# Supplementary material for: Hotel booking demand datasets
Source: Data Brief. 2018 Nov 29;22:41–9. doi: 10.1016/j.dib.2018.11.126 (PMC6297060; doi:10.1016/j.dib.2018.11.126)
Supplement: Supplementary file 2 — Supplementary material [file mmc2.zip]

Archive with 5 entries (4 files):
- H1.csv
- __MACOSX/
- __MACOSX/._H1.csv
- H2.csv
- __MACOSX/._H2.csv
