# Supplementary material for: Hotel booking demand datasets
Source: Data Brief. 2018 Nov 29;22:41–9. doi: 10.1016/j.dib.2018.11.126 (PMC6297060; doi:10.1016/j.dib.2018.11.126)
Supplement: Supplementary file 2 — Supplementary material [file mmc2.zip › H1.csv]

IsCanceled	LeadTime	ArrivalDateYear	ArrivalDateMonth	ArrivalDateWeekNumber	ArrivalDateDayOfMonth	StaysInWeekendNights	StaysInWeekNights	Adults	Children	Babies	Meal	Country	MarketSegment	DistributionChannel	IsRepeatedGuest	PreviousCancellations	PreviousBookingsNotCanceled	ReservedRoomType	AssignedRoomType	BookingChanges	DepositType	Agent	Company	DaysInWaitingList	CustomerType	ADR	RequiredCarParkingSpaces	TotalOfSpecialRequests	ReservationStatus	ReservationStatusDate
0	342	2015	July	27	1	0	0	2	0	0	BB	PRT	Direct	Direct	0	0	0	C	C	3	No Deposit	NULL	NULL	0	Transient	0	0	0	Check-Out	2015-07-01
0	737	2015	July	27	1	0	0	2	0	0	BB	PRT	Direct	Direct	0	0	0	C	C	4	No Deposit	NULL	NULL	0	Transient	0	0	0	Check-Out	2015-07-01
0	7	2015	July	27	1	0	1	1	0	0	BB	GBR	Direct	Direct	0	0	0	A	C	0	No Deposit	NULL	NULL	0	Transient	75	0	0	Check-Out	2015-07-02
0	13	2015	July	27	1	0	1	1	0	0	BB	GBR	Corporate	Corporate	0	0	0	A	A	0	No Deposit	304	NULL	0	Transient	75	0	0	Check-Out	2015-07-02
0	14	2015	July	27	1	0	2	2	0	0	BB	GBR	Online TA	TA/TO	0	0	0	A	A	0	No Deposit	240	NULL	0	Transient	98	0	1	Check-Out	2015-07-03
0	14	2015	July	27	1	0	2	2	0	0	BB	GBR	Online TA	TA/TO	0	0	0	A	A	0	No Deposit	240	NULL	0	Transient	98	0	1	Check-Out	2015-07-03
0	0	2015	July	27	1	0	2	2	0	0	BB	PRT	Direct	Direct	0	0	0	C	C	0	No Deposit	NULL	NULL	0	Transient	107	0	0	Check-Out	2015-07-03
0	9	2015	July	27	1	0	2	2	0	0	FB	PRT	Direct	Direct	0	0	0	C	C	0	No Deposit	303	NULL	0	Transient	103	0	1	Check-Out	2015-07-03
1	85	2015	July	27	1	0	3	2	0	0	BB	PRT	Online TA	TA/TO	0	0	0	A	A	0	No Deposit	240	NULL	0	Transient	82	0	1	Canceled	2015-05-06
1	75	2015	July	27	1	0	3	2	0	0	HB	PRT	Offline TA/TO	TA/TO	0	0	0	D	D	0	No Deposit	15	NULL	0	Transient	105.5	0	0	Canceled	2015-04-22
1	23	2015	July	27	1	0	4	2	0	0	BB	PRT	Online TA	TA/TO	0	0	0	E	E	0	No Deposit	240	NULL	0	Transient	123	0	0	Canceled	2015-06-23
0	35	2015	July	27	1	0	4	2	0	0	HB	PRT	Online TA	TA/TO	0	0	0	D	D	0	No Deposit	240	NULL	0	Transient	145	0	0	Check-Out	2015-07-05
0	68	2015	July	27	1	0	4	2	0	0	BB	USA	Online TA	TA/TO	0	0	0	D	E	0	No Deposit	240	NULL	0	Transient	97	0	3	Check-Out	2015-07-05
0	18	2015	July	27	1	0	4	2	1	0	HB	ESP	Online TA	TA/TO	0	0	0	G	G	1	No Deposit	241	NULL	0	Transient	154.77	0	1	Check-Out	2015-07-05
0	37	2015	July	27	1	0	4	2	0	0	BB	PRT	Online TA	TA/TO	0	0	0	E	E	0	No Deposit	241	NULL	0	Transient	94.71	0	0	Check-Out	2015-07-05
0	68	2015	July	27	1	0	4	2	0	0	BB	IRL	Online TA	TA/TO	0	0	0	D	E	0	No Deposit	240	NULL	0	Transient	97	0	3	Check-Out	2015-07-05
0	37	2015	July	27	1	0	4	2	0	0	BB	PRT	Offline TA/TO	TA/TO	0	0	0	E	E	0	No Deposit	8	NULL	0	Contract	97.5	0	0	Check-Out	2015-07-05
0	12	2015	July	27	1	0	1	2	0	0	BB	IRL	Online TA	TA/TO	0	0	0	A	E	0	No Deposit	240	NULL	0	Transient	88.2	0	0	Check-Out	2015-07-02
0	0	2015	July	27	1	0	1	2	0	0	BB	FRA	Corporate	Corporate	0	0	0	A	G	0	No Deposit	NULL	110	0	Transient	107.42	0	0	Check-Out	2015-07-02
0	7	2015	July	27	1	0	4	2	0	0	BB	GBR	Direct	Direct	0	0	0	G	G	0	No Deposit	250	NULL	0	Transient	153	0	1	Check-Out	2015-07-05
0	37	2015	July	27	1	1	4	1	0	0	BB	GBR	Online TA	TA/TO	0	0	0	F	F	0	No Deposit	241	NULL	0	Transient	97.29	0	1	Check-Out	2015-07-06
0	72	2015	July	27	1	2	4	2	0	0	BB	PRT	Direct	Direct	0	0	0	A	A	1	No Deposit	250	NULL	0	Transient	84.67	0	1	Check-Out	2015-07-07
0	72	2015	July	27	1	2	4	2	0	0	BB	PRT	Direct	Direct	0	0	0	A	A	1	No Deposit	250	NULL	0	Transient	84.67	0	1	Check-Out	2015-07-07
0	72	2015	July	27	1	2	4	2	0	0	BB	PRT	Direct	Direct	0	0	0	D	D	1	No Deposit	250	NULL	0	Transient	99.67	0	1	Check-Out	2015-07-07
0	127	2015	July	27	1	2	5	2	0	0	HB	GBR	Offline TA/TO	TA/TO	0	0	0	D	I	0	No Deposit	115	NULL	0	Contract	94.95	0	1	Check-Out	2015-07-01
0	78	2015	July	27	1	2	5	2	0	0	BB	PRT	Offline TA/TO	TA/TO	0	0	0	D	D	0	No Deposit	5	NULL	0	Transient	63.6	1	0	Check-Out	2015-07-08
0	48	2015	July	27	1	2	5	2	0	0	BB	IRL	Offline TA/TO	TA/TO	0	0	0	D	D	0	No Deposit	8	NULL	0	Contract	79.5	0	0	Check-Out	2015-07-08
1	60	2015	July	27	1	2	5	2	0	0	BB	PRT	Online TA	TA/TO	0	0	0	E	E	0	No Deposit	240	NULL	0	Transient	107	0	2	Canceled	2015-05-11
0	77	2015	July	27	1	2	5	2	0	0	BB	PRT	Online TA	TA/TO	0	0	0	A	A	0	No Deposit	240	NULL	0	Transient	94	0	0	Check-Out	2015-07-08
0	99	2015	July	27	1	2	5	2	0	0	BB	PRT	Online TA	TA/TO	0	0	0	D	D	0	No Deposit	240	NULL	0	Transient	87.3	1	1	Check-Out	2015-07-08
0	118	2015	July	27	1	4	10	1	0	0	BB	NULL	Direct	Direct	0	0	0	A	A	2	No Deposit	NULL	NULL	0	Transient	62	0	2	Check-Out	2015-07-15
0	95	2015	July	27	1	4	11	2	0	0	BB	GBR	Offline TA/TO	TA/TO	0	0	0	D	D	0	No Deposit	241	NULL	0	Transient	63.86	0	0	Check-Out	2015-07-16
1	96	2015	July	27	1	2	8	2	0	0	BB	PRT	Direct	Direct	0	0	0	E	E	0	No Deposit	NULL	NULL	0	Transient	108.3	0	2	Canceled	2015-05-29
0	69	2015	July	27	2	2	4	2	0	0	BB	IRL	Offline TA/TO	TA/TO	0	0	0	A	C	0	No Deposit	175	NULL	0	Transient	65.5	0	0	Check-Out	2015-07-08
1	45	2015	July	27	2	1	3	3	0	0	BB	PRT	Online TA	TA/TO	0	0	0	D	D	0	No Deposit	241	NULL	0	Transient	108.8	0	1	Canceled	2015-05-19
1	40	2015	July	27	2	1	3	3	0	0	BB	PRT	Online TA	TA/TO	0	0	0	D	D	0	No Deposit	241	NULL	0	Transient	108.8	0	1	Canceled	2015-06-19
0	15	2015	July	27	2	1	3	2	0	0	BB	ESP	Online TA	TA/TO	0	0	0	A	C	0	No Deposit	240	NULL	0	Transient	98	0	0	Check-Out	2015-07-06
0	36	2015	July	27	2	1	3	3	0	0	BB	PRT	Online TA	TA/TO	0	0	0	D	D	0	No Deposit	241	NULL	0	Transient	108.8	0	1	Check-Out	2015-07-06
1	43	2015	July	27	2	1	3	3	0	0	BB	PRT	Online TA	TA/TO	0	0	0	D	D	0	No Deposit	241	NULL	0	Transient	108.8	0	0	Canceled	2015-05-23
0	70	2015	July	27	2	2	3	2	0	0	HB	ROU	Direct	Direct	0	0	0	E	E	0	No Deposit	250	NULL	0	Transient	137	0	1	Check-Out	2015-07-07
1	45	2015	July	27	2	2	3	2	0	0	BB	PRT	Online TA	TA/TO	0	0	0	G	G	0	No Deposit	241	NULL	0	Transient	117.81	0	0	Canceled	2015-05-18
0	45	2015	July	27	2	2	3	2	0	0	BB	IRL	Offline TA/TO	TA/TO	0	0	0	D	D	0	No Deposit	8	NULL	0	Contract	79.5	0	0	Check-Out	2015-07-07
0	16	2015	July	27	2	2	3	2	0	0	BB	ESP	Direct	Direct	0	0	0	F	F	0	No Deposit	NULL	NULL	0	Transient	123	0	0	Check-Out	2015-07-07
0	70	2015	July	27	2	2	3	2	0	0	HB	ROU	Direct	Direct	0	0	0	E	E	0	No Deposit	250	NULL	0	Transient	137	0	1	Check-Out	2015-07-07
0	107	2015	July	27	2	2	5	2	0	0	BB	PRT	Online TA	TA/TO	0	0	0	A	A	0	No Deposit	240	NULL	0	Transient	110.7	0	2	Check-Out	2015-07-09
1	47	2015	July	27	2	2	5	2	2	0	BB	PRT	Online TA	TA/TO	0	0	0	G	G	0	No Deposit	240	NULL	0	Transient	153	0	0	Canceled	2015-06-02
0	96	2015	July	27	2	2	5	2	0	0	BB	ESP	Offline TA/TO	TA/TO	0	0	0	A	A	0	No Deposit	134	NULL	0	Transient	58.95	0	1	Check-Out	2015-07-09
0	113	2015	July	27	2	2	5	2	0	0	BB	NOR	Offline TA/TO	TA/TO	0	0	0	E	E	0	No Deposit	156	NULL	0	Transient-Party	82.88	0	2	Check-Out	2015-07-09
0	90	2015	July	27	2	2	5	2	0	0	HB	GBR	Offline TA/TO	TA/TO	0	0	0	A	B	1	No Deposit	243	NULL	0	Contract	82.35	0	0	Check-Out	2015-07-09
0	50	2015	July	27	2	2	5	2	0	0	HB	IRL	Online TA	TA/TO	0	0	0	E	F	1	No Deposit	241	NULL	0	Transient	119.35	0	1	Check-Out	2015-07-09
0	113	2015	July	27	2	2	5	2	0	0	BB	NOR	Offline TA/TO	TA/TO	0	0	0	D	D	0	No Deposit	156	NULL	0	Transient-Party	67.58	0	2	Check-Out	2015-07-09
0	93	2015	July	27	2	3	8	2	0	0	BB	IRL	Offline TA/TO	TA/TO	0	0	0	A	A	0	No Deposit	156	NULL	0	Contract	56.01	0	0	Check-Out	2015-07-13
0	76	2015	July	27	2	4	10	2	0	0	BB	OMN	Offline TA/TO	TA/TO	0	0	0	D	D	0	No Deposit	243	NULL	0	Contract	110.7	0	0	Check-Out	2015-07-16
0	3	2015	July	27	2	0	1	2	0	0	BB	ESP	Online TA	TA/TO	0	0	0	A	C	0	No Deposit	240	NULL	0	Transient	88.2	1	0	Check-Out	2015-07-03
0	1	2015	July	27	2	0	1	2	0	0	BB	ARG	Online TA	TA/TO	0	0	0	H	H	0	No Deposit	240	NULL	0	Transient	147	1	0	Check-Out	2015-07-03
0	1	2015	July	27	2	0	1	2	2	0	BB	ESP	Direct	Direct	0	0	0	C	C	0	No Deposit	NULL	NULL	0	Transient	107	1	2	Check-Out	2015-07-03
0	0	2015	July	27	2	0	1	2	0	0	BB	PRT	Direct	Direct	0	0	0	H	H	0	No Deposit	NULL	NULL	0	Transient	147	0	0	Check-Out	2015-07-03
0	0	2015	July	27	2	0	1	2	0	0	BB	PRT	Online TA	TA/TO	0	0	0	A	D	0	No Deposit	240	NULL	0	Transient	117.9	0	2	Check-Out	2015-07-03
0	0	2015	July	27	2	0	1	2	0	0	BB	PRT	Direct	Direct	0	0	0	G	G	0	No Deposit	NULL	NULL	0	Transient	123	0	0	Check-Out	2015-07-03
0	14	2015	July	27	2	0	2	2	0	0	BB	USA	Online TA	TA/TO	0	0	0	A	C	0	No Deposit	242	NULL	0	Transient	98	0	1	Check-Out	2015-07-04
0	10	2015	July	27	2	0	2	2	0	0	BB	PRT	Online TA	TA/TO	0	0	0	G	G	0	No Deposit	241	NULL	0	Transient	117.81	0	0	Check-Out	2015-07-04
0	5	2015	July	27	2	0	2	2	0	0	BB	IRL	Online TA	TA/TO	0	0	0	E	E	0	No Deposit	240	NULL	0	Transient	135	1	2	Check-Out	2015-07-04
0	17	2015	July	27	2	0	3	2	0	0	BB	ESP	Direct	Direct	0	0	0	F	F	0	No Deposit	250	NULL	0	Transient	133	0	1	Check-Out	2015-07-05
0	93	2015	July	27	2	0	3	2	0	0	BB	IRL	Offline TA/TO	TA/TO	0	0	0	A	C	0	No Deposit	115	NULL	0	Contract	58.95	0	0	Check-Out	2015-07-05
1	3	2015	July	27	2	0	3	2	0	0	HB	PRT	Online TA	TA/TO	0	0	0	A	A	0	No Deposit	240	NULL	0	Transient	136.33	0	2	Canceled	2015-06-29
0	10	2015	July	27	3	0	2	2	2	0	BB	USA	Online TA	TA/TO	0	0	0	G	H	0	No Deposit	240	NULL	0	Transient	153	1	0	Check-Out	2015-07-05
0	3	2015	July	27	3	0	2	2	0	0	BB	ESP	Online TA	TA/TO	0	0	0	A	C	0	No Deposit	240	NULL	0	Transient	110.5	0	0	Check-Out	2015-07-05
0	51	2015	July	27	3	0	2	2	0	0	BB	POL	Online TA	TA/TO	0	0	0	D	D	0	No Deposit	242	NULL	0	Transient	97	0	0	Check-Out	2015-07-05
1	71	2015	July	27	3	0	2	3	0	0	BB	PRT	Offline TA/TO	TA/TO	0	0	0	A	A	0	No Deposit	242	NULL	0	Transient	110.3	0	2	Canceled	2015-06-16
1	63	2015	July	27	3	0	2	2	0	0	BB	PRT	Online TA	TA/TO	0	0	0	A	A	0	No Deposit	240	NULL	0	Transient	82	0	2	Canceled	2015-06-18
1	62	2015	July	27	3	0	2	2	0	0	BB	PRT	Online TA	TA/TO	0	0	0	D	D	0	No Deposit	240	NULL	0	Transient	97	0	1	Canceled	2015-07-03
1	101	2015	July	27	3	0	2	2	0	0	BB	PRT	Online TA	TA/TO	0	0	0	A	A	0	No Deposit	240	NULL	0	Transient	73.8	0	1	Canceled	2015-06-12
0	2	2015	July	27	3	0	2	2	0	0	HB	PRT	Offline TA/TO	TA/TO	0	0	0	A	A	0	No Deposit	3	NULL	0	Transient	91.5	0	0	Check-Out	2015-07-05
0	15	2015	July	27	3	0	2	2	0	0	BB	ESP	Online TA	TA/TO	0	0	0	A	A	0	No Deposit	240	NULL	0	Transient	114.5	0	0	Check-Out	2015-07-05
1	51	2015	July	27	3	0	2	3	0	0	BB	PRT	Online TA	TA/TO	0	0	0	A	A	0	No Deposit	242	NULL	0	Transient	110.3	0	0	Canceled	2015-06-09
0	3	2015	July	27	3	1	2	2	0	0	BB	ESP	Online TA	TA/TO	0	0	0	A	A	0	No Deposit	240	NULL	0	Transient	90.9	1	0	Check-Out	2015-07-06
1	48	2015	July	27	3	1	2	2	0	0	BB	PRT	Online TA	TA/TO	0	0	0	E	E	0	No Deposit	240	NULL	0	Transient	123	0	0	Canceled	2015-05-26
0	2	2015	July	27	3	2	2	1	0	0	BB	PRT	Online TA	TA/TO	0	0	0	A	A	0	No Deposit	240	NULL	0	Transient	122	0	0	Check-Out	2015-07-07
0	72	2015	July	27	3	2	2	2	0	0	BB	DEU	Offline TA/TO	TA/TO	0	0	0	A	A	0	No Deposit	105	NULL	0	Transient	110.7	1	0	Check-Out	2015-07-07
0	81	2015	July	27	3	2	6	3	0	0	BB	PRT	Offline TA/TO	TA/TO	0	0	0	D	D	0	No Deposit	5	NULL	0	Transient	85.86	0	0	Check-Out	2015-07-11
0	99	2015	July	27	3	2	7	2	0	0	BB	FRA	Offline TA/TO	TA/TO	0	0	0	A	A	0	No Deposit	40	NULL	0	Contract	58.95	0	0	Check-Out	2015-07-12
1	368	2015	July	27	3	3	7	2	0	0	BB	PRT	Offline TA/TO	TA/TO	0	0	0	A	A	0	No Deposit	40	NULL	0	Contract	55.68	0	0	Canceled	2015-05-19
0	364	2015	July	27	3	3	7	2	0	0	BB	GBR	Offline TA/TO	TA/TO	0	0	0	A	A	0	No Deposit	40	NULL	0	Contract	55.68	0	0	Check-Out	2015-07-13
1	81	2015	July	27	3	3	7	2	0	0	HB	PRT	Direct	Direct	0	0	0	A	A	2	No Deposit	250	NULL	0	Transient	124	0	1	Canceled	2015-06-09
0	99	2015	July	27	3	3	7	2	0	0	HB	GBR	Offline TA/TO	TA/TO	0	0	0	E	E	0	No Deposit	115	NULL	0	Contract	111.15	0	0	Check-Out	2015-07-13
0	324	2015	July	27	3	4	10	2	0	0	HB	GBR	Offline TA/TO	TA/TO	0	0	0	E	E	0	No Deposit	40	NULL	0	Contract	134.73	0	0	Check-Out	2015-07-17
0	69	2015	July	27	3	4	10	2	0	0	BB	GBR	Online TA	TA/TO	0	0	0	F	F	1	No Deposit	241	NULL	0	Transient	92.45	0	1	Check-Out	2015-07-17
1	79	2015	July	27	3	6	15	2	1	0	BB	PRT	Offline TA/TO	TA/TO	0	0	0	A	A	0	No Deposit	242	NULL	0	Transient	108.73	0	2	Canceled	2015-04-15
0	12	2015	July	27	3	0	1	2	0	0	BB	GBR	Online TA	TA/TO	0	0	0	A	C	0	No Deposit	240	NULL	0	Transient	73.8	0	0	Check-Out	2015-07-04
0	9	2015	July	27	3	0	1	2	0	0	BB	PRT	Online TA	TA/TO	0	0	0	A	C	0	No Deposit	240	NULL	0	Transient	98	1	2	Check-Out	2015-07-04
0	1	2015	July	27	3	0	1	2	0	0	BB	ESP	Online TA	TA/TO	0	0	0	A	C	0	No Deposit	240	NULL	0	Transient	131	0	1	Check-Out	2015-07-04
0	21	2015	July	27	3	0	1	2	0	0	BB	PRT	Online TA	TA/TO	0	0	0	E	E	0	No Deposit	240	NULL	0	Transient	123	0	0	Check-Out	2015-07-04
0	9	2015	July	27	3	0	1	2	0	0	BB	USA	Online TA	TA/TO	0	0	0	C	C	0	No Deposit	241	NULL	0	Transient	94.71	0	0	Check-Out	2015-07-04
0	109	2015	July	27	3	0	1	2	0	0	BB	BEL	Online TA	TA/TO	0	0	0	A	A	0	No Deposit	240	NULL	0	Transient	123	0	2	Check-Out	2015-07-04
1	109	2015	July	27	3	0	2	2	0	0	BB	PRT	Online TA	TA/TO	0	0	0	A	A	0	No Deposit	240	NULL	0	Transient	123	0	1	Canceled	2015-05-26
1	72	2015	July	27	3	0	2	2	0	0	BB	PRT	Online TA	TA/TO	0	0	0	A	A	0	No Deposit	240	NULL	0	Transient	73.8	0	1	Canceled	2015-06-29
1	63	2015	July	27	3	2	5	2	0	0	BB	PRT	Online TA	TA/TO	0	0	0	F	F	0	No Deposit	242	NULL	0	Transient	117	0	1	Canceled	2015-05-13
0	63	2015	July	27	3	2	5	3	0	0	HB	ESP	Offline TA/TO	TA/TO	0	0	0	E	E	0	No Deposit	105	NULL	0	Transient	196.54	0	1	Check-Out	2015-07-10
0	101	2015	July	27	3	2	5	2	1	0	BB	PRT	Online TA	TA/TO	0	0	0	D	D	0	No Deposit	240	NULL	0	Transient	99.3	1	2	Check-Out	2015-07-10
0	102	2015	July	27	3	2	5	2	0	0	BB	DEU	Direct	Direct	0	0	0	E	E	0	No Deposit	250	NULL	0	Transient	90.95	0	0	Check-Out	2015-07-10
0	4	2015	July	27	4	2	1	2	0	0	BB	ESP	Direct	Direct	0	0	0	A	C	0	No Deposit	250	NULL	0	Transient	92.67	0	1	Check-Out	2015-07-07
0	98	2015	July	27	4	2	1	2	0	0	BB	FRA	Offline TA/TO	TA/TO	0	0	0	D	D	0	No Deposit	8	NULL	0	Transient	71.55	1	0	Check-Out	2015-07-07
0	92	2015	July	27	4	2	4	1	2	0	BB	FRA	Offline TA/TO	TA/TO	0	0	0	F	F	0	No Deposit	241	NULL	0	Transient	96.49	0	2	Check-Out	2015-07-10
0	95	2015	July	27	4	2	4	2	0	0	BB	PRT	Online TA	TA/TO	0	0	0	A	C	0	No Deposit	240	NULL	0	Transient	85.8	1	2	Check-Out	2015-07-10
0	102	2015	July	27	4	2	5	2	0	0	BB	PRT	Online TA	TA/TO	0	0	0	E	E	0	No Deposit	240	NULL	0	Transient	96.3	0	1	Check-Out	2015-07-11
1	26	2015	July	27	4	2	5	2	2	0	BB	PRT	Online TA	TA/TO	0	0	0	H	H	0	No Deposit	240	NULL	0	Transient	163	0	0	Canceled	2015-06-09
1	73	2015	July	27	4	2	5	3	0	0	HB	PRT	Direct	Direct	0	0	0	D	D	0	No Deposit	250	NULL	0	Transient	172	0	1	Canceled	2015-05-20
1	102	2015	July	27	4	2	5	2	0	0	BB	PRT	Online TA	TA/TO	0	0	0	A	A	0	No Deposit	240	NULL	0	Transient	110.7	0	1	Canceled	2015-04-22
0	115	2015	July	27	4	2	5	2	0	0	BB	PRT	Offline TA/TO	TA/TO	0	0	0	A	A	0	No Deposit	134	NULL	0	Transient	58.95	0	1	Check-Out	2015-07-11
0	102	2015	July	27	4	2	5	2	0	1	BB	PRT	Online TA	TA/TO	0	0	0	A	A	0	No Deposit	240	NULL	0	Transient	73.8	0	2	Check-Out	2015-07-11
0	86	2015	July	27	4	2	5	2	0	0	BB	CHE	Online TA	TA/TO	0	0	0	D	D	0	No Deposit	240	NULL	0	Transient	97	0	2	Check-Out	2015-07-11
0	78	2015	July	27	4	2	5	2	0	1	HB	PRT	Online TA	TA/TO	0	0	0	E	F	0	No Deposit	240	NULL	0	Transient	139	0	2	Check-Out	2015-07-11
0	52	2015	July	27	4	2	5	2	0	0	BB	GBR	Online TA	TA/TO	0	0	0	A	A	0	No Deposit	147	NULL	0	Transient	67.24	0	0	Check-Out	2015-07-11
0	29	2015	July	27	4	2	6	3	0	0	BB	PRT	Online TA	TA/TO	0	0	0	E	E	0	No Deposit	241	NULL	0	Transient	116.5	0	1	Check-Out	2015-07-12
1	101	2015	July	27	4	2	6	2	0	0	BB	PRT	Online TA	TA/TO	0	0	0	E	E	0	No Deposit	240	NULL	0	Transient	96.3	0	1	Canceled	2015-05-12
0	109	2015	July	27	4	2	6	2	0	0	BB	PRT	Online TA	TA/TO	0	0	0	A	A	0	No Deposit	240	NULL	0	Transient	123	0	1	Check-Out	2015-07-12
0	92	2015	July	27	4	4	6	2	0	0	BB	GBR	Offline TA/TO	TA/TO	0	0	0	D	D	0	No Deposit	40	NULL	0	Contract	71.55	0	1	Check-Out	2015-07-14
0	92	2015	July	27	4	4	6	2	0	0	BB	PRT	Offline TA/TO	TA/TO	0	0	0	D	D	0	No Deposit	40	NULL	0	Contract	71.55	0	1	Check-Out	2015-07-14
0	79	2015	July	27	4	4	6	2	1	0	HB	PRT	Direct	Direct	0	0	0	D	D	1	No Deposit	250	NULL	0	Transient	149	0	1	Check-Out	2015-07-14
0	2	2015	July	27	4	0	1	2	2	0	BB	PRT	Online TA	TA/TO	0	0	0	H	G	1	No Deposit	240	NULL	0	Transient	163	1	0	Check-Out	2015-07-05
0	30	2015	July	27	4	0	1	2	0	0	BB	PRT	Offline TA/TO	TA/TO	0	0	0	D	C	0	No Deposit	8	NULL	0	Contract	79.5	0	0	Check-Out	2015-07-05
1	51	2015	July	27	4	0	1	1	0	0	HB	PRT	Online TA	TA/TO	0	0	0	A	A	0	No Deposit	240	NULL	0	Transient	105	0	0	Canceled	2015-05-29
1	36	2015	July	27	4	0	1	1	0	0	BB	PRT	Direct	Direct	0	0	0	E	G	1	No Deposit	250	NULL	0	Transient	123	0	0	No-Show	2015-07-04
1	73	2015	July	27	4	0	1	2	0	0	BB	PRT	Online TA	TA/TO	0	0	0	A	A	0	No Deposit	240	NULL	0	Transient	73.8	0	2	Canceled	2015-05-13
1	33	2015	July	27	4	0	1	2	0	0	BB	PRT	Online TA	TA/TO	0	0	0	D	D	0	No Deposit	240	NULL	0	Transient	113	0	0	Canceled	2015-06-16
0	32	2015	July	27	4	0	1	4	0	0	FB	PRT	Complementary	Direct	0	0	0	H	H	2	No Deposit	NULL	NULL	0	Transient	0	0	1	Check-Out	2015-07-05
0	8	2015	July	27	4	0	1	2	0	0	BB	ESP	Online TA	TA/TO	0	0	0	E	E	0	No Deposit	240	NULL	0	Transient	123	0	0	Check-Out	2015-07-05
0	100	2015	July	27	4	1	1	2	0	0	BB	FRA	Online TA	TA/TO	0	0	0	A	C	0	No Deposit	240	NULL	0	Transient-Party	73.8	1	1	Check-Out	2015-07-06
0	1	2015	July	27	4	1	1	2	0	0	BB	PRT	Online TA	TA/TO	0	0	0	A	A	0	No Deposit	240	NULL	0	Transient	114.5	0	0	Check-Out	2015-07-06
0	100	2015	July	27	4	1	1	2	0	0	BB	FRA	Online TA	TA/TO	0	0	0	A	A	0	No Deposit	240	NULL	0	Transient-Party	73.8	0	2	Check-Out	2015-07-06
0	100	2015	July	27	4	1	1	2	0	0	BB	FRA	Online TA	TA/TO	0	0	0	A	C	0	No Deposit	240	NULL	0	Transient-Party	73.8	0	1	Check-Out	2015-07-06
0	9	2015	July	28	5	1	0	2	0	0	BB	ESP	Online TA	TA/TO	0	0	0	A	C	0	No Deposit	240	NULL	0	Transient	88.2	0	1	Check-Out	2015-07-06
1	5	2015	July	28	5	1	0	2	0	0	BB	PRT	Online TA	TA/TO	0	0	0	D	D	0	No Deposit	240	NULL	0	Transient	97	0	0	Canceled	2015-07-01
0	0	2015	July	28	5	1	0	2	0	0	BB	ESP	Online TA	TA/TO	0	0	0	A	C	1	No Deposit	306	NULL	0	Transient	85.1	0	0	Check-Out	2015-07-06
0	9	2015	July	28	5	1	0	1	0	0	BB	DEU	Online TA	TA/TO	0	0	0	A	A	0	No Deposit	184	NULL	0	Transient	89	0	0	Check-Out	2015-07-06
0	2	2015	July	28	5	1	0	1	0	0	BB	PRT	Online TA	TA/TO	0	0	0	A	D	0	No Deposit	240	NULL	0	Transient	80.1	0	0	Check-Out	2015-07-06
0	2	2015	July	28	5	1	0	2	0	0	BB	PRT	Online TA	TA/TO	0	0	0	A	E	0	No Deposit	240	NULL	0	Transient	98	0	0	Check-Out	2015-07-06
0	9	2015	July	28	5	1	0	1	0	0	BB	DEU	Online TA	TA/TO	0	0	0	A	A	0	No Deposit	184	NULL	0	Transient	101	1	0	Check-Out	2015-07-06
1	5	2015	July	28	5	1	0	2	0	0	BB	PRT	Online TA	TA/TO	0	0	0	D	D	0	No Deposit	240	NULL	0	Transient	97	0	0	Canceled	2015-07-01
0	2	2015	July	28	5	1	0	2	0	0	BB	PRT	Direct	Direct	0	0	0	G	G	0	No Deposit	NULL	NULL	0	Transient	167	0	1	Check-Out	2015-07-06
0	44	2015	July	28	5	2	0	3	0	0	HB	PRT	Online TA	TA/TO	0	0	0	G	G	3	No Deposit	240	NULL	0	Transient	225	2	0	Check-Out	2015-07-07
0	80	2015	July	28	5	2	0	2	0	0	BB	FRA	Online TA	TA/TO	0	0	0	D	E	0	No Deposit	240	NULL	0	Transient	97	1	0	Check-Out	2015-07-07
0	97	2015	July	28	5	2	2	2	0	0	BB	ESP	Online TA	TA/TO	0	0	0	D	D	0	No Deposit	240	NULL	0	Transient	87.3	0	2	Check-Out	2015-07-09
0	109	2015	July	28	5	2	3	2	1	0	BB	CN	Offline TA/TO	TA/TO	0	0	0	A	D	0	No Deposit	241	NULL	0	Transient	85.59	1	2	Check-Out	2015-07-10
0	30	2015	July	28	5	2	3	2	0	0	BB	ESP	Online TA	TA/TO	0	0	0	E	E	0	No Deposit	240	NULL	0	Transient	123	0	0	Check-Out	2015-07-10
0	64	2015	July	28	5	2	3	2	0	0	BB	PRT	Online TA	TA/TO	0	0	0	E	E	0	No Deposit	240	NULL	0	Transient	107	0	0	Check-Out	2015-07-10
0	39	2015	July	28	5	2	4	2	0	0	BB	ESP	Online TA	TA/TO	0	0	0	H	H	0	No Deposit	240	NULL	0	Transient	163	0	0	Check-Out	2015-07-11
0	90	2015	July	28	5	2	4	2	0	0	BB	PRT	Online TA	TA/TO	0	0	0	A	A	0	No Deposit	240	NULL	0	Transient	82	0	0	Check-Out	2015-07-11
1	34	2015	July	28	5	2	4	2	2	0	BB	PRT	Online TA	TA/TO	0	0	0	H	H	0	No Deposit	240	NULL	0	Transient	163	0	0	Canceled	2015-06-17
1	93	2015	July	28	5	2	5	2	0	0	HB	PRT	Offline TA/TO	TA/TO	0	0	0	D	D	0	No Deposit	15	NULL	0	Transient	105.5	0	0	Canceled	2015-05-01
0	97	2015	July	28	5	2	5	2	2	0	HB	PRT	Direct	Direct	0	0	0	C	C	1	No Deposit	250	NULL	0	Transient	164.2	1	1	Check-Out	2015-07-12
0	29	2015	July	28	5	2	5	2	0	0	BB	IRL	Online TA	TA/TO	0	0	0	F	F	0	No Deposit	241	NULL	0	Transient	97.29	0	1	Check-Out	2015-07-12
1	101	2015	July	28	5	2	5	2	0	0	HB	PRT	Online TA	TA/TO	0	0	0	A	A	0	No Deposit	240	NULL	0	Transient	114	0	1	Canceled	2015-03-30
0	27	2015	July	28	5	2	5	2	0	0	BB	ESP	Offline TA/TO	TA/TO	0	0	0	E	E	0	No Deposit	175	NULL	0	Transient	98.4	0	0	Check-Out	2015-07-12
0	8	2015	July	28	5	4	5	2	2	0	BB	CHE	Online TA	TA/TO	0	0	0	H	H	1	No Deposit	240	NULL	0	Transient	175	1	1	Check-Out	2015-07-14
0	82	2015	July	28	5	4	6	2	0	0	BB	PRT	Offline TA/TO	TA/TO	0	0	0	D	D	0	No Deposit	5	NULL	0	Transient	63.6	1	2	Check-Out	2015-07-15
0	94	2015	July	28	5	4	6	3	0	0	BB	PRT	Direct	Direct	0	0	0	D	C	3	No Deposit	NULL	NULL	0	Transient	124.45	1	1	Check-Out	2015-07-15
0	110	2015	July	28	5	4	7	2	0	0	BB	GBR	Offline TA/TO	TA/TO	0	0	0	D	D	0	No Deposit	40	NULL	0	Contract	110.7	0	0	Check-Out	2015-07-16
0	96	2015	July	28	5	4	10	1	0	0	HB	GBR	Offline TA/TO	TA/TO	0	0	0	A	A	0	No Deposit	40	NULL	0	Contract	74.07	0	0	Check-Out	2015-07-19
0	79	2015	July	28	5	4	10	2	0	0	HB	GBR	Offline TA/TO	TA/TO	0	0	0	D	D	0	No Deposit	243	NULL	0	Contract	134.1	0	0	Check-Out	2015-07-19
0	115	2015	July	28	6	1	4	2	2	0	BB	PRT	Online TA	TA/TO	0	0	0	G	G	1	No Deposit	240	NULL	0	Transient	167	0	0	Check-Out	2015-07-11
0	111	2015	July	28	6	1	3	2	0	0	BB	PRT	Online TA	TA/TO	0	0	0	A	C	0	No Deposit	240	NULL	0	Transient	123	0	2	Check-Out	2015-07-10
0	51	2015	July	28	6	1	3	2	0	0	BB	USA	Online TA	TA/TO	0	0	0	G	G	0	No Deposit	241	NULL	0	Transient	117.81	1	2	Check-Out	2015-07-10
0	94	2015	July	28	6	1	3	3	0	0	BB	CN	Offline TA/TO	TA/TO	0	0	0	D	D	0	No Deposit	96	NULL	0	Transient	171.32	0	1	Check-Out	2015-07-10
0	81	2015	July	28	6	1	3	2	2	0	HB	CHE	Direct	Direct	0	0	0	G	G	0	No Deposit	250	NULL	0	Transient	210	1	0	Check-Out	2015-07-10
0	84	2015	July	28	6	1	3	2	0	1	BB	PRT	Online TA	TA/TO	0	0	0	D	E	1	No Deposit	240	NULL	0	Transient	97	0	2	Check-Out	2015-07-10
0	51	2015	July	28	6	1	3	3	0	0	BB	USA	Online TA	TA/TO	0	0	0	G	G	0	No Deposit	241	NULL	0	Transient	117.81	0	2	Check-Out	2015-07-10
0	111	2015	July	28	6	0	0	2	0	0	BB	PRT	Online TA	TA/TO	0	0	0	A	H	0	No Deposit	240	NULL	0	Transient	0	0	2	Check-Out	2015-07-06
0	0	2015	July	28	6	0	0	1	0	0	BB	PRT	Direct	Direct	0	0	0	E	H	0	No Deposit	250	NULL	0	Transient	0	0	0	Check-Out	2015-07-06
0	2	2015	July	28	6	1	0	2	1	0	BB	PRT	Direct	Direct	0	0	0	A	E	0	No Deposit	NULL	NULL	0	Transient	131	0	0	Check-Out	2015-07-07
0	7	2015	July	28	6	1	1	2	0	0	BB	PRT	Online TA	TA/TO	0	0	0	A	E	0	No Deposit	240	NULL	0	Transient	98	0	2	Check-Out	2015-07-08
0	98	2015	July	28	6	1	1	2	0	0	BB	USA	Online TA	TA/TO	0	0	0	D	F	0	No Deposit	240	NULL	0	Transient	87.3	1	1	Check-Out	2015-07-08
0	95	2015	July	28	6	1	2	2	0	0	BB	GRC	Online TA	TA/TO	0	0	0	D	D	0	No Deposit	240	NULL	0	Transient	97	0	1	Check-Out	2015-07-09
1	48	2015	July	28	6	1	3	2	0	0	HB	PRT	Online TA	TA/TO	0	0	0	E	E	0	No Deposit	240	NULL	0	Transient	167	0	0	Canceled	2015-06-03
0	66	2015	July	28	6	1	3	2	0	0	HB	PRT	Offline TA/TO	TA/TO	0	0	0	A	E	0	No Deposit	175	NULL	0	Transient	91.5	0	0	Check-Out	2015-07-10
0	104	2015	July	28	6	1	3	2	0	0	BB	PRT	Online TA	TA/TO	0	0	0	A	C	1	No Deposit	240	NULL	0	Transient	73.8	0	1	Check-Out	2015-07-10
0	28	2015	July	28	6	1	4	2	0	0	BB	PRT	Online TA	TA/TO	0	0	0	E	E	0	No Deposit	240	NULL	0	Transient	123	0	0	Check-Out	2015-07-11
0	34	2015	July	28	6	1	4	2	0	0	HB	PRT	Direct	Direct	0	0	0	F	F	0	No Deposit	250	NULL	0	Transient	175	1	0	Check-Out	2015-07-11
0	98	2015	July	28	6	1	5	2	0	0	HB	ESP	Online TA	TA/TO	0	0	0	A	C	0	No Deposit	240	NULL	0	Transient	117.8	1	1	Check-Out	2015-07-12
0	104	2015	July	28	6	1	5	2	0	0	BB	PRT	Online TA	TA/TO	0	0	0	E	E	1	No Deposit	240	NULL	0	Transient	117.63	0	0	Check-Out	2015-07-12
0	68	2015	July	28	6	2	5	2	2	0	HB	PRT	Online TA	TA/TO	0	0	0	G	G	0	No Deposit	240	NULL	0	Transient	185	0	0	Check-Out	2015-07-13
1	86	2015	July	28	6	2	5	1	0	0	HB	PRT	Offline TA/TO	TA/TO	0	0	0	A	A	0	No Deposit	175	NULL	0	Transient	71	0	1	Canceled	2015-06-26
0	258	2015	July	28	6	2	5	2	0	0	BB	GBR	Offline TA/TO	TA/TO	0	0	0	A	A	0	No Deposit	2	NULL	0	Contract	47.25	0	0	Check-Out	2015-07-13
0	111	2015	July	28	6	3	5	2	0	0	HB	PRT	Online TA	TA/TO	0	0	0	A	C	0	No Deposit	240	NULL	0	Transient	151	0	1	Check-Out	2015-07-14
1	94	2015	July	28	6	3	7	2	0	0	BB	PRT	Online TA	TA/TO	0	0	0	D	D	0	No Deposit	240	NULL	0	Transient	87.3	0	0	Canceled	2015-05-14
0	112	2015	July	28	6	3	7	2	0	0	BB	GBR	Offline TA/TO	TA/TO	0	0	0	A	A	0	No Deposit	242	NULL	0	Transient	120.6	0	1	Check-Out	2015-07-16
0	100	2015	July	28	6	3	7	2	0	0	BB	GBR	Offline TA/TO	TA/TO	0	0	0	D	D	1	No Deposit	241	NULL	0	Transient	63.86	0	1	Check-Out	2015-07-16
0	33	2015	July	28	6	3	7	2	0	0	HB	PRT	Direct	Direct	0	0	0	F	F	5	No Deposit	250	NULL	0	Transient	157.1	0	1	Check-Out	2015-07-16
0	97	2015	July	28	6	3	7	2	0	0	HB	GBR	Offline TA/TO	TA/TO	0	0	0	D	D	0	No Deposit	156	NULL	0	Contract	91.37	0	2	Check-Out	2015-07-16
0	80	2015	July	28	6	3	8	1	0	0	BB	FRA	Direct	Direct	0	0	0	A	A	1	No Deposit	NULL	NULL	0	Transient	73	0	0	Check-Out	2015-07-17
0	90	2015	July	28	6	4	10	2	0	0	BB	ITA	Offline TA/TO	TA/TO	0	0	0	D	D	0	No Deposit	8	NULL	0	Contract	110.7	0	0	Check-Out	2015-07-20
0	111	2015	July	28	6	4	10	2	0	0	BB	GBR	Offline TA/TO	TA/TO	0	0	0	A	A	0	No Deposit	40	NULL	0	Contract	93.6	0	0	Check-Out	2015-07-20
0	65	2015	July	28	6	2	5	2	0	0	BB	PRT	Offline TA/TO	TA/TO	0	0	0	D	D	0	No Deposit	127	NULL	0	Transient	83.5	0	0	Check-Out	2015-07-13
1	67	2015	July	28	7	0	2	2	0	0	BB	PRT	Online TA	TA/TO	0	0	0	A	A	0	No Deposit	240	NULL	0	Transient	73.8	0	1	Canceled	2015-05-07
0	55	2015	July	28	7	0	3	2	0	0	BB	ESP	Online TA	TA/TO	0	0	0	A	A	0	No Deposit	240	NULL	0	Transient	82	1	2	Check-Out	2015-07-10
0	21	2015	July	28	7	0	3	2	1	0	HB	PRT	Direct	Direct	0	0	0	F	F	0	No Deposit	250	NULL	0	Transient	185.5	0	1	Check-Out	2015-07-10
0	8	2015	July	28	7	0	0	2	0	0	BB	PRT	Direct	Direct	0	0	0	A	A	0	No Deposit	NULL	NULL	0	Transient	0	0	1	Check-Out	2015-07-07
0	8	2015	July	28	7	0	0	2	0	0	BB	PRT	Online TA	TA/TO	0	0	0	A	E	0	No Deposit	240	NULL	0	Transient	0	0	1	Check-Out	2015-07-07
0	0	2015	July	28	7	0	1	1	0	0	BB	GBR	Online TA	TA/TO	0	0	0	A	A	0	No Deposit	240	NULL	0	Transient	109.8	0	3	Check-Out	2015-07-08
0	0	2015	July	28	7	0	1	3	0	0	HB	PRT	Direct	Direct	0	0	0	C	C	0	No Deposit	NULL	NULL	0	Transient	195	1	0	Check-Out	2015-07-08
0	0	2015	July	28	7	0	1	1	0	0	BB	GBR	Online TA	TA/TO	0	0	0	A	A	0	No Deposit	240	NULL	0	Transient	109.8	0	3	Check-Out	2015-07-08
0	8	2015	July	28	7	0	4	3	2	0	BB	ESP	Online TA	TA/TO	0	0	0	H	H	2	No Deposit	240	NULL	0	Transient	193	0	1	Check-Out	2015-07-11
0	66	2015	July	28	7	0	4	2	0	0	BB	PRT	Online TA	TA/TO	0	0	0	D	D	0	No Deposit	240	NULL	0	Transient	97	0	2	Check-Out	2015-07-11
0	88	2015	July	28	7	0	4	3	0	0	HB	USA	Offline TA/TO	TA/TO	0	0	0	D	E	0	No Deposit	95	NULL	0	Transient	150	0	1	Check-Out	2015-07-11
0	0	2015	July	28	7	0	4	2	0	0	BB	NLD	Direct	Direct	0	0	0	A	A	2	No Deposit	NULL	NULL	0	Transient	98	0	0	Check-Out	2015-07-11
1	43	2015	July	28	7	0	5	2	0	0	HB	PRT	Offline TA/TO	TA/TO	0	0	0	A	A	0	No Deposit	134	NULL	0	Transient	91.5	0	0	Canceled	2015-05-28
1	88	2015	July	28	7	2	5	2	0	0	HB	PRT	Online TA	TA/TO	0	0	0	E	E	0	No Deposit	240	NULL	0	Transient	139	0	2	Canceled	2015-04-13
0	54	2015	July	28	7	2	5	2	0	0	BB	IRL	Offline TA/TO	TA/TO	0	0	0	D	D	0	No Deposit	8	NULL	0	Transient	79.5	0	0	Check-Out	2015-07-14
1	292	2015	July	28	7	2	5	2	0	0	BB	PRT	Offline TA/TO	TA/TO	0	0	0	A	A	0	No Deposit	2	NULL	0	Contract	47.25	0	0	Canceled	2015-03-25
0	112	2015	July	28	7	4	10	2	0	0	HB	IRL	Offline TA/TO	TA/TO	0	0	0	D	D	0	No Deposit	156	NULL	0	Contract	126.65	0	1	Check-Out	2015-07-21
0	68	2015	July	28	8	0	3	2	0	0	BB	GBR	Online TA	TA/TO	0	0	0	E	E	0	No Deposit	240	NULL	0	Transient	107	0	1	Check-Out	2015-07-11
0	7	2015	July	28	8	0	4	2	0	0	BB	PRT	Online TA	TA/TO	0	0	0	A	A	0	No Deposit	240	NULL	0	Transient	131	1	2	Check-Out	2015-07-12
0	1	2015	July	28	8	0	4	2	0	0	BB	ESP	Online TA	TA/TO	0	0	0	A	A	0	No Deposit	240	NULL	0	Transient	131	1	1	Check-Out	2015-07-12
1	113	2015	July	28	8	0	4	2	0	0	BB	PRT	Online TA	TA/TO	0	0	0	A	A	0	No Deposit	240	NULL	0	Transient	123	0	1	Canceled	2015-05-28
0	5	2015	July	28	8	0	4	2	0	0	BB	ESP	Online TA	TA/TO	0	0	0	D	D	0	No Deposit	240	NULL	0	Transient	146	0	1	Check-Out	2015-07-12
0	83	2015	July	28	8	0	4	2	0	0	BB	PRT	Offline TA/TO	TA/TO	0	0	0	A	A	0	No Deposit	105	NULL	0	Transient	110.7	0	1	Check-Out	2015-07-12
1	105	2015	July	28	8	0	4	2	0	0	BB	PRT	Online TA	TA/TO	0	0	0	A	A	0	No Deposit	240	NULL	0	Transient	73.8	0	1	Canceled	2015-06-29
0	0	2015	July	28	8	0	1	1	0	0	BB	PRT	Offline TA/TO	TA/TO	0	0	0	A	A	0	No Deposit	146	NULL	0	Transient	61	0	0	Check-Out	2015-07-09
1	1	2015	July	28	8	0	1	2	0	0	BB	PRT	Corporate	Corporate	0	0	0	A	A	0	No Deposit	NULL	110	0	Transient	104.72	0	1	Canceled	2015-07-08
1	1	2015	July	28	8	0	1	2	0	0	BB	PRT	Corporate	Corporate	0	0	0	A	A	0	No Deposit	NULL	110	0	Transient	104.72	0	1	Canceled	2015-07-08
0	1	2015	July	28	8	0	2	2	0	0	BB	CHE	Corporate	Corporate	0	0	0	A	F	0	No Deposit	NULL	110	0	Transient	104.72	1	1	Check-Out	2015-07-10
1	102	2015	July	28	8	1	4	2	0	0	BB	PRT	Direct	Direct	0	0	0	A	A	0	No Deposit	9	NULL	0	Transient	66.42	0	1	Canceled	2015-05-28
0	113	2015	July	28	8	2	4	2	0	0	BB	PRT	Direct	Direct	0	0	0	E	E	1	No Deposit	250	NULL	0	Transient	77.96	1	1	Check-Out	2015-07-14
1	280	2015	July	28	8	2	5	2	1	0	HB	PRT	Offline TA/TO	TA/TO	0	0	0	D	D	0	No Deposit	40	NULL	0	Contract	112	0	1	Canceled	2015-04-15
0	96	2015	July	28	8	2	5	2	0	0	BB	GBR	Online TA	TA/TO	0	0	0	E	F	0	No Deposit	240	NULL	0	Transient	107	0	1	Check-Out	2015-07-15
0	394	2015	July	28	8	2	5	2	0	0	HB	GBR	Offline TA/TO	TA/TO	0	0	0	D	D	0	No Deposit	40	NULL	0	Contract	89.68	0	0	Check-Out	2015-07-15
0	33	2015	July	28	8	2	5	2	0	0	HB	PRT	Online TA	TA/TO	0	0	0	E	E	0	No Deposit	240	NULL	0	Transient	155	0	0	Check-Out	2015-07-15
0	82	2015	July	28	8	2	6	3	0	0	BB	IRL	Direct	Direct	0	0	0	A	A	0	No Deposit	250	NULL	0	Transient	112	0	1	Check-Out	2015-07-16
0	100	2015	July	28	8	2	7	3	0	0	BB	DNK	Online TA	TA/TO	0	0	0	E	E	1	No Deposit	240	NULL	0	Transient-Party	130.1	0	3	Check-Out	2015-07-17
0	100	2015	July	28	8	2	7	2	0	0	BB	DNK	Online TA	TA/TO	0	0	0	E	E	0	No Deposit	240	NULL	0	Transient-Party	100.1	0	2	Check-Out	2015-07-17
0	17	2015	July	28	9	0	1	2	2	0	BB	PRT	Online TA	TA/TO	0	0	0	C	C	0	No Deposit	242	NULL	0	Transient	123	0	3	Check-Out	2015-07-10
0	68	2015	July	28	9	0	2	3	0	0	BB	ARG	Direct	Direct	0	0	0	A	C	0	No Deposit	250	NULL	0	Transient	124	1	1	Check-Out	2015-07-11
0	12	2015	July	28	9	0	2	2	2	0	BB	PRT	Direct	Direct	0	0	0	H	G	2	No Deposit	NULL	NULL	0	Transient	146	1	0	Check-Out	2015-07-11
1	77	2015	July	28	9	0	3	2	0	0	BB	PRT	Direct	Direct	0	0	0	D	D	0	No Deposit	250	NULL	0	Transient	97	0	0	Canceled	2015-06-02
1	24	2015	July	28	9	0	3	2	2	0	BB	PRT	Online TA	TA/TO	0	0	0	C	C	0	No Deposit	242	NULL	0	Transient	123	0	1	Canceled	2015-06-16
1	44	2015	July	28	9	0	3	2	2	0	BB	PRT	Online TA	TA/TO	0	0	0	G	G	0	No Deposit	240	NULL	0	Transient	153	0	0	Canceled	2015-06-16
0	78	2015	July	28	9	0	3	2	0	1	BB	PRT	Online TA	TA/TO	0	0	0	A	A	0	No Deposit	240	NULL	0	Transient	82	0	2	Check-Out	2015-07-12
1	17	2015	July	28	9	1	3	2	0	0	BB	PRT	Online TA	TA/TO	0	0	0	A	A	0	No Deposit	240	NULL	0	Transient	105.08	0	0	Canceled	2015-06-23
1	103	2015	July	28	9	1	3	2	0	0	BB	PRT	Online TA	TA/TO	0	0	0	A	A	0	No Deposit	240	NULL	0	Transient	65.42	0	0	Canceled	2015-06-27
0	16	2015	July	28	9	1	3	1	0	0	BB	RUS	Direct	Direct	0	0	0	A	A	0	No Deposit	250	NULL	0	Transient	98	0	1	Check-Out	2015-07-13
0	14	2015	July	28	9	2	3	2	0	0	BB	SWE	Online TA	TA/TO	0	0	0	A	A	0	No Deposit	241	NULL	0	Transient	75.46	1	1	Check-Out	2015-07-14
0	77	2015	July	28	9	2	3	2	0	0	BB	POL	Offline TA/TO	TA/TO	0	0	0	A	A	0	No Deposit	177	NULL	0	Transient	65.5	0	0	Check-Out	2015-07-14
0	90	2015	July	28	9	2	5	2	0	0	BB	FRA	Offline TA/TO	TA/TO	0	0	0	A	D	0	No Deposit	6	NULL	0	Transient	90.95	0	0	Check-Out	2015-07-16
0	90	2015	July	28	9	2	5	2	0	0	BB	GBR	Offline TA/TO	TA/TO	0	0	0	A	A	0	No Deposit	40	NULL	0	Contract	93.6	0	0	Check-Out	2015-07-16
0	90	2015	July	28	9	2	5	2	0	0	BB	GBR	Offline TA/TO	TA/TO	0	0	0	E	E	0	No Deposit	143	NULL	0	Contract	119.25	0	0	Check-Out	2015-07-16
0	366	2015	July	28	9	2	5	2	0	0	HB	GBR	Offline TA/TO	TA/TO	0	0	0	E	E	0	No Deposit	40	NULL	0	Contract	134.73	0	0	Check-Out	2015-07-16
0	249	2015	July	28	9	2	5	2	0	0	HB	PRT	Online TA	TA/TO	0	0	0	A	A	0	No Deposit	240	NULL	0	Transient	112	0	1	Check-Out	2015-07-16
1	69	2015	July	28	9	2	6	2	0	0	HB	PRT	Online TA	TA/TO	0	0	0	A	A	0	No Deposit	240	NULL	0	Transient	118.13	0	2	Canceled	2015-05-13
0	10	2015	July	28	10	0	1	2	0	0	BB	USA	Direct	Direct	0	0	0	A	A	0	No Deposit	250	NULL	0	Transient	131	0	0	Check-Out	2015-07-11
0	22	2015	July	28	10	0	2	2	0	0	BB	PRT	Online TA	TA/TO	0	0	0	A	A	0	No Deposit	240	NULL	0	Transient	88.2	0	0	Check-Out	2015-07-12
0	91	2015	July	28	10	0	2	2	0	0	BB	PRT	Online TA	TA/TO	0	0	0	A	A	0	No Deposit	240	NULL	0	Transient	73.8	0	1	Check-Out	2015-07-12
0	23	2015	July	28	10	0	2	2	0	0	BB	PRT	Online TA	TA/TO	0	0	0	A	A	0	No Deposit	240	NULL	0	Transient	98	0	0	Check-Out	2015-07-12
0	11	2015	July	28	10	0	2	2	0	0	BB	PRT	Online TA	TA/TO	0	0	0	A	A	0	No Deposit	240	NULL	0	Transient	110.5	0	1	Check-Out	2015-07-12
0	3	2015	July	28	10	0	2	2	0	0	BB	PRT	Online TA	TA/TO	0	0	0	A	A	0	No Deposit	240	NULL	0	Transient	131	0	1	Check-Out	2015-07-12
0	13	2015	July	28	10	0	2	2	1	0	HB	PRT	Online TA	TA/TO	0	0	0	G	G	2	No Deposit	240	NULL	0	Transient	185	1	1	Check-Out	2015-07-12
0	108	2015	July	28	10	0	2	2	0	0	BB	PRT	Online TA	TA/TO	0	0	0	D	D	1	No Deposit	240	NULL	0	Transient	87.3	0	2	Check-Out	2015-07-12
0	91	2015	July	28	10	0	2	2	0	0	BB	PRT	Online TA	TA/TO	0	0	0	A	A	0	No Deposit	240	NULL	0	Transient	73.8	0	1	Check-Out	2015-07-12
0	37	2015	July	28	10	1	2	2	0	0	BB	GBR	Online TA	TA/TO	0	0	0	C	C	0	No Deposit	105	NULL	0	Transient	120	0	1	Check-Out	2015-07-13
0	21	2015	July	28	10	1	2	2	0	0	BB	AUS	Direct	Direct	0	0	0	A	C	0	No Deposit	250	NULL	0	Transient	98	0	1	Check-Out	2015-07-13
0	106	2015	July	28	10	1	2	2	0	0	BB	GBR	Online TA	TA/TO	0	0	0	E	E	0	No Deposit	240	NULL	0	Transient	96.3	0	2	Check-Out	2015-07-13
0	30	2015	July	28	10	2	2	2	0	0	FB	PRT	Direct	Direct	0	0	0	F	F	0	No Deposit	NULL	NULL	0	Transient-Party	197	0	1	Check-Out	2015-07-14
0	30	2015	July	28	10	2	2	2	0	0	FB	PRT	Direct	Direct	0	0	0	F	F	0	No Deposit	NULL	NULL	0	Transient-Party	197	0	1	Check-Out	2015-07-14
1	51	2015	July	28	10	2	3	2	0	0	BB	PRT	Online TA	TA/TO	0	0	0	E	E	0	No Deposit	240	NULL	0	Transient	123	0	0	Canceled	2015-06-29
0	79	2015	July	28	10	2	3	2	0	0	BB	POL	Online TA	TA/TO	0	0	0	A	A	0	No Deposit	240	NULL	0	Transient	82	0	2	Check-Out	2015-07-15
0	21	2015	July	28	10	2	3	2	0	2	HB	PRT	Direct	Direct	0	0	0	C	C	1	No Deposit	250	NULL	0	Transient	165	1	3	Check-Out	2015-07-15
0	35	2015	July	28	10	2	3	2	2	0	BB	EST	Online TA	TA/TO	0	0	0	G	G	0	No Deposit	240	NULL	0	Transient	149.4	0	0	Check-Out	2015-07-15
0	78	2015	July	28	10	2	5	2	0	0	HB	PRT	Online TA	TA/TO	0	0	0	A	A	1	No Deposit	240	NULL	0	Transient	106.84	1	2	Check-Out	2015-07-17
0	31	2015	July	28	10	2	5	2	0	0	HB	PRT	Direct	Direct	0	0	0	D	D	1	No Deposit	250	NULL	0	Transient	161	1	1	Check-Out	2015-07-17
0	78	2015	July	28	10	2	5	2	0	0	HB	PRT	Online TA	TA/TO	0	0	0	D	D	1	No Deposit	240	NULL	0	Transient	134.43	0	2	Check-Out	2015-07-17
0	78	2015	July	28	10	2	5	2	0	0	HB	PRT	Online TA	TA/TO	0	0	0	E	E	1	No Deposit	240	NULL	0	Transient	144.43	1	2	Check-Out	2015-07-17
0	44	2015	July	28	10	2	5	1	0	0	HB	RUS	Offline TA/TO	TA/TO	0	0	0	E	E	2	No Deposit	244	NULL	0	Transient	152	0	0	Check-Out	2015-07-17
0	34	2015	July	28	10	2	5	2	1	0	HB	GBR	Online TA	TA/TO	0	0	0	F	F	0	No Deposit	241	NULL	0	Transient	125.54	0	3	Check-Out	2015-07-17
0	87	2015	July	28	10	2	5	2	1	1	FB	PRT	Offline TA/TO	TA/TO	0	0	0	C	C	0	No Deposit	5	NULL	0	Transient	133.83	0	2	Check-Out	2015-07-17
0	11	2015	July	28	10	2	6	3	1	0	BB	PRT	Direct	Direct	0	0	0	C	C	0	No Deposit	250	NULL	0	Transient	159.75	1	0	Check-Out	2015-07-18
0	115	2015	July	28	10	2	7	2	0	0	BB	IRL	Online TA	TA/TO	0	0	0	A	A	0	No Deposit	240	NULL	0	Transient	120.6	0	2	Check-Out	2015-07-19
0	86	2015	July	28	10	3	7	2	0	0	BB	PRT	Online TA	TA/TO	0	0	0	D	D	0	No Deposit	240	NULL	0	Transient	112.2	0	0	Check-Out	2015-07-20
0	41	2015	July	28	10	4	7	2	0	1	BB	GBR	Online TA	TA/TO	0	0	0	F	F	0	No Deposit	241	NULL	0	Transient	110.6	0	0	Check-Out	2015-07-21
0	32	2015	July	28	10	4	9	2	0	0	BB	DNK	Online TA	TA/TO	0	0	0	C	C	0	No Deposit	241	NULL	0	Transient	105.9	0	0	Check-Out	2015-07-23
0	34	2015	July	28	10	2	5	2	1	0	HB	GBR	Online TA	TA/TO	0	0	0	D	D	0	No Deposit	241	NULL	0	Transient	95.27	0	3	Check-Out	2015-07-17
0	34	2015	July	28	10	2	5	2	0	0	HB	GBR	Online TA	TA/TO	0	0	0	F	F	0	No Deposit	241	NULL	0	Transient	108.83	0	1	Check-Out	2015-07-17
1	100	2015	July	28	11	2	3	2	1	0	HB	PRT	Offline TA/TO	TA/TO	0	0	0	A	A	0	No Deposit	149	NULL	0	Transient	153.96	0	0	Canceled	2015-05-29
0	44	2015	July	28	11	2	3	2	0	0	BB	ESP	Online TA	TA/TO	0	0	0	A	A	0	No Deposit	240	NULL	0	Transient	120.6	0	0	Check-Out	2015-07-16
0	304	2015	July	28	11	2	4	2	0	1	BB	PRT	Direct	TA/TO	0	0	0	A	A	1	No Deposit	240	NULL	0	Transient	90.67	0	1	Check-Out	2015-07-17
1	36	2015	July	28	11	2	4	2	0	0	BB	PRT	Online TA	TA/TO	0	0	0	E	E	0	No Deposit	240	NULL	0	Transient	126.67	0	0	Canceled	2015-06-08
0	117	2015	July	28	11	2	4	3	0	0	HB	PRT	Offline TA/TO	TA/TO	0	0	0	D	D	0	No Deposit	15	NULL	0	Transient	144.4	0	1	Check-Out	2015-07-17
0	70	2015	July	28	11	2	4	2	0	0	BB	ESP	Online TA	TA/TO	0	0	0	A	A	0	No Deposit	240	NULL	0	Transient	99.5	1	2	Check-Out	2015-07-17
0	110	2015	July	28	11	2	5	2	0	0	BB	PRT	Direct	Direct	0	0	0	E	E	0	No Deposit	250	NULL	0	Transient	139.4	0	1	Check-Out	2015-07-18
1	109	2015	July	28	11	2	5	2	0	0	BB	PRT	Online TA	TA/TO	0	0	0	A	A	0	No Deposit	240	NULL	0	Transient	73.8	0	1	Canceled	2015-04-22
0	33	2015	July	28	11	2	2	2	0	0	BB	GBR	Online TA	TA/TO	0	0	0	E	E	0	No Deposit	241	NULL	0	Transient	89.97	0	1	Check-Out	2015-07-15
0	33	2015	July	28	11	2	2	2	0	0	BB	PRT	Online TA	TA/TO	0	0	0	E	E	0	No Deposit	240	NULL	0	Transient	123	0	0	Check-Out	2015-07-15
0	33	2015	July	28	11	2	2	2	0	0	BB	CZE	Online TA	TA/TO	0	0	0	E	E	1	No Deposit	240	NULL	0	Transient	123	0	0	Check-Out	2015-07-15
0	0	2015	July	28	11	0	1	1	0	0	BB	GBR	Direct	Direct	0	0	0	A	A	0	No Deposit	NULL	NULL	0	Transient	123	0	0	Check-Out	2015-07-12
0	0	2015	July	28	11	0	1	2	0	0	HB	DEU	Online TA	TA/TO	0	0	0	A	A	1	No Deposit	240	NULL	0	Transient	144.9	0	1	Check-Out	2015-07-12
0	0	2015	July	28	11	0	1	2	0	0	BB	ESP	Direct	Direct	0	0	0	G	G	0	No Deposit	NULL	NULL	0	Transient	153	0	0	Check-Out	2015-07-12
0	0	2015	July	28	11	0	1	2	0	0	BB	ESP	Online TA	TA/TO	0	0	0	A	A	0	No Deposit	240	NULL	0	Transient	131	0	1	Check-Out	2015-07-12
0	84	2015	July	28	11	1	1	2	0	0	HB	PRT	Corporate	Corporate	0	0	0	A	A	0	No Deposit	NULL	113	0	Transient	100	1	0	Check-Out	2015-07-13
0	71	2015	July	28	11	1	1	2	0	0	BB	ESP	Offline TA/TO	TA/TO	0	0	0	A	A	0	No Deposit	175	NULL	0	Transient	65.5	0	0	Check-Out	2015-07-13
0	16	2015	July	28	11	1	1	2	0	0	BB	ROU	Online TA	TA/TO	0	0	0	C	C	0	No Deposit	242	NULL	0	Transient	123	0	1	Check-Out	2015-07-13
0	54	2015	July	28	11	2	1	2	0	0	BB	PRT	Online TA	TA/TO	0	0	0	E	F	0	No Deposit	240	NULL	0	Transient	123	0	0	Check-Out	2015-07-14
0	8	2015	July	28	11	2	1	2	0	0	BB	ESP	Online TA	TA/TO	0	0	0	A	A	0	No Deposit	240	NULL	0	Transient	131	0	0	Check-Out	2015-07-14
0	36	2015	July	28	11	2	5	2	0	0	BB	PRT	Offline TA/TO	TA/TO	0	0	0	D	D	0	No Deposit	5	NULL	0	Transient	104.68	1	0	Check-Out	2015-07-18
0	40	2015	July	28	11	2	5	2	0	0	HB	PRT	Online TA	TA/TO	0	0	0	A	A	0	No Deposit	242	NULL	0	Transient	166	0	0	Check-Out	2015-07-18
1	59	2015	July	28	11	2	6	2	0	0	BB	PRT	Online TA	TA/TO	0	0	0	D	D	0	No Deposit	240	NULL	0	Transient	111.25	0	2	Canceled	2015-05-19
0	79	2015	July	28	11	2	6	2	2	0	HB	PRT	Direct	Direct	0	0	0	G	G	1	No Deposit	250	NULL	0	Transient	213.75	0	0	Check-Out	2015-07-19
0	32	2015	July	28	11	4	6	2	0	0	HB	PRT	Online TA	TA/TO	0	0	0	E	E	1	No Deposit	240	NULL	0	Transient	178	1	0	Check-Out	2015-07-21
0	110	2015	July	28	11	2	5	2	0	0	BB	PRT	Direct	Direct	0	0	0	A	A	0	No Deposit	250	NULL	0	Transient	113.9	0	1	Check-Out	2015-07-18
0	33	2015	July	28	11	2	5	2	0	0	BB	PRT	Online TA	TA/TO	0	0	0	E	E	0	No Deposit	240	NULL	0	Transient	129.29	1	0	Check-Out	2015-07-18
0	53	2015	July	29	12	1	0	2	2	0	BB	CN	Online TA	TA/TO	0	0	0	G	G	0	No Deposit	240	NULL	0	Transient	153	1	0	Check-Out	2015-07-13
0	2	2015	July	29	12	1	0	2	0	0	BB	PRT	Online TA	TA/TO	0	0	0	A	A	0	No Deposit	240	NULL	0	Transient	98	1	2	Check-Out	2015-07-13
0	8	2015	July	29	12	2	4	2	1	0	BB	PRT	Online TA	TA/TO	0	0	0	A	A	0	No Deposit	240	NULL	0	Transient	169	1	2	Check-Out	2015-07-18
1	72	2015	July	29	12	2	4	2	0	0	BB	PRT	Online TA	TA/TO	0	0	0	A	A	0	No Deposit	240	NULL	0	Transient	93	0	2	Canceled	2015-05-12
0	12	2015	July	29	12	2	5	2	0	0	BB	GBR	Online TA	TA/TO	0	0	0	A	A	0	No Deposit	240	NULL	0	Transient	132.29	0	0	Check-Out	2015-07-19
0	48	2015	July	29	12	2	5	2	0	0	BB	BRA	Offline TA/TO	TA/TO	0	0	0	D	D	0	No Deposit	243	NULL	0	Transient	123	0	1	Check-Out	2015-07-19
0	90	2015	July	29	12	2	5	2	0	0	FB	PRT	Offline TA/TO	TA/TO	0	0	0	A	A	0	No Deposit	5	NULL	0	Transient-Party	117.22	0	1	Check-Out	2015-07-12
0	34	2015	July	29	12	2	5	2	0	1	HB	ESP	Offline TA/TO	TA/TO	0	0	0	D	D	1	No Deposit	156	NULL	0	Transient	149	0	1	Check-Out	2015-07-19
1	58	2015	July	29	12	2	5	3	1	0	BB	PRT	Direct	Direct	0	0	0	C	C	0	No Deposit	250	NULL	0	Transient	164.57	0	1	Canceled	2015-06-29
0	59	2015	July	29	12	2	5	2	0	0	BB	GBR	Offline TA/TO	TA/TO	0	0	0	A	A	0	No Deposit	115	NULL	0	Contract	107	0	0	Check-Out	2015-07-19
0	90	2015	July	29	12	2	5	2	0	1	FB	PRT	Offline TA/TO	TA/TO	0	0	0	A	A	0	No Deposit	5	NULL	0	Transient-Party	117.22	1	2	Check-Out	2015-07-19
0	116	2015	July	29	12	2	5	2	0	0	BB	PRT	Offline TA/TO	TA/TO	0	0	0	E	E	0	No Deposit	40	NULL	0	Contract	119.25	0	0	Check-Out	2015-07-19
0	31	2015	July	29	12	2	5	2	0	0	BB	GBR	Offline TA/TO	TA/TO	0	0	0	D	D	0	No Deposit	243	NULL	0	Transient	123	0	0	Check-Out	2015-07-19
1	51	2015	July	29	12	2	5	2	0	0	HB	PRT	Online TA	TA/TO	0	0	0	A	A	0	No Deposit	241	NULL	0	Transient	105.71	0	0	Canceled	2015-07-03
0	48	2015	July	29	12	2	5	2	0	0	BB	GBR	Offline TA/TO	TA/TO	0	0	0	D	D	0	No Deposit	243	NULL	0	Transient	123	0	1	Check-Out	2015-07-19
0	59	2015	July	29	12	2	5	2	0	0	BB	ESP	Online TA	TA/TO	0	0	0	E	E	0	No Deposit	240	NULL	0	Transient	144.43	1	2	Check-Out	2015-07-19
1	97	2015	July	29	12	3	5	2	0	0	BB	PRT	Online TA	TA/TO	0	0	0	E	E	0	No Deposit	240	NULL	0	Transient	126	0	1	Canceled	2015-06-19
0	12	2015	July	29	12	4	5	2	0	0	HB	FRA	Online TA	TA/TO	0	0	0	A	A	0	No Deposit	240	NULL	0	Transient	148.3	1	2	Check-Out	2015-07-21
0	64	2015	July	29	12	4	5	2	0	0	BB	PRT	Online TA	TA/TO	0	0	0	A	A	0	No Deposit	240	NULL	0	Transient	125.22	0	1	Check-Out	2015-07-21
0	31	2015	July	29	12	4	7	2	0	0	BB	GBR	Offline TA/TO	TA/TO	0	0	0	D	D	0	No Deposit	243	NULL	0	Transient	123	0	0	Check-Out	2015-07-23
0	59	2015	July	29	12	4	7	2	0	0	HB	GBR	Offline TA/TO	TA/TO	0	0	0	A	A	0	No Deposit	243	NULL	0	Contract	130	1	1	Check-Out	2015-07-23
1	55	2015	July	29	12	4	10	2	10	0	BB	PRT	Offline TA/TO	TA/TO	0	0	0	D	D	2	No Deposit	8	NULL	0	Contract	133.16	0	1	No-Show	2015-07-12
0	81	2015	July	29	12	2	5	2	0	0	BB	GBR	Offline TA/TO	TA/TO	0	0	0	A	A	0	No Deposit	147	NULL	0	Transient	78.84	0	0	Check-Out	2015-07-19
0	1	2015	July	29	12	1	0	2	0	0	BB	PRT	Online TA	TA/TO	0	0	0	A	A	0	No Deposit	240	NULL	0	Transient	80.1	0	0	Check-Out	2015-07-13
0	34	2015	July	29	12	2	0	2	2	0	BB	BEL	Online TA	TA/TO	0	0	0	G	G	0	No Deposit	240	NULL	0	Transient	193	0	1	Check-Out	2015-07-14
0	13	2015	July	29	12	2	0	2	0	0	BB	ESP	Online TA	TA/TO	0	0	0	A	A	0	No Deposit	240	NULL	0	Transient	88.2	0	0	Check-Out	2015-07-14
0	40	2015	July	29	12	2	0	2	0	0	BB	FRA	Online TA	TA/TO	0	0	0	F	E	0	No Deposit	241	NULL	0	Transient	90.71	0	0	Check-Out	2015-07-14
0	1	2015	July	29	12	2	0	2	0	0	BB	ESP	Online TA	TA/TO	0	0	0	A	B	0	No Deposit	240	NULL	0	Transient	114.5	0	1	Check-Out	2015-07-14
0	34	2015	July	29	12	2	0	2	0	0	BB	BEL	Online TA	TA/TO	0	0	0	A	A	0	No Deposit	240	NULL	0	Transient	120.2	0	1	Check-Out	2015-07-14
0	88	2015	July	29	12	2	1	2	0	0	BB	ITA	Offline TA/TO	TA/TO	0	0	0	D	D	1	No Deposit	8	NULL	0	Contract	79.5	0	0	Check-Out	2015-07-15
0	9	2015	July	29	12	2	1	2	0	0	BB	ESP	Online TA	TA/TO	0	0	0	A	A	0	No Deposit	240	NULL	0	Transient	117.9	0	3	Check-Out	2015-07-15
1	24	2015	July	29	12	2	1	2	0	0	HB	PRT	Online TA	TA/TO	0	0	0	A	A	0	No Deposit	240	NULL	0	Transient	128	0	0	Canceled	2015-06-22
0	97	2015	July	29	12	2	2	2	0	0	BB	FRA	Offline TA/TO	TA/TO	0	0	0	A	D	0	No Deposit	6	NULL	0	Transient	90.95	0	0	Check-Out	2015-07-16
0	60	2015	July	29	12	2	2	2	0	1	BB	FIN	Online TA	TA/TO	0	0	0	E	E	2	No Deposit	240	NULL	0	Transient	107	0	2	Check-Out	2015-07-16
0	100	2015	July	29	12	2	2	2	2	0	BB	CN	Direct	Direct	0	0	0	G	G	0	No Deposit	250	NULL	0	Transient	130.05	1	1	Check-Out	2015-07-16
0	50	2015	July	29	12	2	3	2	0	0	BB	ESP	Offline TA/TO	TA/TO	0	0	0	D	D	0	No Deposit	156	NULL	0	Contract	123	0	0	Check-Out	2015-07-17
1	47	2015	July	29	12	2	3	2	0	0	BB	PRT	Online TA	TA/TO	0	0	0	F	F	0	No Deposit	241	NULL	0	Transient	103.8	0	0	No-Show	2015-07-12
0	8	2015	July	29	12	2	3	2	2	0	BB	IRL	Online TA	TA/TO	0	0	0	H	H	0	No Deposit	240	NULL	0	Transient	196	0	1	Check-Out	2015-07-17
0	34	2015	July	29	12	2	3	2	0	0	HB	ESP	Online TA	TA/TO	0	0	0	D	D	0	No Deposit	240	NULL	0	Transient	149.4	1	0	Check-Out	2015-07-17
0	47	2015	July	29	13	2	5	2	0	0	BB	ESP	Online TA	TA/TO	0	0	0	G	G	0	No Deposit	240	NULL	0	Transient	175.71	0	0	Check-Out	2015-07-20
0	115	2015	July	29	13	2	5	2	0	1	HB	PRT	Offline TA/TO	TA/TO	0	0	0	A	A	1	No Deposit	134	NULL	0	Transient-Party	119.7	0	2	Check-Out	2015-07-20
1	79	2015	July	29	13	2	5	2	0	0	BB	PRT	Online TA	TA/TO	0	0	0	A	A	0	No Deposit	240	NULL	0	Transient	100.86	0	1	Canceled	2015-05-13
0	91	2015	July	29	13	2	5	2	0	0	BB	GBR	Online TA	TA/TO	0	0	0	A	A	0	No Deposit	240	NULL	0	Transient	100.86	0	0	Check-Out	2015-07-20
0	98	2015	July	29	13	1	1	2	0	0	BB	ESP	Online TA	TA/TO	0	0	0	A	A	0	No Deposit	240	NULL	0	Transient-Party	82	0	3	Check-Out	2015-07-15
0	109	2015	July	29	13	1	1	2	0	0	BB	ESP	Online TA	TA/TO	0	0	0	A	C	0	No Deposit	240	NULL	0	Transient	73.8	0	1	Check-Out	2015-07-15
0	0	2015	July	29	13	1	1	2	0	0	BB	AUS	Online TA	TA/TO	0	0	0	A	C	0	No Deposit	240	NULL	0	Transient	117.9	1	0	Check-Out	2015-07-15
0	98	2015	July	29	13	1	1	2	0	0	BB	ESP	Online TA	TA/TO	0	0	0	A	A	0	No Deposit	240	NULL	0	Transient-Party	82	0	3	Check-Out	2015-07-15
0	0	2015	July	29	13	1	1	4	0	0	BB	PRT	Direct	Direct	0	0	0	L	H	0	No Deposit	NULL	NULL	0	Transient	150	0	0	Check-Out	2015-07-15
0	9	2015	July	29	13	1	1	2	0	0	HB	ESP	Online TA	TA/TO	0	0	0	A	A	0	No Deposit	240	NULL	0	Transient	161	1	2	Check-Out	2015-07-15
0	62	2015	July	29	13	1	1	2	0	0	BB	ESP	Online TA	TA/TO	0	0	0	A	A	0	No Deposit	147	NULL	0	Transient	64	0	2	Check-Out	2015-07-15
1	45	2015	July	29	13	1	1	2	0	0	BB	PRT	Online TA	TA/TO	0	0	0	E	E	0	No Deposit	240	NULL	0	Transient	123	0	0	Canceled	2015-06-18
0	42	2015	July	29	13	1	2	2	0	0	BB	USA	Online TA	TA/TO	0	0	0	D	E	0	No Deposit	240	NULL	0	Transient	110	1	0	Check-Out	2015-07-16
0	54	2015	July	29	13	1	2	2	0	0	BB	PRT	Online TA	TA/TO	0	0	0	A	A	0	No Deposit	240	NULL	0	Transient	88.2	1	1	Check-Out	2015-07-16
0	51	2015	July	29	13	1	2	2	0	0	HB	ESP	Online TA	TA/TO	0	0	0	A	A	0	No Deposit	240	NULL	0	Transient	130	1	0	Check-Out	2015-07-16
0	54	2015	July	29	13	1	2	2	0	0	BB	PRT	Online TA	TA/TO	0	0	0	A	A	0	No Deposit	240	NULL	0	Transient	88.2	0	1	Check-Out	2015-07-16
0	58	2015	July	29	13	1	2	2	0	0	HB	ESP	Direct	Direct	0	0	0	E	F	2	No Deposit	250	NULL	0	Transient	165	1	1	Check-Out	2015-07-16
0	0	2015	July	29	13	1	3	1	0	0	BB	PRT	Corporate	Corporate	0	0	0	A	A	0	No Deposit	167	NULL	0	Transient	114	0	0	Check-Out	2015-07-17
1	60	2015	July	29	13	1	4	2	0	0	BB	PRT	Offline TA/TO	TA/TO	0	0	0	D	D	0	No Deposit	15	NULL	0	Transient	79.5	0	0	Canceled	2015-06-24
1	321	2015	July	29	13	1	4	2	0	0	HB	PRT	Direct	TA/TO	0	0	0	A	A	0	No Deposit	240	NULL	0	Transient	132.8	0	1	Canceled	2015-03-05
0	40	2015	July	29	13	1	4	2	0	0	BB	ESP	Direct	Direct	0	0	0	D	D	0	No Deposit	250	NULL	0	Transient	120	0	2	Check-Out	2015-07-18
1	51	2015	July	29	13	1	4	2	0	0	BB	PRT	Offline TA/TO	TA/TO	0	0	0	D	D	0	No Deposit	156	NULL	0	Contract	79.5	0	0	Canceled	2015-05-23
0	38	2015	July	29	13	1	4	2	0	0	BB	PRT	Direct	Direct	0	0	0	D	E	0	No Deposit	NULL	NULL	0	Transient	120	0	0	Check-Out	2015-07-18
1	75	2015	July	29	13	1	4	2	0	0	HB	PRT	Online TA	TA/TO	0	0	0	D	D	0	No Deposit	240	NULL	0	Transient	144.2	0	1	Canceled	2015-06-22
0	101	2015	July	29	13	1	4	2	0	0	BB	PRT	Online TA	TA/TO	0	0	0	A	A	0	No Deposit	240	NULL	0	Transient	107.2	0	0	Check-Out	2015-07-18
1	42	2015	July	29	13	1	4	2	0	0	BB	PRT	Online TA	TA/TO	0	0	0	D	D	0	No Deposit	240	NULL	0	Transient	120	0	0	Canceled	2015-06-01
0	40	2015	July	29	13	1	4	2	0	0	BB	ESP	Direct	Direct	0	0	0	D	D	0	No Deposit	250	NULL	0	Transient	120	0	2	Check-Out	2015-07-18
0	109	2015	July	29	13	1	4	3	0	0	HB	PRT	Direct	Direct	0	0	0	E	E	0	No Deposit	NULL	NULL	0	Transient	163.8	0	1	Check-Out	2015-07-18
1	81	2015	July	29	13	1	5	2	0	0	BB	PRT	Online TA	TA/TO	0	0	0	A	A	0	No Deposit	240	NULL	0	Transient	98.5	0	2	Canceled	2015-04-24
1	98	2015	July	29	13	1	5	2	0	0	HB	PRT	Online TA	TA/TO	0	0	0	A	A	0	No Deposit	240	NULL	0	Transient	130.5	0	0	Canceled	2015-05-12
0	32	2015	July	29	13	1	5	1	0	0	HB	PRT	Offline TA/TO	TA/TO	0	0	0	D	C	2	No Deposit	300	NULL	0	Transient	153	0	0	Check-Out	2015-07-19
0	72	2015	July	29	13	1	5	2	0	0	BB	FRA	Online TA	TA/TO	0	0	0	A	A	0	No Deposit	240	NULL	0	Transient	98.5	0	2	Check-Out	2015-07-19
0	115	2015	July	29	13	2	5	2	0	0	HB	PRT	Offline TA/TO	TA/TO	0	0	0	A	A	0	No Deposit	134	NULL	0	Transient-Party	119.7	0	2	Check-Out	2015-07-20
0	118	2015	July	29	13	2	5	2	0	0	FB	PRT	Direct	Direct	0	0	0	D	D	0	No Deposit	250	NULL	0	Transient	184.6	0	1	Check-Out	2015-07-20
0	81	2015	July	29	13	2	5	2	1	0	HB	ESP	Direct	Direct	0	0	0	E	E	0	No Deposit	250	NULL	0	Transient	181.22	0	2	Check-Out	2015-07-20
1	95	2015	July	29	13	2	5	2	0	0	BB	PRT	Online TA	TA/TO	0	0	0	A	A	0	No Deposit	240	NULL	0	Transient	100.86	0	1	Canceled	2015-04-15
0	16	2015	July	29	13	1	0	2	0	0	BB	ROU	Online TA	TA/TO	0	0	0	A	A	0	No Deposit	240	NULL	0	Transient	100.2	1	3	Check-Out	2015-07-14
0	56	2015	July	29	13	1	3	2	0	0	HB	ESP	Online TA	TA/TO	0	0	0	A	A	1	No Deposit	240	NULL	0	Transient	134.25	1	0	Check-Out	2015-07-17
0	88	2015	July	29	13	3	5	2	0	0	BB	FIN	Offline TA/TO	TA/TO	0	0	0	A	A	0	No Deposit	8	NULL	0	Contract	96.3	0	0	Check-Out	2015-07-21
0	41	2015	July	29	13	3	6	2	0	0	BB	GBR	Online TA	TA/TO	0	0	0	D	D	0	No Deposit	147	NULL	0	Transient	83.09	0	2	Check-Out	2015-07-22
1	40	2015	July	29	14	0	1	2	0	0	BB	PRT	Offline TA/TO	TA/TO	0	0	0	D	D	0	No Deposit	171	NULL	0	Transient	105.5	0	0	Canceled	2015-07-03
0	1	2015	July	29	14	0	1	1	0	0	BB	PRT	Corporate	Corporate	0	0	0	A	A	0	No Deposit	NULL	270	0	Transient	134	0	0	Check-Out	2015-07-15
0	1	2015	July	29	14	0	1	2	0	0	BB	PRT	Online TA	TA/TO	0	0	0	A	A	2	No Deposit	240	NULL	0	Transient	8	0	1	Check-Out	2015-07-15
0	1	2015	July	29	14	0	2	2	0	0	BB	PRT	Online TA	TA/TO	0	0	0	D	D	1	No Deposit	240	NULL	0	Transient	146	1	1	Check-Out	2015-07-16
1	76	2015	July	29	14	0	4	2	0	0	BB	PRT	Online TA	TA/TO	0	0	0	E	E	0	No Deposit	240	NULL	0	Transient	126	0	2	Canceled	2015-05-27
0	0	2015	July	29	14	0	4	2	0	0	BB	ESP	Online TA	TA/TO	0	0	0	A	C	0	No Deposit	240	NULL	0	Transient	111.15	0	1	Check-Out	2015-07-18
0	49	2015	July	29	14	0	5	2	0	0	BB	POL	Online TA	TA/TO	0	0	0	E	F	1	No Deposit	240	NULL	0	Transient	136.2	0	2	Check-Out	2015-07-19
0	76	2015	July	29	14	0	5	2	0	0	BB	PRT	Direct	Direct	0	0	0	A	A	0	No Deposit	250	NULL	0	Transient	101.8	0	0	Check-Out	2015-07-19
0	73	2015	July	29	14	1	5	2	0	0	HB	PRT	Direct	Direct	0	0	0	A	A	0	No Deposit	NULL	NULL	0	Transient-Party	127	0	1	Check-Out	2015-07-20
0	73	2015	July	29	14	1	5	2	1	0	HB	PRT	Direct	Direct	0	0	0	E	E	0	No Deposit	NULL	NULL	0	Transient-Party	161.5	0	2	Check-Out	2015-07-20
0	317	2015	July	29	14	1	5	2	2	0	HB	PRT	Direct	TA/TO	0	0	0	H	G	1	No Deposit	240	NULL	0	Transient	230.67	1	2	Check-Out	2015-07-20
1	112	2015	July	29	14	2	5	1	0	0	BB	PRT	Online TA	TA/TO	0	0	0	A	A	0	No Deposit	240	NULL	0	Transient	65.7	0	1	Canceled	2015-04-06
0	6	2015	July	29	14	2	5	2	0	0	HB	ESP	Online TA	TA/TO	0	0	0	A	A	0	No Deposit	240	NULL	0	Transient	180	1	2	Check-Out	2015-07-21
0	8	2015	July	29	14	2	5	2	0	0	HB	ESP	Online TA	TA/TO	0	0	0	A	A	1	No Deposit	240	NULL	0	Transient	168.57	0	1	Check-Out	2015-07-21
1	96	2015	July	29	14	2	7	2	0	0	BB	PRT	Offline TA/TO	TA/TO	0	0	0	A	A	0	No Deposit	242	NULL	0	Transient	107.67	0	1	Canceled	2015-04-11
1	96	2015	July	29	14	2	7	2	0	0	BB	PRT	Online TA	TA/TO	0	0	0	A	A	0	No Deposit	240	NULL	0	Transient	96.9	0	1	Canceled	2015-04-11
0	99	2015	July	29	14	2	7	2	0	0	BB	IRL	Direct	Direct	0	0	0	A	A	0	No Deposit	NULL	NULL	0	Transient	107	0	1	Check-Out	2015-07-23
0	66	2015	July	29	14	2	9	2	0	0	BB	IRL	Online TA	TA/TO	0	0	0	A	B	0	No Deposit	147	NULL	0	Transient	73.41	0	0	Check-Out	2015-07-25
0	38	2015	July	29	14	4	10	2	0	0	HB	SWE	Online TA	TA/TO	0	0	0	D	D	0	No Deposit	241	NULL	0	Transient	109.9	0	2	Check-Out	2015-07-28
0	38	2015	July	29	14	4	10	2	0	0	HB	SWE	Online TA	TA/TO	0	0	0	D	D	1	No Deposit	241	NULL	0	Transient	109.9	0	2	Check-Out	2015-07-28
0	113	2015	July	29	14	4	11	3	0	0	BB	PRT	Direct	Direct	0	0	0	H	H	1	No Deposit	NULL	NULL	0	Transient	187.5	1	3	Check-Out	2015-07-29
0	0	2015	July	29	14	0	1	1	0	0	BB	PRT	Corporate	Corporate	0	0	0	A	C	0	No Deposit	NULL	NULL	0	Transient	134	0	0	Check-Out	2015-07-15
1	62	2015	July	29	15	0	3	2	0	0	HB	PRT	Offline TA/TO	TA/TO	0	0	0	A	A	0	No Deposit	171	NULL	0	Transient	91.5	0	0	Canceled	2015-07-03
1	39	2015	July	29	15	0	3	2	0	0	BB	PRT	Online TA	TA/TO	0	0	0	D	D	0	No Deposit	240	NULL	0	Transient	132.44	0	0	Canceled	2015-06-27
0	37	2015	July	29	15	2	4	2	0	0	HB	POL	Online TA	TA/TO	0	0	0	D	D	0	No Deposit	241	NULL	0	Transient	106.9	0	0	Check-Out	2015-07-21
1	58	2015	July	29	15	2	5	2	0	0	BB	PRT	Online TA	TA/TO	0	0	0	D	D	0	No Deposit	240	NULL	0	Transient	131.86	0	0	Canceled	2015-06-25
0	37	2015	July	29	15	2	6	2	2	0	BB	GBR	Online TA	TA/TO	0	0	0	H	H	0	No Deposit	240	NULL	0	Transient	216.13	1	0	Check-Out	2015-07-23
0	57	2015	July	29	15	0	2	2	0	0	FB	PRT	Groups	Direct	0	0	0	A	C	0	No Deposit	305	NULL	0	Transient-Party	107	0	0	Check-Out	2015-07-17
0	57	2015	July	29	15	0	2	2	0	0	FB	PRT	Groups	Direct	0	0	0	A	A	0	No Deposit	305	NULL	0	Transient-Party	107	0	0	Check-Out	2015-07-17
0	57	2015	July	29	15	0	2	2	0	0	FB	PRT	Groups	Direct	0	0	0	A	A	0	No Deposit	305	NULL	0	Transient-Party	107	0	0	Check-Out	2015-07-17
0	57	2015	July	29	15	0	2	2	0	0	FB	PRT	Groups	Direct	0	0	0	A	C	0	No Deposit	305	NULL	0	Transient-Party	107	0	0	Check-Out	2015-07-17
0	57	2015	July	29	15	0	2	2	0	0	FB	PRT	Groups	Direct	0	0	0	A	D	0	No Deposit	305	NULL	0	Transient	107	0	0	Check-Out	2015-07-17
0	83	2015	July	29	15	2	7	2	2	0	BB	GBR	Online TA	TA/TO	0	0	0	G	G	0	No Deposit	240	NULL	0	Transient	190.33	0	1	Check-Out	2015-07-24
0	57	2015	July	29	15	0	2	2	0	0	FB	PRT	Groups	Direct	0	0	0	A	A	0	No Deposit	305	NULL	0	Transient	107	0	0	Check-Out	2015-07-17
0	57	2015	July	29	15	0	2	1	0	0	FB	PRT	Groups	Direct	0	0	0	A	F	1	No Deposit	305	NULL	0	Transient-Party	94	0	0	Check-Out	2015-07-17
1	57	2015	July	29	15	0	2	2	0	0	FB	PRT	Groups	Direct	0	0	0	A	A	0	No Deposit	305	NULL	0	Transient-Party	0	0	0	Canceled	2015-07-13
0	57	2015	July	29	15	0	2	2	0	0	FB	PRT	Groups	Direct	0	0	0	A	C	0	No Deposit	305	NULL	0	Transient-Party	98.75	0	0	Check-Out	2015-07-17
0	57	2015	July	29	15	0	2	3	0	0	FB	PRT	Groups	Direct	0	0	0	A	C	1	No Deposit	305	NULL	0	Transient-Party	148.23	0	0	Check-Out	2015-07-17
0	57	2015	July	29	15	0	2	1	0	0	FB	PRT	Groups	Direct	0	0	0	A	E	1	No Deposit	305	NULL	0	Transient-Party	94	0	0	Check-Out	2015-07-17
0	57	2015	July	29	15	0	2	2	0	0	FB	PRT	Groups	Direct	0	0	0	A	D	0	No Deposit	305	NULL	0	Transient	107	0	0	Check-Out	2015-07-17
0	57	2015	July	29	15	0	2	2	0	0	FB	PRT	Groups	Direct	0	0	0	A	D	0	No Deposit	305	NULL	0	Transient	107	0	0	Check-Out	2015-07-17
0	57	2015	July	29	15	0	2	3	0	0	FB	PRT	Groups	Direct	0	0	0	A	C	1	No Deposit	305	NULL	0	Transient-Party	148.23	0	0	Check-Out	2015-07-17
0	57	2015	July	29	15	0	2	1	0	0	FB	PRT	Groups	Direct	0	0	0	A	A	1	No Deposit	305	NULL	0	Transient-Party	0	0	0	Check-Out	2015-07-17
0	57	2015	July	29	15	0	2	2	0	0	FB	PRT	Groups	Direct	0	0	0	A	A	0	No Deposit	305	NULL	0	Transient-Party	107	0	0	Check-Out	2015-07-17
0	57	2015	July	29	15	0	2	2	0	0	FB	PRT	Groups	Direct	0	0	0	A	A	0	No Deposit	305	NULL	0	Transient	107	0	0	Check-Out	2015-07-17
0	57	2015	July	29	15	0	2	2	0	0	FB	PRT	Groups	Direct	0	0	0	A	A	0	No Deposit	305	NULL	0	Transient	107	0	0	Check-Out	2015-07-17
0	57	2015	July	29	15	0	2	2	0	0	FB	PRT	Groups	Direct	0	0	0	A	A	0	No Deposit	305	NULL	0	Transient-Party	107	0	0	Check-Out	2015-07-17
0	57	2015	July	29	15	0	2	2	0	0	FB	PRT	Groups	Direct	0	0	0	A	C	0	No Deposit	305	NULL	0	Transient-Party	98.75	0	0	Check-Out	2015-07-17
1	66	2015	July	29	16	0	2	2	2	0	BB	PRT	Online TA	TA/TO	0	0	0	G	G	0	No Deposit	240	NULL	0	Transient	195	0	1	Canceled	2015-07-02
0	13	2015	July	29	16	0	2	2	0	0	BB	DNK	Online TA	TA/TO	0	0	0	A	D	0	No Deposit	240	NULL	0	Transient	120.6	0	1	Check-Out	2015-07-18
0	50	2015	July	29	16	0	1	2	0	0	BB	FIN	Online TA	TA/TO	0	0	0	F	F	0	No Deposit	241	NULL	0	Transient	123.2	0	0	Check-Out	2015-07-17
1	48	2015	July	29	16	0	1	1	0	0	BB	PRT	Direct	Direct	0	0	0	A	A	0	No Deposit	146	NULL	0	Transient	112	0	0	Canceled	2015-06-05
1	0	2015	July	29	16	0	1	2	0	0	BB	PRT	Online TA	TA/TO	0	0	0	F	F	0	No Deposit	241	NULL	0	Transient	123.2	0	0	Canceled	2015-07-16
0	7	2015	July	29	16	0	1	2	2	0	BB	USA	Online TA	TA/TO	0	0	0	C	C	1	No Deposit	242	NULL	0	Transient	169	1	1	Check-Out	2015-07-17
0	0	2015	July	29	16	0	2	2	2	0	BB	PRT	Direct	Direct	0	0	0	H	G	1	No Deposit	NULL	NULL	0	Transient	198	1	0	Check-Out	2015-07-18
1	66	2015	July	29	16	0	2	2	0	0	BB	PRT	Online TA	TA/TO	0	0	0	A	A	0	No Deposit	240	NULL	0	Transient	103.5	0	1	Canceled	2015-07-02
0	13	2015	July	29	16	0	2	2	1	0	BB	PRT	Online TA	TA/TO	0	0	0	A	D	0	No Deposit	240	NULL	0	Transient	135.6	0	1	Check-Out	2015-07-18
0	66	2015	July	29	16	0	2	2	0	0	BB	DNK	Online TA	TA/TO	0	0	0	A	A	0	No Deposit	240	NULL	0	Transient	103.5	0	1	Check-Out	2015-07-18
0	10	2015	July	29	16	0	3	2	0	0	BB	ESP	Direct	Direct	0	0	0	D	D	0	No Deposit	250	NULL	0	Transient	184	1	0	Check-Out	2015-07-19
1	10	2015	July	29	16	0	3	2	0	0	BB	PRT	Direct	Direct	0	0	0	A	A	0	No Deposit	250	NULL	0	Transient	134	0	0	Canceled	2015-07-13
1	58	2015	July	29	16	0	3	2	0	0	HB	PRT	Online TA	TA/TO	0	0	0	A	A	0	No Deposit	240	NULL	0	Transient	147	0	0	Canceled	2015-06-19
1	17	2015	July	29	16	0	3	2	0	0	HB	PRT	Online TA	TA/TO	0	0	0	A	A	0	No Deposit	240	NULL	0	Transient	151.33	0	0	Canceled	2015-06-30
0	19	2015	July	29	16	0	3	2	0	0	BB	ESP	Online TA	TA/TO	0	0	0	A	D	0	No Deposit	240	NULL	0	Transient	121.33	0	1	Check-Out	2015-07-19
0	10	2015	July	29	16	2	3	2	0	0	BB	IRL	Direct	Direct	0	0	0	D	D	0	No Deposit	250	NULL	0	Transient-Party	150.2	0	1	Check-Out	2015-07-21
1	12	2015	July	29	16	2	3	2	0	0	BB	PRT	Direct	Direct	0	0	0	E	E	0	No Deposit	NULL	178	0	Transient	139	0	0	Canceled	2015-07-07
0	10	2015	July	29	16	2	3	1	0	0	BB	IRL	Direct	Direct	0	0	0	D	D	1	No Deposit	250	NULL	0	Transient-Party	150.2	0	1	Check-Out	2015-07-21
0	63	2015	July	29	16	1	3	2	0	0	BB	PRT	Online TA	TA/TO	0	0	0	A	F	0	No Deposit	147	NULL	0	Transient	75.44	0	1	Check-Out	2015-07-20
1	35	2015	July	29	16	1	3	2	0	0	BB	PRT	Online TA	TA/TO	0	0	0	D	D	0	No Deposit	240	NULL	0	Transient	135	0	0	Canceled	2015-06-13
0	113	2015	July	29	16	2	4	2	0	0	HB	PRT	Online TA	TA/TO	0	0	0	A	A	0	No Deposit	240	NULL	0	Transient	166	0	1	Check-Out	2015-07-22
1	35	2015	July	29	16	2	4	2	0	0	BB	PRT	Online TA	TA/TO	0	0	0	D	D	0	No Deposit	240	NULL	0	Transient	135	0	0	Canceled	2015-06-11
0	68	2015	July	29	16	2	5	2	0	0	HB	GBR	Offline TA/TO	TA/TO	0	0	0	A	A	0	No Deposit	243	NULL	0	Contract	130	0	0	Check-Out	2015-07-23
0	113	2015	July	29	16	2	6	2	0	0	BB	PRT	Offline TA/TO	TA/TO	0	0	0	A	A	1	No Deposit	67	NULL	0	Transient	96.3	0	0	Check-Out	2015-07-24
0	21	2015	July	29	16	4	10	1	0	0	HB	PRT	Direct	Direct	0	0	0	E	E	1	No Deposit	NULL	NULL	0	Transient	160	0	0	Check-Out	2015-07-30
0	6	2015	July	29	17	0	0	2	0	0	BB	PRT	Online TA	TA/TO	0	0	0	A	A	0	No Deposit	240	NULL	0	Transient	0	0	1	Check-Out	2015-07-17
0	7	2015	July	29	17	0	2	2	0	0	BB	PRT	Direct	Direct	0	0	0	A	F	0	No Deposit	NULL	NULL	0	Transient	127.25	0	1	Check-Out	2015-07-19
0	17	2015	July	29	17	0	2	2	0	0	BB	PRT	Online TA	TA/TO	0	0	0	E	F	0	No Deposit	240	NULL	0	Transient	164	0	2	Check-Out	2015-07-19
0	1	2015	July	29	17	0	2	2	0	0	BB	PRT	Online TA	TA/TO	0	0	0	D	E	0	No Deposit	240	NULL	0	Transient	144.5	0	0	Check-Out	2015-07-19
0	2	2015	July	29	17	0	2	2	0	0	BB	PRT	Offline TA/TO	TA/TO	0	0	0	A	A	0	No Deposit	196	NULL	0	Transient	112	0	0	Check-Out	2015-07-19
1	15	2015	July	29	17	0	2	2	0	0	BB	PRT	Online TA	TA/TO	0	0	0	A	A	0	No Deposit	240	NULL	0	Transient	134	0	1	Canceled	2015-07-06
1	7	2015	July	29	17	0	2	2	0	0	BB	PRT	Direct	Direct	0	0	0	A	A	0	No Deposit	NULL	NULL	0	Transient	127.25	0	1	Canceled	2015-07-13
0	11	2015	July	29	17	0	2	2	0	0	BB	ESP	Online TA	TA/TO	0	0	0	A	D	0	No Deposit	240	NULL	0	Transient	155.5	1	0	Check-Out	2015-07-19
1	6	2015	July	29	17	0	2	2	0	0	BB	PRT	Online TA	TA/TO	0	0	0	A	C	0	No Deposit	241	NULL	0	Transient	110.5	0	1	No-Show	2015-07-17
0	1	2015	July	29	17	0	2	2	0	0	BB	PRT	Direct	Direct	0	0	0	D	D	0	No Deposit	NULL	NULL	0	Transient	144.5	0	0	Check-Out	2015-07-19
0	1	2015	July	29	17	0	2	2	0	0	BB	ESP	Direct	Direct	0	0	0	D	E	0	No Deposit	250	NULL	0	Transient	144.5	0	0	Check-Out	2015-07-19
0	48	2015	July	29	17	0	2	2	0	0	BB	PRT	Offline TA/TO	TA/TO	0	0	0	D	F	0	No Deposit	196	NULL	0	Transient	123	0	0	Check-Out	2015-07-19
0	15	2015	July	29	17	0	2	2	0	0	BB	PRT	Online TA	TA/TO	0	0	0	A	E	0	No Deposit	240	NULL	0	Transient	120.6	0	1	Check-Out	2015-07-19
1	3	2015	July	29	17	0	2	1	0	0	BB	PRT	Offline TA/TO	TA/TO	0	0	0	A	A	0	No Deposit	5	NULL	0	Transient	107.6	0	0	No-Show	2015-07-17
1	23	2015	July	29	17	1	2	2	0	0	BB	PRT	Online TA	TA/TO	0	0	0	A	A	0	No Deposit	240	NULL	0	Transient	120.6	0	1	Canceled	2015-07-04
0	53	2015	July	29	17	2	3	2	0	0	BB	PRT	Offline TA/TO	TA/TO	0	0	0	A	A	0	No Deposit	152	NULL	0	Transient-Party	107	0	0	Check-Out	2015-07-22
0	53	2015	July	29	17	2	3	2	1	0	BB	PRT	Offline TA/TO	TA/TO	0	0	0	A	A	0	No Deposit	152	NULL	0	Transient-Party	133.75	1	0	Check-Out	2015-07-22
0	94	2015	July	29	17	2	3	2	0	0	BB	ESP	Direct	Direct	0	0	0	A	D	0	No Deposit	250	NULL	0	Transient	103.5	0	0	Check-Out	2015-07-22
0	64	2015	July	29	17	2	3	1	0	0	BB	PRT	Offline TA/TO	TA/TO	0	0	0	A	A	0	No Deposit	175	NULL	0	Transient-Party	84.8	0	1	Check-Out	2015-07-22
0	53	2015	July	29	17	2	3	2	0	0	BB	PRT	Offline TA/TO	TA/TO	0	0	0	A	A	0	No Deposit	152	NULL	0	Transient-Party	107	0	0	Check-Out	2015-07-22
0	53	2015	July	29	17	2	3	1	0	0	BB	PRT	Offline TA/TO	TA/TO	0	0	0	A	A	0	No Deposit	152	NULL	0	Transient-Party	107	1	0	Check-Out	2015-07-22
0	64	2015	July	29	17	2	3	1	0	0	BB	PRT	Offline TA/TO	TA/TO	0	0	0	A	A	0	No Deposit	175	NULL	0	Transient-Party	84.8	0	1	Check-Out	2015-07-22
0	53	2015	July	29	17	2	3	2	0	0	BB	PRT	Offline TA/TO	TA/TO	0	0	0	A	A	0	No Deposit	152	NULL	0	Transient-Party	107	1	0	Check-Out	2015-07-22
0	24	2015	July	29	17	2	3	3	1	0	BB	PRT	Direct	Direct	0	0	0	G	G	1	No Deposit	NULL	NULL	0	Transient	195	0	1	Check-Out	2015-07-22
0	24	2015	July	29	17	2	4	2	0	0	BB	PRT	Online TA	TA/TO	0	0	0	E	E	0	No Deposit	240	NULL	0	Transient	164	0	0	Check-Out	2015-07-23
0	23	2015	July	29	17	2	5	2	2	0	BB	ESP	Direct	Direct	0	0	0	G	G	0	No Deposit	250	NULL	0	Transient	195	0	0	Check-Out	2015-07-24
0	53	2015	July	29	17	2	5	2	0	0	BB	IRL	Online TA	TA/TO	0	0	0	A	D	1	No Deposit	240	NULL	0	Transient	125	0	2	Check-Out	2015-07-24
1	23	2015	July	29	17	2	5	2	2	0	BB	PRT	Direct	Direct	0	0	0	G	G	0	No Deposit	250	NULL	0	Transient	195	0	0	Canceled	2015-06-24
0	90	2015	July	29	17	2	5	2	0	0	HB	PRT	Online TA	TA/TO	0	0	0	A	A	1	No Deposit	240	NULL	0	Transient	132.3	0	3	Check-Out	2015-07-24
0	79	2015	July	29	17	2	5	2	0	0	BB	PRT	Online TA	TA/TO	0	0	0	E	E	0	No Deposit	240	NULL	0	Transient	145	0	2	Check-Out	2015-07-24
0	43	2015	July	29	17	2	5	2	0	0	BB	GBR	Offline TA/TO	TA/TO	0	0	0	A	A	0	No Deposit	142	NULL	0	Transient	92	0	0	Check-Out	2015-07-24
0	90	2015	July	29	17	2	5	2	0	0	HB	PRT	Online TA	TA/TO	0	0	0	A	A	1	No Deposit	240	NULL	0	Transient	132.3	0	3	Check-Out	2015-07-24
0	65	2015	July	29	17	2	6	2	0	0	HB	ESP	Online TA	TA/TO	0	0	0	A	A	0	No Deposit	240	NULL	0	Transient	147	0	2	Check-Out	2015-07-25
0	65	2015	July	29	17	2	6	2	0	0	HB	ESP	Online TA	TA/TO	0	0	0	D	D	0	No Deposit	240	NULL	0	Transient	167	1	2	Check-Out	2015-07-25
0	99	2015	July	29	17	2	6	3	0	0	BB	FRA	Direct	Direct	0	0	0	H	H	0	No Deposit	250	NULL	0	Transient	210	0	1	Check-Out	2015-07-25
0	25	2015	July	29	17	3	7	2	0	0	HB	ESP	Direct	Direct	0	0	0	F	F	1	No Deposit	NULL	NULL	0	Transient	194.9	0	2	Check-Out	2015-07-27
0	92	2015	July	29	17	1	2	2	0	0	BB	MOZ	Online TA	TA/TO	0	0	0	A	A	3	No Deposit	240	NULL	0	Transient	103.5	1	3	Check-Out	2015-07-20
0	91	2015	July	29	17	1	2	2	1	0	BB	BWA	Online TA	TA/TO	0	0	0	A	A	3	No Deposit	240	NULL	0	Transient	118.5	0	3	Check-Out	2015-07-20
0	38	2015	July	29	17	1	2	2	1	0	HB	PRT	Online TA	TA/TO	0	0	0	E	E	1	No Deposit	240	NULL	0	Transient	192	0	1	Check-Out	2015-07-20
0	6	2015	July	29	17	1	2	2	0	0	BB	GBR	Offline TA/TO	TA/TO	0	0	0	D	D	0	No Deposit	142	NULL	0	Contract	128.27	0	0	Check-Out	2015-07-20
0	38	2015	July	29	17	1	2	2	0	0	BB	ESP	Online TA	TA/TO	0	0	0	D	D	0	No Deposit	240	NULL	0	Transient	135	0	0	Check-Out	2015-07-20
0	13	2015	July	29	17	1	2	2	0	0	BB	DEU	Online TA	TA/TO	0	0	0	A	A	0	No Deposit	240	NULL	0	Transient	126.3	0	2	Check-Out	2015-07-20
1	32	2015	July	29	17	1	2	2	0	0	BB	PRT	Online TA	TA/TO	0	0	0	D	D	0	No Deposit	240	NULL	0	Transient	154	0	0	Canceled	2015-06-24
0	315	2015	July	29	17	1	2	2	0	0	BB	IRL	Offline TA/TO	TA/TO	0	0	0	A	D	0	No Deposit	171	NULL	0	Transient	96.3	0	0	Check-Out	2015-07-20
0	8	2015	July	29	17	1	2	2	0	0	BB	GBR	Online TA	TA/TO	0	0	0	A	D	0	No Deposit	240	NULL	0	Transient	126.3	0	2	Check-Out	2015-07-20
1	0	2015	July	29	17	0	1	2	0	0	BB	PRT	Direct	Direct	0	0	0	L	C	0	No Deposit	NULL	NULL	0	Transient	136	0	0	Canceled	2015-07-17
0	91	2015	July	29	17	1	2	2	1	0	BB	MOZ	Online TA	TA/TO	0	0	0	A	A	4	No Deposit	240	NULL	0	Transient	118.5	0	3	Check-Out	2015-07-20
0	3	2015	July	29	17	1	2	2	0	0	BB	ESP	Online TA	TA/TO	0	0	0	A	C	0	No Deposit	240	NULL	0	Transient	116.33	1	1	Check-Out	2015-07-20
0	9	2015	July	29	17	2	2	3	0	0	BB	PRT	Direct	Direct	0	0	0	A	A	0	No Deposit	NULL	NULL	0	Transient	164	0	1	Check-Out	2015-07-21
0	19	2015	July	29	18	2	1	2	0	0	BB	ESP	Online TA	TA/TO	0	0	0	D	F	0	No Deposit	240	NULL	0	Transient	147.67	0	2	Check-Out	2015-07-21
0	25	2015	July	29	18	2	4	2	0	0	BB	PRT	Direct	Direct	0	0	0	E	E	0	No Deposit	250	NULL	0	Transient	145	0	0	Check-Out	2015-07-24
0	108	2015	July	29	18	2	4	2	1	0	HB	LUX	Online TA	TA/TO	0	0	0	A	A	1	No Deposit	240	NULL	0	Transient	147	1	2	Check-Out	2015-07-24
1	37	2015	July	29	18	2	4	2	2	0	HB	PRT	Online TA	TA/TO	0	0	0	C	C	0	No Deposit	242	NULL	0	Transient	168.3	0	0	Canceled	2015-07-18
0	45	2015	July	29	18	2	5	2	0	0	HB	PRT	Online TA	TA/TO	0	0	0	D	D	0	No Deposit	240	NULL	0	Transient	167	0	0	Check-Out	2015-07-25
0	64	2015	July	29	18	2	5	2	0	0	BB	PRT	Direct	Direct	0	0	0	E	E	0	No Deposit	NULL	NULL	0	Transient	137.75	1	1	Check-Out	2015-07-25
0	44	2015	July	29	18	2	2	2	0	0	BB	PRT	Direct	Direct	0	0	0	E	E	1	No Deposit	250	NULL	0	Transient	145	0	0	Check-Out	2015-07-22
0	26	2015	July	29	18	2	2	2	0	0	BB	PRT	Online TA	TA/TO	0	0	0	A	A	0	No Deposit	240	NULL	0	Transient	132.6	1	0	Check-Out	2015-07-22
1	96	2015	July	29	18	2	2	2	0	0	HB	PRT	Online TA	TA/TO	0	0	0	A	A	0	No Deposit	240	NULL	0	Transient	147	0	0	Canceled	2015-04-29
1	123	2015	July	29	18	2	2	2	0	1	BB	PRT	Online TA	TA/TO	0	0	0	E	E	1	No Deposit	240	NULL	0	Transient	157	0	2	Canceled	2015-06-04
1	42	2015	July	29	18	2	3	2	2	0	BB	PRT	Online TA	TA/TO	0	0	0	H	H	0	No Deposit	240	NULL	0	Transient	210	0	0	Canceled	2015-06-11
0	59	2015	July	29	18	2	3	2	0	0	BB	PRT	Offline TA/TO	TA/TO	0	0	0	E	E	0	No Deposit	8	NULL	0	Contract	132.5	0	0	Check-Out	2015-07-23
0	28	2015	July	29	18	2	3	2	0	0	BB	GBR	Online TA	TA/TO	0	0	0	A	A	0	No Deposit	241	NULL	0	Transient	98.02	0	1	Check-Out	2015-07-23
0	106	2015	July	29	18	2	3	2	1	1	BB	PRT	Direct	Direct	0	0	0	C	C	0	No Deposit	NULL	NULL	0	Transient	126	0	2	Check-Out	2015-07-23
0	1	2015	July	29	18	0	1	2	0	0	BB	PRT	Direct	Direct	0	0	0	D	D	0	No Deposit	NULL	NULL	0	Transient	173	0	1	Check-Out	2015-07-19
0	0	2015	July	29	18	0	1	2	2	0	FB	PRT	Direct	Direct	0	0	0	C	C	0	No Deposit	NULL	NULL	0	Transient	249	0	0	Check-Out	2015-07-19
0	4	2015	July	29	18	1	1	1	2	0	BB	PRT	Online TA	TA/TO	0	0	0	G	G	0	No Deposit	240	NULL	0	Transient	186.5	0	0	Check-Out	2015-07-20
0	3	2015	July	29	18	2	1	1	0	0	BB	CN	Direct	Direct	0	0	0	D	E	0	No Deposit	NULL	NULL	0	Transient	95	0	1	Check-Out	2015-07-21
0	73	2015	July	29	18	2	5	2	1	0	FB	PRT	Direct	Direct	0	0	0	D	D	0	No Deposit	NULL	NULL	0	Transient	241.5	0	2	Check-Out	2015-07-25
0	44	2015	July	29	18	2	5	2	0	0	HB	ESP	Online TA	TA/TO	0	0	0	E	E	0	No Deposit	240	NULL	0	Transient	177	1	0	Check-Out	2015-07-25
0	95	2015	July	29	18	2	5	2	0	0	FB	PRT	Offline TA/TO	TA/TO	0	0	0	A	A	0	No Deposit	5	NULL	0	Transient	153.73	1	0	Check-Out	2015-07-25
0	94	2015	July	29	18	2	5	2	0	0	BB	PRT	Direct	Direct	0	0	0	A	D	0	No Deposit	250	NULL	0	Transient	115	0	1	Check-Out	2015-07-25
1	40	2015	July	29	18	2	5	2	0	0	HB	PRT	Offline TA/TO	TA/TO	0	0	0	D	D	0	No Deposit	196	NULL	0	Transient	127.03	0	2	Canceled	2015-06-24
0	64	2015	July	29	18	2	5	2	0	0	BB	PRT	Direct	Direct	0	0	0	D	D	0	No Deposit	NULL	NULL	0	Transient	128.25	0	1	Check-Out	2015-07-25
0	64	2015	July	29	18	2	5	2	0	0	BB	PRT	Direct	Direct	0	0	0	D	D	0	No Deposit	NULL	NULL	0	Transient	128.25	0	1	Check-Out	2015-07-25
0	94	2015	July	29	18	2	5	2	0	0	BB	PRT	Direct	Direct	0	0	0	A	D	0	No Deposit	250	NULL	0	Transient	115	0	1	Check-Out	2015-07-25
0	57	2015	July	29	18	2	6	2	0	0	HB	ESP	Offline TA/TO	TA/TO	0	0	0	A	A	0	No Deposit	196	NULL	0	Transient	135	0	1	Check-Out	2015-07-26
1	60	2015	July	29	18	2	6	2	0	0	HB	PRT	Online TA	TA/TO	0	0	0	D	D	0	No Deposit	240	NULL	0	Transient	167	0	0	Canceled	2015-06-01
0	57	2015	July	29	18	2	6	2	0	0	HB	ESP	Offline TA/TO	TA/TO	0	0	0	A	A	0	No Deposit	196	NULL	0	Transient	135	0	1	Check-Out	2015-07-26
0	87	2015	July	29	18	4	10	2	0	0	BB	IRL	Online TA	TA/TO	0	0	0	A	A	0	No Deposit	240	NULL	0	Transient	124.5	0	0	Check-Out	2015-08-01
0	0	2015	July	30	19	1	0	2	0	0	BB	PRT	Direct	Direct	0	0	0	A	A	0	No Deposit	NULL	NULL	0	Transient	98	0	0	Check-Out	2015-07-20
0	0	2015	July	30	19	1	0	2	0	0	BB	PRT	Online TA	TA/TO	0	0	0	A	A	0	No Deposit	240	NULL	0	Group	98	1	0	Check-Out	2015-07-20
0	6	2015	July	30	19	1	0	2	0	0	BB	NLD	Direct	Direct	0	0	0	D	D	0	No Deposit	250	NULL	0	Transient	135	0	0	Check-Out	2015-07-20
0	0	2015	July	30	19	1	0	2	0	0	BB	PRT	Online TA	TA/TO	0	0	0	A	A	0	No Deposit	NULL	240	0	Group	88.2	0	0	Check-Out	2015-07-20
0	19	2015	July	30	19	1	0	2	0	0	BB	PRT	Online TA	TA/TO	0	0	0	A	A	0	No Deposit	240	NULL	0	Transient	120.6	1	1	Check-Out	2015-07-20
0	4	2015	July	30	19	2	0	2	0	0	BB	PRT	Online TA	TA/TO	0	0	0	E	E	0	No Deposit	240	NULL	0	Transient	154.5	1	2	Check-Out	2015-07-21
1	59	2015	July	30	19	2	1	2	0	0	BB	PRT	Online TA	TA/TO	0	0	0	E	E	0	No Deposit	240	NULL	0	Transient	145	0	0	Canceled	2015-05-23
0	44	2015	July	30	19	2	2	2	0	0	BB	PRT	Direct	Direct	0	0	0	A	A	0	No Deposit	NULL	NULL	0	Transient	92	0	0	Check-Out	2015-07-23
1	37	2015	July	30	19	2	2	2	0	0	BB	PRT	Online TA	TA/TO	0	0	0	D	D	0	No Deposit	240	NULL	0	Transient	154	0	0	Canceled	2015-06-29
0	66	2015	July	30	19	2	3	2	0	0	BB	PRT	Direct	Direct	0	0	0	A	A	0	No Deposit	NULL	NULL	0	Transient	115	0	1	Check-Out	2015-07-24
1	38	2015	July	30	19	2	4	1	0	0	BB	PRT	Offline TA/TO	TA/TO	0	0	0	D	D	0	No Deposit	5	NULL	0	Transient	110.53	0	0	Canceled	2015-06-19
1	62	2015	July	30	19	2	5	2	0	0	HB	PRT	Offline TA/TO	TA/TO	0	0	0	E	E	0	No Deposit	261	NULL	0	Transient	158.5	0	1	Canceled	2015-06-17
0	41	2015	July	30	19	2	5	2	2	0	HB	ESP	Online TA	TA/TO	0	0	0	C	C	0	No Deposit	241	NULL	0	Transient	131.37	0	1	Check-Out	2015-07-26
1	60	2015	July	30	19	2	5	2	0	0	BB	PRT	Online TA	TA/TO	0	0	0	A	A	0	No Deposit	240	NULL	0	Transient	117.71	0	0	Canceled	2015-05-27
0	104	2015	July	30	19	2	5	2	0	0	BB	GBR	Offline TA/TO	TA/TO	0	0	0	D	D	0	No Deposit	115	NULL	0	Contract	123	0	1	Check-Out	2015-07-26
1	62	2015	July	30	19	2	5	2	0	0	HB	PRT	Offline TA/TO	TA/TO	0	0	0	E	E	0	No Deposit	261	NULL	0	Transient	158.5	0	1	Canceled	2015-06-17
0	117	2015	July	30	19	2	5	2	0	0	BB	RUS	Online TA	TA/TO	0	0	0	A	A	1	No Deposit	240	NULL	0	Transient	117.84	0	2	Check-Out	2015-07-26
1	31	2015	July	30	19	2	5	2	0	0	BB	PRT	Online TA	TA/TO	0	0	0	D	D	0	No Deposit	240	NULL	0	Transient	154	0	0	Canceled	2015-06-19
0	34	2015	July	30	19	2	5	2	0	0	BB	IRL	Offline TA/TO	TA/TO	0	0	0	D	D	0	No Deposit	156	NULL	0	Transient	116.85	0	0	Check-Out	2015-07-26
0	47	2015	July	30	19	2	4	2	1	0	BB	PRT	Online TA	TA/TO	0	0	0	A	A	0	No Deposit	241	NULL	0	Transient	129.16	0	1	Check-Out	2015-07-25
1	24	2015	July	30	19	2	4	2	2	0	BB	PRT	Online TA	TA/TO	0	0	0	G	G	0	No Deposit	240	NULL	0	Transient	214	0	0	Canceled	2015-06-29
1	104	2015	July	30	19	2	4	2	0	0	BB	PRT	Online TA	TA/TO	0	0	0	A	A	0	No Deposit	240	NULL	0	Transient	115	0	2	Canceled	2015-07-02
0	104	2015	July	30	19	2	5	2	0	0	BB	GBR	Offline TA/TO	TA/TO	0	0	0	D	D	0	No Deposit	115	NULL	0	Contract	123	0	1	Check-Out	2015-07-26
0	32	2015	July	30	19	2	5	2	0	0	BB	IRL	Offline TA/TO	TA/TO	0	0	0	D	D	0	No Deposit	156	NULL	0	Transient	123	0	0	Check-Out	2015-07-26
1	47	2015	July	30	19	3	5	2	2	0	BB	PRT	Online TA	TA/TO	0	0	0	G	G	0	No Deposit	240	NULL	0	Transient	195	0	0	Canceled	2015-07-14
0	29	2015	July	30	19	4	6	2	0	0	BB	GBR	Offline TA/TO	TA/TO	0	0	0	C	C	0	No Deposit	142	NULL	0	Contract	135.2	0	0	Check-Out	2015-07-29
0	30	2015	July	30	19	4	10	2	0	0	BB	GBR	Offline TA/TO	TA/TO	0	0	0	D	D	0	No Deposit	243	NULL	0	Transient	123	0	2	Check-Out	2015-08-02
0	123	2015	July	30	19	2	4	2	0	1	BB	ESP	Online TA	TA/TO	0	0	0	E	E	2	No Deposit	240	NULL	0	Transient	130.5	0	1	Check-Out	2015-07-25
0	14	2015	July	30	20	1	0	1	0	0	BB	PRT	Offline TA/TO	TA/TO	0	0	0	A	C	0	No Deposit	104	NULL	0	Transient	123	0	0	Check-Out	2015-07-21
1	118	2015	July	30	20	1	2	2	2	0	BB	PRT	Online TA	TA/TO	0	0	0	G	G	0	No Deposit	240	NULL	0	Transient	179.1	0	2	Canceled	2015-05-13
0	0	2015	July	30	20	0	0	1	0	0	BB	PRT	Offline TA/TO	TA/TO	0	0	0	A	I	0	No Deposit	5	NULL	0	Transient	0	0	0	Check-Out	2015-07-20
0	0	2015	July	30	20	0	0	2	0	0	BB	PRT	Online TA	TA/TO	0	0	0	A	I	0	No Deposit	241	NULL	0	Transient	0	0	1	Check-Out	2015-07-20
0	79	2015	July	30	20	1	3	2	0	1	BB	PRT	Online TA	TA/TO	0	0	0	A	C	0	No Deposit	240	NULL	0	Transient	115	0	3	Check-Out	2015-07-24
0	63	2015	July	30	20	1	3	2	0	0	BB	PRT	Online TA	TA/TO	0	0	0	A	D	0	No Deposit	240	NULL	0	Transient	115	0	0	Check-Out	2015-07-24
0	68	2015	July	30	20	1	3	2	0	0	BB	POL	Online TA	TA/TO	0	0	0	A	C	3	No Deposit	240	NULL	0	Transient	103.5	1	2	Check-Out	2015-07-24
0	96	2015	July	30	20	1	3	2	0	0	HB	PRT	Direct	Direct	0	0	0	A	A	0	No Deposit	250	NULL	0	Transient	157	1	0	Check-Out	2015-07-24
1	41	2015	July	30	20	1	3	2	0	0	BB	PRT	Online TA	TA/TO	0	0	0	D	D	0	No Deposit	240	NULL	0	Transient	135	0	1	Canceled	2015-06-15
0	46	2015	July	30	20	1	3	2	0	0	BB	NOR	Online TA	TA/TO	0	0	0	E	E	0	No Deposit	241	NULL	0	Transient	111.65	0	0	Check-Out	2015-07-24
1	41	2015	July	30	20	1	3	2	0	0	BB	PRT	Online TA	TA/TO	0	0	0	D	D	0	No Deposit	240	NULL	0	Transient	135	0	1	Canceled	2015-06-15
1	60	2015	July	30	20	1	4	2	2	0	BB	PRT	Online TA	TA/TO	0	0	0	G	G	0	No Deposit	240	NULL	0	Transient	195	0	0	Canceled	2015-06-17
0	41	2015	July	30	20	1	4	2	0	0	BB	ESP	Offline TA/TO	TA/TO	0	0	0	A	A	0	No Deposit	175	NULL	0	Transient	104	0	0	Check-Out	2015-07-25
1	69	2015	July	30	20	1	4	2	0	0	BB	PRT	Online TA	TA/TO	0	0	0	D	D	0	No Deposit	240	NULL	0	Transient	135	0	0	Canceled	2015-06-08
1	41	2015	July	30	20	1	5	2	2	0	BB	PRT	Online TA	TA/TO	0	0	0	G	G	0	No Deposit	240	NULL	0	Transient	214	0	1	Canceled	2015-06-22
0	52	2015	July	30	20	1	5	2	0	0	HB	PRT	Direct	Direct	0	0	0	A	D	0	No Deposit	250	NULL	0	Transient	133.17	0	0	Check-Out	2015-07-26
1	41	2015	July	30	20	1	5	2	0	0	BB	PRT	Online TA	TA/TO	0	0	0	D	D	1	No Deposit	240	NULL	0	Transient	141.33	0	1	Canceled	2015-06-22
0	89	2015	July	30	20	2	5	2	0	0	BB	GBR	Offline TA/TO	TA/TO	0	0	0	E	E	0	No Deposit	241	NULL	0	Transient	121.01	0	1	Check-Out	2015-07-27
1	28	2015	July	30	20	2	5	2	1	0	FB	PRT	Direct	Direct	0	0	0	F	F	0	No Deposit	NULL	NULL	0	Transient	240.64	0	0	Canceled	2015-07-20
0	65	2015	July	30	20	2	5	2	2	0	BB	GBR	Online TA	TA/TO	0	0	0	C	C	0	No Deposit	105	NULL	0	Transient	167.5	0	0	Check-Out	2015-07-27
0	82	2015	July	30	20	2	5	2	0	1	HB	PRT	Online TA	TA/TO	0	0	0	A	A	0	No Deposit	240	NULL	0	Transient	152.43	0	3	Check-Out	2015-07-27
0	42	2015	July	30	20	2	5	2	0	0	FB	ESP	Offline TA/TO	TA/TO	0	0	0	A	A	0	No Deposit	175	NULL	0	Transient	148.34	0	0	Check-Out	2015-07-27
0	62	2015	July	30	20	2	5	2	0	0	HB	ESP	Online TA	TA/TO	0	0	0	D	D	1	No Deposit	240	NULL	0	Transient	167	0	1	Check-Out	2015-07-27
1	86	2015	July	30	20	2	5	2	1	0	HB	PRT	Direct	Direct	0	0	0	A	A	1	No Deposit	250	NULL	0	Transient	172.93	0	1	Canceled	2015-05-11
1	118	2015	July	30	20	2	5	2	0	0	BB	PRT	Online TA	TA/TO	0	0	0	G	G	0	No Deposit	240	NULL	0	Transient	179.1	0	1	Canceled	2015-04-23
0	28	2015	July	30	20	2	5	2	1	0	FB	PRT	Offline TA/TO	TA/TO	0	0	0	F	F	0	No Deposit	15	NULL	0	Transient	192.5	0	1	Check-Out	2015-07-27
1	52	2015	July	30	20	3	6	2	0	0	HB	PRT	Offline TA/TO	TA/TO	0	0	0	A	A	0	No Deposit	142	NULL	0	Transient	92	0	0	Canceled	2015-06-02
1	49	2015	July	30	20	3	6	2	0	0	FB	PRT	Offline TA/TO	TA/TO	0	0	0	D	D	0	No Deposit	15	NULL	0	Transient	111.2	0	0	Canceled	2015-06-01
0	39	2015	July	30	20	3	7	2	1	0	HB	PRT	Offline TA/TO	TA/TO	0	0	0	D	D	1	No Deposit	142	NULL	0	Transient	141.6	0	1	Check-Out	2015-07-30
0	39	2015	July	30	20	3	7	2	0	0	HB	PRT	Offline TA/TO	TA/TO	0	0	0	D	D	0	No Deposit	142	NULL	0	Transient	141.6	0	1	Check-Out	2015-07-30
0	39	2015	July	30	20	3	7	2	0	0	HB	PRT	Offline TA/TO	TA/TO	0	0	0	D	D	0	No Deposit	142	NULL	0	Transient	141.6	0	1	Check-Out	2015-07-30
1	7	2015	July	30	20	3	8	2	0	0	HB	PRT	Offline TA/TO	TA/TO	0	0	0	A	A	0	No Deposit	196	NULL	0	Transient	200	0	0	Canceled	2015-07-14
1	7	2015	July	30	20	3	8	2	0	0	HB	PRT	Offline TA/TO	TA/TO	0	0	0	A	A	0	No Deposit	196	NULL	0	Transient	200	0	0	Canceled	2015-07-14
1	42	2015	July	30	21	0	2	2	0	0	BB	PRT	Online TA	TA/TO	0	0	0	E	E	0	No Deposit	240	NULL	0	Transient	157	0	0	Canceled	2015-07-08
0	5	2015	July	30	21	0	2	1	0	0	BB	PRT	Corporate	Corporate	0	0	0	A	F	0	No Deposit	NULL	154	0	Transient	99.5	0	0	Check-Out	2015-07-23
1	81	2015	July	30	21	0	3	2	0	0	BB	PRT	Online TA	TA/TO	0	0	0	A	A	0	No Deposit	240	NULL	0	Transient	115	0	2	Canceled	2015-06-01
1	63	2015	July	30	21	0	4	2	2	0	BB	PRT	Online TA	TA/TO	0	0	0	G	G	0	No Deposit	240	NULL	0	Transient	195	0	0	Canceled	2015-06-19
0	61	2015	July	30	21	0	4	2	0	0	BB	PRT	Online TA	TA/TO	0	0	0	A	D	0	No Deposit	240	NULL	0	Transient	103.5	0	0	Check-Out	2015-07-25
0	8	2015	July	30	21	0	5	3	0	0	BB	PRT	Direct	Direct	0	0	0	G	G	1	No Deposit	250	NULL	0	Transient	207	1	0	Check-Out	2015-07-26
0	89	2015	July	30	21	1	5	3	0	0	BB	PRT	Direct	Direct	0	0	0	A	D	0	No Deposit	250	NULL	0	Transient	163.33	1	1	Check-Out	2015-07-27
0	57	2015	July	30	21	2	5	2	0	0	HB	IRL	Online TA	TA/TO	0	0	0	E	E	0	No Deposit	240	NULL	0	Transient	151.86	0	0	Check-Out	2015-07-28
0	102	2015	July	30	21	2	5	3	0	0	BB	CHE	Offline TA/TO	TA/TO	0	0	0	A	D	0	No Deposit	6	NULL	0	Transient	95.57	0	1	Check-Out	2015-07-28
0	108	2015	July	30	21	2	6	2	0	0	BB	PRT	Online TA	TA/TO	0	0	0	A	A	0	No Deposit	240	NULL	0	Transient	112.05	0	1	Check-Out	2015-07-29
0	28	2015	July	30	21	2	7	2	1	0	BB	IRL	Direct	Direct	0	0	0	E	E	0	No Deposit	250	NULL	0	Transient	160	0	1	Check-Out	2015-07-30
0	29	2015	July	30	21	2	8	2	0	0	BB	GBR	Online TA	TA/TO	0	0	0	A	A	0	No Deposit	241	NULL	0	Transient	103.18	0	1	Check-Out	2015-07-31
0	0	2015	July	30	22	0	1	2	0	0	BB	ESP	Direct	Direct	0	0	0	E	E	0	No Deposit	NULL	NULL	0	Transient	153	1	0	Check-Out	2015-07-23
1	96	2015	July	30	22	0	4	2	0	0	BB	PRT	Online TA	TA/TO	0	0	0	A	A	0	No Deposit	240	NULL	0	Transient	119.75	0	1	Canceled	2015-04-22
1	44	2015	July	30	22	0	4	2	0	0	BB	PRT	Online TA	TA/TO	0	0	0	D	D	0	No Deposit	240	NULL	0	Transient	135	0	1	Canceled	2015-06-09
0	44	2015	July	30	22	0	4	2	1	0	HB	FRA	Online TA	TA/TO	0	0	0	D	D	1	No Deposit	242	NULL	0	Transient	167.69	0	1	Check-Out	2015-07-26
1	44	2015	July	30	22	0	4	2	2	0	BB	PRT	Online TA	TA/TO	0	0	0	G	G	0	No Deposit	240	NULL	0	Transient	195	0	1	Canceled	2015-06-09
1	44	2015	July	30	22	0	4	2	0	0	BB	PRT	Online TA	TA/TO	0	0	0	D	D	0	No Deposit	240	NULL	0	Transient	135	0	1	Canceled	2015-06-09
1	41	2015	July	30	22	1	4	2	0	0	BB	PRT	Online TA	TA/TO	0	0	0	D	D	0	No Deposit	240	NULL	0	Transient	178.4	0	0	Canceled	2015-06-29
0	16	2015	July	30	23	0	0	2	2	0	BB	PRT	Online TA	TA/TO	0	0	0	C	I	0	No Deposit	242	NULL	0	Transient	0	0	0	Check-Out	2015-07-23
0	73	2015	July	30	23	0	0	2	0	0	BB	PRT	Online TA	TA/TO	0	0	0	D	I	1	No Deposit	240	NULL	0	Transient	0	0	1	Check-Out	2015-07-23
0	3	2015	July	30	23	0	1	2	0	0	BB	PRT	Online TA	TA/TO	0	0	0	D	E	0	No Deposit	240	NULL	0	Transient	154	1	1	Check-Out	2015-07-24
0	0	2015	July	30	23	0	1	2	0	0	BB	PRT	Direct	Direct	0	0	0	C	C	0	No Deposit	250	NULL	0	Transient	134	0	0	Check-Out	2015-07-24
1	55	2015	July	30	23	0	1	1	0	0	BB	PRT	Direct	Direct	0	0	0	A	A	0	No Deposit	146	NULL	0	Transient	112	0	0	Canceled	2015-06-05
0	33	2015	July	30	23	0	3	2	0	0	HB	ESP	Online TA	TA/TO	0	0	0	E	E	1	No Deposit	240	NULL	0	Transient-Party	194	1	1	Check-Out	2015-07-26
1	19	2015	July	30	23	0	3	2	0	0	BB	PRT	Online TA	TA/TO	0	0	0	A	A	0	No Deposit	240	NULL	0	Transient	153	0	0	Canceled	2015-07-07
1	55	2015	July	30	23	0	3	2	0	0	BB	PRT	Online TA	TA/TO	0	0	0	D	D	0	No Deposit	240	NULL	0	Transient	135	0	0	Canceled	2015-06-19
0	33	2015	July	30	23	0	3	2	0	0	HB	ESP	Online TA	TA/TO	0	0	0	D	E	0	No Deposit	240	NULL	0	Transient	184	0	1	Check-Out	2015-07-26
1	19	2015	July	30	23	1	3	2	2	0	BB	PRT	Online TA	TA/TO	0	0	0	H	H	0	No Deposit	240	NULL	0	Transient	210	0	0	Canceled	2015-07-06
1	19	2015	July	30	23	1	3	2	0	0	BB	PRT	Direct	Direct	0	0	0	E	E	0	No Deposit	NULL	178	0	Transient	139	0	0	Canceled	2015-07-07
0	117	2015	July	30	23	2	3	2	0	0	BB	CN	Offline TA/TO	TA/TO	0	0	0	D	F	0	No Deposit	241	NULL	0	Transient	101.46	1	0	Check-Out	2015-07-28
1	72	2015	July	30	23	2	4	2	0	0	BB	PRT	Online TA	TA/TO	0	0	0	E	E	0	No Deposit	240	NULL	0	Transient	145	0	0	Canceled	2015-07-04
1	19	2015	July	30	23	1	3	2	0	0	BB	PRT	Online TA	TA/TO	0	0	0	D	D	0	No Deposit	240	NULL	0	Transient	173	0	0	Canceled	2015-07-06
0	34	2015	July	30	23	2	6	3	0	0	HB	ROU	Offline TA/TO	TA/TO	0	0	0	D	D	1	No Deposit	171	NULL	0	Transient	217.05	1	1	Check-Out	2015-07-31
0	9	2015	July	30	24	0	2	2	0	0	BB	ESP	Online TA	TA/TO	0	0	0	E	E	0	No Deposit	240	NULL	0	Transient-Party	164	0	2	Check-Out	2015-07-26
0	8	2015	July	30	24	0	2	2	0	0	BB	BRA	Online TA	TA/TO	0	0	0	D	F	0	No Deposit	240	NULL	0	Transient-Party	173	0	2	Check-Out	2015-07-26
1	36	2015	July	30	24	0	1	2	0	0	BB	PRT	Direct	Direct	0	0	0	A	A	0	No Deposit	NULL	NULL	0	Transient	112.5	0	0	Canceled	2015-07-22
0	22	2015	July	30	24	0	2	2	0	0	BB	ESP	Online TA	TA/TO	0	0	0	A	A	0	No Deposit	240	NULL	0	Transient-Party	153	0	2	Check-Out	2015-07-26
0	22	2015	July	30	24	0	2	2	0	0	BB	ESP	Online TA	TA/TO	0	0	0	D	D	0	No Deposit	240	NULL	0	Transient-Party	173	0	2	Check-Out	2015-07-26
0	22	2015	July	30	24	0	2	2	0	0	BB	ESP	Online TA	TA/TO	0	0	0	A	A	0	No Deposit	240	NULL	0	Transient-Party	153	0	2	Check-Out	2015-07-26
0	36	2015	July	30	24	0	2	2	0	0	BB	PRT	Online TA	TA/TO	0	0	0	A	D	0	No Deposit	240	NULL	0	Transient	134	0	0	Check-Out	2015-07-26
0	22	2015	July	30	24	0	2	2	0	0	BB	ESP	Online TA	TA/TO	0	0	0	A	A	0	No Deposit	240	NULL	0	Transient-Party	153	0	2	Check-Out	2015-07-26
1	22	2015	July	30	24	0	2	2	2	0	BB	PRT	Online TA	TA/TO	0	0	0	G	G	0	No Deposit	240	NULL	0	Transient	233	0	2	Canceled	2015-07-14
0	18	2015	July	30	24	0	2	2	0	0	BB	ESP	Direct	Direct	0	0	0	D	G	0	No Deposit	250	NULL	0	Transient	154	0	0	Check-Out	2015-07-26
0	8	2015	July	30	24	0	2	2	0	0	BB	BRA	Online TA	TA/TO	0	0	0	D	F	0	No Deposit	240	NULL	0	Transient-Party	173	0	2	Check-Out	2015-07-26
1	67	2015	July	30	24	0	2	2	0	0	BB	PRT	Online TA	TA/TO	0	0	0	D	D	0	No Deposit	240	NULL	0	Transient	135	0	1	Canceled	2015-07-06
1	105	2015	July	30	24	0	2	2	0	0	BB	PRT	Offline TA/TO	TA/TO	0	0	0	E	E	0	No Deposit	6	NULL	0	Transient	132.5	0	0	Canceled	2015-07-01
0	1	2015	July	30	24	1	2	3	0	0	BB	RUS	Online TA	TA/TO	0	0	0	H	H	2	No Deposit	240	NULL	0	Transient	222.67	0	0	Check-Out	2015-07-27
1	67	2015	July	30	24	0	2	2	0	0	BB	PRT	Online TA	TA/TO	0	0	0	D	D	0	No Deposit	240	NULL	0	Transient	135	0	1	Canceled	2015-07-06
0	39	2015	July	30	24	0	2	2	0	0	BB	ESP	Offline TA/TO	TA/TO	0	0	0	A	A	0	No Deposit	134	NULL	0	Transient	107	0	0	Check-Out	2015-07-26
1	45	2015	July	30	24	1	2	2	0	0	BB	PRT	Online TA	TA/TO	0	0	0	A	A	0	No Deposit	240	NULL	0	Transient	127	0	0	Canceled	2015-06-17
1	45	2015	July	30	24	2	2	2	0	0	BB	PRT	Online TA	TA/TO	0	0	0	D	D	0	No Deposit	240	NULL	0	Transient	135	0	0	Canceled	2015-06-18
0	14	2015	July	30	24	2	2	2	0	0	BB	SVN	Online TA	TA/TO	0	0	0	A	D	0	No Deposit	240	NULL	0	Transient	149.7	1	1	Check-Out	2015-07-28
1	53	2015	July	30	24	2	2	2	0	0	BB	PRT	Online TA	TA/TO	0	0	0	A	A	0	No Deposit	240	NULL	0	Transient	161.25	0	0	Canceled	2015-06-08
0	28	2015	July	30	24	2	2	2	0	0	BB	ALB	Offline TA/TO	TA/TO	0	0	0	A	A	0	No Deposit	177	NULL	0	Transient	107	0	0	Check-Out	2015-07-28
0	55	2015	July	30	24	2	3	2	0	0	BB	GBR	Online TA	TA/TO	0	0	0	A	A	0	No Deposit	147	NULL	0	Transient-Party	75.44	0	1	Check-Out	2015-07-29
0	55	2015	July	30	24	2	3	2	0	0	BB	GBR	Online TA	TA/TO	0	0	0	A	A	0	No Deposit	147	NULL	0	Transient-Party	75.44	0	1	Check-Out	2015-07-29
0	25	2015	July	30	24	2	5	2	0	0	BB	PRT	Direct	Direct	0	0	0	A	A	1	No Deposit	250	NULL	0	Transient	115	0	0	Check-Out	2015-07-31
1	43	2015	July	30	24	2	5	2	0	0	FB	PRT	Offline TA/TO	TA/TO	0	0	0	A	A	0	No Deposit	175	NULL	0	Transient	159.2	0	1	Canceled	2015-07-14
1	109	2015	July	30	24	2	5	2	0	0	HB	PRT	Online TA	TA/TO	0	0	0	A	A	0	No Deposit	240	NULL	0	Transient	163.29	0	2	Canceled	2015-04-22
1	62	2015	July	30	24	2	6	2	2	0	BB	PRT	Online TA	TA/TO	0	0	0	H	H	0	No Deposit	240	NULL	0	Transient	210	0	0	Canceled	2015-05-25
0	25	2015	July	30	24	2	6	2	0	0	BB	PRT	Direct	TA/TO	0	0	0	D	D	0	No Deposit	240	NULL	0	Transient	154	0	2	Check-Out	2015-08-01
0	43	2015	July	30	24	2	7	2	0	0	HB	ESP	Online TA	TA/TO	0	0	0	A	A	0	No Deposit	240	NULL	0	Transient	166	0	0	Check-Out	2015-08-02
0	35	2015	July	30	24	3	7	2	0	0	BB	GBR	Offline TA/TO	TA/TO	0	0	0	E	E	0	No Deposit	95	NULL	0	Transient	132.5	0	0	Check-Out	2015-08-03
1	42	2015	July	30	24	3	7	2	0	0	BB	PRT	Offline TA/TO	TA/TO	0	0	0	A	A	0	No Deposit	95	NULL	0	Transient	107	0	0	Canceled	2015-06-26
1	312	2015	July	30	24	4	10	3	0	0	BB	PRT	Offline TA/TO	TA/TO	0	0	0	A	A	0	No Deposit	40	NULL	0	Contract	121.98	0	1	Canceled	2015-07-21
0	30	2015	July	30	25	0	0	2	1	0	HB	PRT	Online TA	TA/TO	0	0	0	D	D	0	No Deposit	241	NULL	0	Transient	0	0	0	Check-Out	2015-07-25
0	47	2015	July	30	25	2	1	2	0	0	HB	PRT	Offline TA/TO	TA/TO	0	0	0	A	E	0	No Deposit	261	NULL	0	Transient	133	0	0	Check-Out	2015-07-28
0	40	2015	July	30	25	0	1	2	0	0	BB	ESP	Offline TA/TO	TA/TO	0	0	0	A	F	0	No Deposit	134	NULL	0	Transient	107	0	0	Check-Out	2015-07-26
0	11	2015	July	30	25	0	1	2	0	0	BB	ESP	Online TA	TA/TO	0	0	0	A	F	0	No Deposit	241	NULL	0	Transient	117.81	0	0	Check-Out	2015-07-26
0	39	2015	July	30	25	0	1	2	0	0	BB	ESP	Offline TA/TO	TA/TO	0	0	0	A	F	0	No Deposit	134	NULL	0	Transient	107	0	0	Check-Out	2015-07-26
1	39	2015	July	30	25	0	1	2	0	0	BB	PRT	Online TA	TA/TO	0	0	0	A	A	0	No Deposit	240	NULL	0	Transient	120.6	0	0	Canceled	2015-07-11
0	1	2015	July	30	25	1	1	2	0	0	BB	PRT	Direct	Direct	0	0	0	D	E	0	No Deposit	NULL	NULL	0	Transient	147	0	0	Check-Out	2015-07-27
1	12	2015	July	30	25	1	1	2	0	0	BB	PRT	Online TA	TA/TO	0	0	0	A	A	0	No Deposit	240	NULL	0	Transient	153	0	2	Canceled	2015-07-14
1	16	2015	July	30	25	1	1	2	0	0	BB	PRT	Online TA	TA/TO	0	0	0	A	A	0	No Deposit	242	NULL	0	Transient	153	0	1	Canceled	2015-07-10
1	16	2015	July	30	25	1	1	2	0	0	BB	PRT	Direct	Direct	0	0	0	A	A	0	No Deposit	NULL	NULL	0	Transient	134	0	0	Canceled	2015-07-23
0	12	2015	July	30	25	1	1	2	0	0	BB	ESP	Online TA	TA/TO	0	0	0	A	E	0	No Deposit	240	NULL	0	Transient	153	0	1	Check-Out	2015-07-27
0	51	2015	July	30	25	2	1	2	0	0	HB	PRT	Offline TA/TO	TA/TO	0	0	0	A	A	0	No Deposit	142	NULL	0	Transient	118	0	0	Check-Out	2015-07-28
0	67	2015	July	30	25	2	2	2	0	0	BB	GBR	Online TA	TA/TO	0	0	0	A	D	1	No Deposit	240	NULL	0	Transient	134	0	1	Check-Out	2015-07-29
0	52	2015	July	30	25	2	3	2	0	0	HB	PRT	Offline TA/TO	TA/TO	0	0	0	A	A	0	No Deposit	196	NULL	0	Transient	135	0	2	Check-Out	2015-07-30
0	25	2015	July	30	25	2	3	2	1	0	HB	ESP	Online TA	TA/TO	0	0	0	D	D	0	No Deposit	241	NULL	0	Transient	158.77	0	2	Check-Out	2015-07-30
0	94	2015	July	30	25	2	3	2	0	0	BB	ESP	Online TA	TA/TO	0	0	0	A	A	0	No Deposit	240	NULL	0	Transient	134	1	1	Check-Out	2015-07-30
1	54	2015	July	30	25	2	3	2	0	0	BB	PRT	Online TA	TA/TO	0	0	0	A	A	0	No Deposit	240	NULL	0	Transient	134	0	0	Canceled	2015-06-26
0	33	2015	July	30	25	2	3	2	2	0	HB	PRT	Online TA	TA/TO	0	0	0	C	C	0	No Deposit	241	NULL	0	Transient	142.03	0	1	Check-Out	2015-07-30
0	47	2015	July	30	25	2	3	2	2	0	HB	PRT	Direct	Direct	0	0	0	G	G	1	No Deposit	NULL	NULL	0	Transient	240	0	0	Check-Out	2015-07-30
0	43	2015	July	30	25	2	4	2	0	0	BB	IRL	Direct	Direct	0	0	0	A	A	0	No Deposit	250	NULL	0	Transient	134	0	0	Check-Out	2015-07-31
1	87	2015	July	30	25	2	4	2	0	0	BB	PRT	Online TA	TA/TO	0	0	0	A	A	0	No Deposit	240	NULL	0	Transient	134	0	3	Canceled	2015-06-02
0	54	2015	July	30	25	2	5	2	0	0	HB	PRT	Online TA	TA/TO	0	0	0	A	A	0	No Deposit	242	NULL	0	Transient	147	0	0	Check-Out	2015-08-01
0	32	2015	July	30	25	2	5	2	0	0	BB	PRT	Online TA	TA/TO	0	0	0	E	E	0	No Deposit	240	NULL	0	Transient	176	1	0	Check-Out	2015-08-01
1	29	2015	July	30	25	2	5	2	0	0	BB	PRT	Online TA	TA/TO	0	0	0	A	A	1	No Deposit	240	NULL	0	Transient	120.6	0	1	Canceled	2015-06-27
1	96	2015	July	30	25	2	5	2	0	0	HB	PRT	Online TA	TA/TO	0	0	0	A	A	0	No Deposit	240	NULL	0	Transient	166	0	1	Canceled	2015-05-12
1	100	2015	July	30	25	2	5	2	0	0	BB	PRT	Online TA	TA/TO	0	0	0	A	A	0	No Deposit	240	NULL	0	Transient	134	0	0	Canceled	2015-04-17
0	54	2015	July	30	25	2	5	2	0	0	HB	PRT	Online TA	TA/TO	0	0	0	A	A	0	No Deposit	242	NULL	0	Transient	147	0	0	Check-Out	2015-08-01
0	75	2015	July	30	25	2	5	2	0	0	HB	PRT	Online TA	TA/TO	0	0	0	D	D	1	No Deposit	240	NULL	0	Transient	167	0	1	Check-Out	2015-08-01
0	31	2015	July	30	25	2	5	2	0	0	BB	PRT	Offline TA/TO	TA/TO	0	0	0	A	A	0	No Deposit	142	NULL	0	Transient	107.2	1	0	Check-Out	2015-08-01
1	25	2015	July	30	25	2	6	1	0	0	BB	PRT	Direct	Direct	0	0	0	A	A	0	No Deposit	250	NULL	0	Transient	131.63	0	0	Canceled	2015-07-03
0	61	2015	July	30	25	2	6	3	0	0	HB	GBR	Online TA	TA/TO	0	0	0	E	E	0	No Deposit	105	NULL	0	Transient	233.05	1	0	Check-Out	2015-08-02
0	60	2015	July	30	25	2	6	2	0	0	HB	GBR	Online TA	TA/TO	0	0	0	A	A	1	No Deposit	147	NULL	0	Transient	90.12	0	1	Check-Out	2015-08-02
1	31	2015	July	30	25	3	6	2	0	0	BB	PRT	Online TA	TA/TO	0	0	0	A	A	0	No Deposit	240	NULL	0	Transient	120.6	0	1	Canceled	2015-06-29
1	107	2015	July	30	25	3	6	1	0	0	BB	PRT	Online TA	TA/TO	0	0	0	A	A	0	No Deposit	240	NULL	0	Transient	125	0	2	Canceled	2015-04-15
1	31	2015	July	30	25	3	6	2	0	0	BB	PRT	Online TA	TA/TO	0	0	0	D	D	0	No Deposit	240	NULL	0	Transient	154	0	1	Canceled	2015-06-29
0	115	2015	July	30	25	4	6	2	0	0	BB	PRT	Online TA	TA/TO	0	0	0	A	A	0	No Deposit	240	NULL	0	Transient	120.6	0	2	Check-Out	2015-08-04
0	59	2015	July	30	25	4	8	2	0	0	BB	IRL	Offline TA/TO	TA/TO	0	0	0	D	D	0	No Deposit	8	NULL	0	Contract	114.25	0	1	Check-Out	2015-08-06
1	85	2015	July	30	25	4	10	2	0	0	BB	PRT	Offline TA/TO	TA/TO	0	0	0	A	A	0	No Deposit	8	NULL	0	Contract	107	0	0	Canceled	2015-07-03
0	0	2015	July	30	25	2	5	2	0	0	BB	PRT	Online TA	TA/TO	0	0	0	A	D	0	No Deposit	241	NULL	0	Transient	88.55	0	0	Check-Out	2015-08-01
1	299	2015	July	30	25	2	5	2	1	0	BB	PRT	Online TA	TA/TO	0	0	0	A	A	0	No Deposit	240	NULL	0	Transient	149	0	1	Canceled	2015-03-25
0	50	2015	July	30	25	2	5	3	0	0	BB	PRT	Direct	Direct	0	0	0	G	G	0	No Deposit	NULL	NULL	0	Transient	195	1	0	Check-Out	2015-08-01
1	50	2015	July	30	25	2	5	2	0	0	BB	PRT	Online TA	TA/TO	0	0	0	E	E	0	No Deposit	240	NULL	0	Transient	164	0	0	Canceled	2015-06-08
1	88	2015	July	31	26	2	2	2	0	0	BB	PRT	Online TA	TA/TO	0	0	0	D	D	0	No Deposit	240	NULL	0	Transient	154	0	1	Canceled	2015-05-15
1	116	2015	July	31	26	2	3	2	0	0	BB	PRT	Online TA	TA/TO	0	0	0	A	A	0	No Deposit	240	NULL	0	Transient	120.6	0	1	Canceled	2015-06-18
0	47	2015	July	31	26	2	1	2	0	0	BB	ESP	Online TA	TA/TO	0	0	0	A	D	0	No Deposit	240	NULL	0	Transient	103.5	0	0	Check-Out	2015-07-29
0	48	2015	July	31	26	2	1	2	0	0	BB	CN	Online TA	TA/TO	0	0	0	A	D	0	No Deposit	240	NULL	0	Transient-Party	115	0	3	Check-Out	2015-07-29
1	54	2015	July	31	26	2	4	2	1	0	BB	PRT	Online TA	TA/TO	0	0	0	A	A	0	No Deposit	241	NULL	0	Transient	95.02	0	2	Canceled	2015-06-03
1	33	2015	July	31	26	2	4	2	0	0	BB	PRT	Offline TA/TO	TA/TO	0	0	0	E	E	0	No Deposit	5	NULL	0	Transient	132.5	0	0	Canceled	2015-06-25
0	73	2015	July	31	26	2	3	3	0	0	HB	PRT	Direct	Direct	0	0	0	E	E	0	No Deposit	250	NULL	0	Transient	209	0	1	Check-Out	2015-07-31
1	54	2015	July	31	26	2	4	2	1	0	BB	PRT	Online TA	TA/TO	0	0	0	A	A	0	No Deposit	241	NULL	0	Transient	95.02	0	2	Canceled	2015-06-03
1	33	2015	July	31	26	2	4	2	0	0	BB	PRT	Offline TA/TO	TA/TO	0	0	0	E	E	0	No Deposit	5	NULL	0	Transient	132.5	0	0	Canceled	2015-06-25
0	38	2015	July	31	26	2	5	2	2	0	HB	ESP	Direct	Direct	0	0	0	C	C	0	No Deposit	250	NULL	0	Transient	180	0	0	Check-Out	2015-08-02
0	34	2015	July	31	26	2	0	2	0	0	BB	RUS	Online TA	TA/TO	0	0	0	A	A	0	No Deposit	241	NULL	0	Transient	103.18	0	0	Check-Out	2015-07-28
0	130	2015	July	31	26	2	5	2	0	0	HB	PRT	Direct	Direct	0	0	0	E	E	0	No Deposit	250	NULL	0	Transient	174.01	0	1	Check-Out	2015-08-02
1	39	2015	July	31	26	3	5	2	0	0	HB	PRT	Offline TA/TO	TA/TO	0	0	0	A	A	0	No Deposit	134	NULL	0	Transient	133	0	1	Canceled	2015-06-17
1	39	2015	July	31	26	3	5	2	0	0	HB	PRT	Offline TA/TO	TA/TO	0	0	0	A	A	0	No Deposit	134	NULL	0	Transient	133	0	1	Canceled	2015-06-17
0	45	2015	July	31	26	2	5	2	0	0	BB	GBR	Offline TA/TO	TA/TO	0	0	0	A	A	0	No Deposit	142	NULL	0	Transient	107.2	0	0	Check-Out	2015-08-02
0	31	2015	July	31	27	0	0	2	0	0	BB	PRT	Online TA	TA/TO	0	0	0	A	I	1	No Deposit	241	NULL	0	Transient	0	0	0	Check-Out	2015-07-27
1	48	2015	July	31	27	1	1	2	2	0	BB	PRT	Online TA	TA/TO	0	0	0	H	H	0	No Deposit	240	NULL	0	Transient	210	0	1	Canceled	2015-07-03
0	59	2015	July	31	27	1	1	2	0	0	BB	PRT	Online TA	TA/TO	0	0	0	E	E	0	No Deposit	240	NULL	0	Transient	145	1	0	Check-Out	2015-07-29
1	48	2015	July	31	27	1	1	2	2	0	BB	PRT	Online TA	TA/TO	0	0	0	G	G	0	No Deposit	240	NULL	0	Transient	195	0	1	Canceled	2015-07-03
1	48	2015	July	31	27	1	1	1	0	0	HB	PRT	Online TA	TA/TO	0	0	0	A	A	1	No Deposit	240	NULL	0	Transient	124.2	0	1	Canceled	2015-06-15
1	48	2015	July	31	27	1	1	2	0	0	HB	PRT	Online TA	TA/TO	0	0	0	D	D	0	No Deposit	240	NULL	0	Transient	167	0	1	Canceled	2015-06-15
0	48	2015	July	31	27	1	2	2	0	0	BB	PRT	Online TA	TA/TO	0	0	0	E	F	0	No Deposit	240	NULL	0	Transient	145	1	0	Check-Out	2015-07-30
0	96	2015	July	31	27	1	2	2	0	0	HB	PRT	Online TA	TA/TO	0	0	0	A	E	0	No Deposit	240	NULL	0	Transient	166	0	2	Check-Out	2015-07-30
0	51	2015	July	31	27	1	2	2	0	0	BB	ESP	Direct	Direct	0	0	0	A	G	0	No Deposit	250	NULL	0	Transient	115	0	0	Check-Out	2015-07-30
0	96	2015	July	31	27	1	2	2	0	0	HB	PRT	Online TA	TA/TO	0	0	0	A	E	0	No Deposit	240	NULL	0	Transient	166	1	2	Check-Out	2015-07-30
1	41	2015	July	31	27	1	3	2	0	0	BB	PRT	Online TA	TA/TO	0	0	0	A	A	0	No Deposit	240	NULL	0	Transient	120.6	0	0	Canceled	2015-06-17
0	6	2015	July	31	27	1	3	2	0	0	BB	ESP	Direct	Direct	0	0	0	F	F	5	No Deposit	NULL	NULL	0	Transient	162	0	2	Check-Out	2015-07-31
0	27	2015	July	31	27	1	3	2	0	0	BB	PRT	Online TA	TA/TO	0	0	0	A	D	0	No Deposit	240	NULL	0	Transient	153	0	0	Check-Out	2015-07-31
0	28	2015	July	31	27	1	3	2	0	0	HB	ESP	Offline TA/TO	TA/TO	0	0	0	A	C	0	No Deposit	142	NULL	0	Transient	133.2	0	0	Check-Out	2015-07-31
0	30	2015	July	31	27	1	3	2	0	0	BB	PRT	Online TA	TA/TO	0	0	0	A	D	0	No Deposit	240	NULL	0	Transient	134	0	1	Check-Out	2015-07-31
0	45	2015	July	31	27	1	3	2	0	0	BB	ESP	Offline TA/TO	TA/TO	0	0	0	A	A	0	No Deposit	196	NULL	0	Transient	107	1	2	Check-Out	2015-07-31
0	52	2015	July	31	27	1	3	2	1	0	HB	PRT	Direct	Direct	0	0	0	D	F	0	No Deposit	NULL	NULL	0	Transient	145	0	2	Check-Out	2015-07-31
0	31	2015	July	31	27	1	3	2	0	0	HB	ESP	Direct	Direct	0	0	0	A	C	0	No Deposit	250	NULL	0	Transient	145	0	0	Check-Out	2015-07-31
1	74	2015	July	31	27	1	3	2	0	0	BB	PRT	Offline TA/TO	TA/TO	0	0	0	A	A	0	No Deposit	171	NULL	0	Transient	107	0	1	Canceled	2015-06-29
0	31	2015	July	31	27	1	3	2	0	0	BB	PRT	Offline TA/TO	TA/TO	0	0	0	F	F	0	No Deposit	36	NULL	0	Transient	167.2	0	0	Check-Out	2015-07-31
1	87	2015	July	31	27	1	3	2	0	0	BB	PRT	Online TA	TA/TO	0	0	0	A	A	0	No Deposit	240	NULL	0	Transient	134	0	2	Canceled	2015-05-09
0	48	2015	July	31	27	1	3	2	1	0	BB	PRT	Online TA	TA/TO	0	0	0	A	C	1	No Deposit	240	NULL	0	Transient	130	0	0	Check-Out	2015-07-31
1	41	2015	July	31	27	1	3	2	0	0	BB	PRT	Online TA	TA/TO	0	0	0	E	E	0	No Deposit	240	NULL	0	Transient	164	0	0	Canceled	2015-06-17
0	35	2015	July	31	27	1	3	2	0	0	HB	PRT	Offline TA/TO	TA/TO	0	0	0	D	D	0	No Deposit	196	NULL	0	Transient	149	0	0	Check-Out	2015-07-31
0	28	2015	July	31	27	1	4	2	0	0	BB	PRT	Online TA	TA/TO	0	0	0	D	D	0	No Deposit	240	NULL	0	Transient	154	1	0	Check-Out	2015-08-01
0	77	2015	July	31	27	1	4	2	0	0	BB	PRT	Online TA	TA/TO	0	0	0	G	G	1	No Deposit	240	NULL	0	Transient	195	0	1	Check-Out	2015-08-01
1	33	2015	July	31	27	1	4	2	0	0	BB	PRT	Online TA	TA/TO	0	0	0	A	A	0	No Deposit	240	NULL	0	Transient	134	0	0	Canceled	2015-06-25
0	30	2015	July	31	27	1	4	2	0	0	BB	PRT	Offline TA/TO	TA/TO	0	0	0	A	A	0	No Deposit	5	NULL	0	Transient	107.2	0	0	Check-Out	2015-08-01
1	34	2015	July	31	27	1	4	2	0	0	HB	PRT	Online TA	TA/TO	0	0	0	A	A	0	No Deposit	240	NULL	0	Transient	164	0	0	Canceled	2015-07-06
1	298	2015	July	31	27	1	5	3	0	0	HB	PRT	Offline TA/TO	TA/TO	0	0	0	A	A	0	No Deposit	175	NULL	0	Transient	183.45	0	1	Canceled	2015-03-17
0	35	2015	July	31	27	1	5	2	0	0	HB	ESP	Online TA	TA/TO	0	0	0	A	A	0	No Deposit	240	NULL	0	Transient	159.6	1	1	Check-Out	2015-08-02
0	40	2015	July	31	27	1	5	2	0	0	BB	PRT	Online TA	TA/TO	0	0	0	A	A	0	No Deposit	240	NULL	0	Transient	120.6	0	0	Check-Out	2015-08-02
1	101	2015	July	31	27	2	5	2	0	0	BB	PRT	Online TA	TA/TO	0	0	0	E	E	0	No Deposit	240	NULL	0	Transient	164	0	2	Canceled	2015-05-13
1	101	2015	July	31	27	2	5	2	0	0	BB	PRT	Online TA	TA/TO	0	0	0	G	G	0	No Deposit	240	NULL	0	Transient	219.43	0	2	Canceled	2015-05-13
1	101	2015	July	31	27	2	5	2	0	0	BB	PRT	Online TA	TA/TO	0	0	0	A	A	0	No Deposit	240	NULL	0	Transient	134	0	2	Canceled	2015-05-13
1	101	2015	July	31	27	2	5	2	0	0	BB	PRT	Online TA	TA/TO	0	0	0	E	E	0	No Deposit	240	NULL	0	Transient	164	0	2	Canceled	2015-05-13
0	38	2015	July	31	27	2	5	2	0	0	BB	GBR	Offline TA/TO	TA/TO	0	0	0	A	A	0	No Deposit	142	NULL	0	Transient	107.2	0	0	Check-Out	2015-08-03
0	76	2015	July	31	27	2	5	2	0	0	BB	GBR	Online TA	TA/TO	0	0	0	D	D	0	No Deposit	241	NULL	0	Transient	102.72	0	1	Check-Out	2015-08-03
0	70	2015	July	31	28	0	1	2	1	0	BB	GBR	Online TA	TA/TO	0	0	0	D	E	0	No Deposit	241	NULL	0	Transient	114.85	0	1	Check-Out	2015-07-29
0	70	2015	July	31	28	0	1	2	1	0	BB	USA	Online TA	TA/TO	0	0	0	D	E	0	No Deposit	241	NULL	0	Transient	114.85	0	1	Check-Out	2015-07-29
0	68	2015	July	31	28	0	2	2	0	0	BB	PRT	Online TA	TA/TO	0	0	0	D	E	0	No Deposit	240	NULL	0	Transient	135	1	1	Check-Out	2015-07-30
1	63	2015	July	31	28	0	3	2	2	0	BB	PRT	Online TA	TA/TO	0	0	0	G	G	0	No Deposit	240	NULL	0	Transient	195	0	0	Canceled	2015-07-07
1	11	2015	July	31	28	0	3	2	0	0	BB	PRT	Online TA	TA/TO	0	0	0	D	D	0	No Deposit	240	NULL	0	Transient	173	0	0	Canceled	2015-07-27
0	32	2015	July	31	28	0	4	2	0	0	BB	ESP	Offline TA/TO	TA/TO	0	0	0	A	A	0	No Deposit	177	NULL	0	Transient	107	0	1	Check-Out	2015-08-01
0	29	2015	July	31	28	0	4	2	0	0	BB	RUS	Offline TA/TO	TA/TO	0	0	0	A	A	0	No Deposit	171	NULL	0	Transient	107	0	1	Check-Out	2015-08-01
0	47	2015	July	31	28	0	4	2	0	0	BB	PRT	Direct	Direct	0	0	0	F	F	0	No Deposit	NULL	NULL	0	Transient	164	0	2	Check-Out	2015-08-01
0	50	2015	July	31	28	0	5	2	0	0	BB	PRT	Online TA	TA/TO	0	0	0	D	D	0	No Deposit	240	NULL	0	Transient	138.8	0	1	Check-Out	2015-08-02
1	29	2015	July	31	28	0	5	2	0	0	BB	PRT	Online TA	TA/TO	0	0	0	D	D	0	No Deposit	240	NULL	0	Transient	154	0	2	Canceled	2015-07-16
0	36	2015	July	31	28	0	5	2	0	0	BB	ESP	Direct	Direct	0	0	0	D	D	0	No Deposit	250	NULL	0	Transient	135	0	0	Check-Out	2015-08-02
0	49	2015	July	31	28	1	5	2	0	0	BB	NOR	Online TA	TA/TO	0	0	0	A	A	0	No Deposit	241	NULL	0	Transient	103.18	0	1	Check-Out	2015-08-03
1	70	2015	July	31	28	2	6	2	0	0	BB	PRT	Offline TA/TO	TA/TO	0	0	0	D	D	0	No Deposit	8	NULL	0	Contract	115.5	0	0	Canceled	2015-05-22
0	110	2015	July	31	28	2	8	2	0	0	BB	USA	Offline TA/TO	TA/TO	0	0	0	A	D	1	No Deposit	6	NULL	0	Transient	90.95	0	1	Check-Out	2015-08-07
0	8	2015	July	31	29	0	0	2	0	0	HB	PRT	Offline TA/TO	TA/TO	0	0	0	D	I	0	No Deposit	142	NULL	0	Contract	0	0	0	Check-Out	2015-07-29
1	119	2015	July	31	29	0	4	2	0	0	BB	PRT	Online TA	TA/TO	0	0	0	A	A	0	No Deposit	240	NULL	0	Transient	108.54	0	1	Canceled	2015-04-04
0	30	2015	July	31	29	0	4	2	0	0	BB	PRT	Online TA	TA/TO	0	0	0	A	E	0	No Deposit	240	NULL	0	Transient	146	1	2	Check-Out	2015-08-02
1	29	2015	July	31	29	1	4	2	0	0	BB	PRT	Online TA	TA/TO	0	0	0	D	D	0	No Deposit	240	NULL	0	Transient	165.4	0	1	Canceled	2015-07-02
0	71	2015	July	31	29	1	4	2	0	0	BB	GBR	Online TA	TA/TO	0	0	0	A	C	0	No Deposit	240	NULL	0	Transient	134	0	0	Check-Out	2015-08-03
1	37	2015	July	31	29	1	4	2	0	0	HB	PRT	Offline TA/TO	TA/TO	0	0	0	A	D	0	No Deposit	196	NULL	0	Transient	133	0	1	Canceled	2015-07-27
1	40	2015	July	31	29	1	4	3	0	0	HB	PRT	Direct	Direct	0	0	0	H	H	0	No Deposit	NULL	NULL	0	Transient	240	0	0	Canceled	2015-06-22
0	37	2015	July	31	29	1	4	2	0	0	HB	PRT	Direct	Direct	0	0	0	A	D	0	No Deposit	250	NULL	0	Transient	157	0	1	Check-Out	2015-08-03
0	0	2015	July	31	29	0	1	2	2	0	BB	PRT	Direct	Direct	0	0	0	H	H	0	No Deposit	NULL	NULL	0	Transient	188	0	0	Check-Out	2015-07-30
1	37	2015	July	31	29	1	4	2	0	0	HB	PRT	Offline TA/TO	TA/TO	0	0	0	A	D	0	No Deposit	196	NULL	0	Transient	133	0	1	Canceled	2015-07-27
0	37	2015	July	31	29	1	4	2	0	0	HB	PRT	Direct	Direct	0	0	0	A	D	0	No Deposit	250	NULL	0	Transient	145	0	1	Check-Out	2015-08-03
0	97	2015	July	31	29	1	4	2	0	0	BB	GBR	Online TA	TA/TO	0	0	0	A	A	0	No Deposit	240	NULL	0	Transient	134	0	2	Check-Out	2015-08-03
1	71	2015	July	31	29	1	4	2	0	0	BB	PRT	Online TA	TA/TO	0	0	0	A	A	0	No Deposit	240	NULL	0	Transient	134	0	0	Canceled	2015-05-23
1	118	2015	July	31	29	1	4	2	0	0	HB	PRT	Online TA	TA/TO	0	0	0	D	D	1	No Deposit	240	NULL	0	Transient	186	0	2	Canceled	2015-07-10
0	102	2015	July	31	29	2	5	2	0	0	BB	GBR	Offline TA/TO	TA/TO	0	0	0	A	D	0	No Deposit	6	NULL	0	Transient	90.95	0	1	Check-Out	2015-08-05
1	54	2015	July	31	29	2	5	2	0	0	BB	PRT	Online TA	TA/TO	0	0	0	F	F	0	No Deposit	241	NULL	0	Transient	141.65	0	0	Canceled	2015-06-08
1	58	2015	July	31	29	2	5	2	0	0	BB	PRT	Online TA	TA/TO	0	0	0	D	D	0	No Deposit	147	NULL	0	Transient	99.24	0	0	Canceled	2015-06-05
0	34	2015	July	31	29	2	4	2	0	0	BB	GBR	Online TA	TA/TO	0	0	0	A	D	0	No Deposit	241	NULL	0	Transient	108.06	0	1	Check-Out	2015-08-04
1	105	2015	July	31	29	2	5	2	0	0	BB	PRT	Offline TA/TO	TA/TO	0	0	0	A	D	0	No Deposit	6	NULL	0	Transient	90.95	0	0	Canceled	2015-04-15
1	47	2015	July	31	29	2	6	2	0	0	BB	PRT	Online TA	TA/TO	0	0	0	A	A	0	No Deposit	242	NULL	0	Transient	148.63	0	1	Canceled	2015-06-17
1	15	2015	July	31	30	0	1	2	0	0	BB	PRT	Online TA	TA/TO	0	0	0	D	D	1	No Deposit	240	NULL	0	Transient	173	0	3	Canceled	2015-07-16
0	37	2015	July	31	30	0	1	1	0	0	BB	ESP	Offline TA/TO	TA/TO	0	0	0	A	F	1	No Deposit	134	NULL	0	Transient	107	0	0	Check-Out	2015-07-31
1	0	2015	July	31	30	0	1	1	0	0	BB	PRT	Corporate	Corporate	0	0	0	A	A	0	No Deposit	NULL	270	0	Transient	114	0	0	Canceled	2015-07-30
1	8	2015	July	31	30	0	1	2	0	0	BB	PRT	Online TA	TA/TO	0	0	0	A	H	0	No Deposit	240	NULL	0	Transient	153	0	1	Canceled	2015-07-30
0	17	2015	July	31	30	0	2	2	0	0	BB	GBR	Online TA	TA/TO	0	0	0	A	E	0	No Deposit	240	NULL	0	Transient	153	0	1	Check-Out	2015-08-01
0	3	2015	July	31	30	0	3	3	1	0	HB	PRT	Direct	Direct	0	0	0	G	G	0	No Deposit	NULL	NULL	0	Transient	250.33	0	2	Check-Out	2015-08-02
1	30	2015	July	31	30	0	3	2	0	0	BB	PRT	Online TA	TA/TO	0	0	0	A	A	0	No Deposit	242	NULL	0	Transient	146.67	0	2	Canceled	2015-07-06
1	31	2015	July	31	30	0	3	2	0	0	BB	PRT	Online TA	TA/TO	0	0	0	D	D	0	No Deposit	242	NULL	0	Transient	154	0	2	Canceled	2015-06-30
1	66	2015	July	31	30	0	3	2	0	0	BB	PRT	Online TA	TA/TO	0	0	0	A	A	0	No Deposit	240	NULL	0	Transient	120.6	0	0	Canceled	2015-06-11
0	52	2015	July	31	30	0	3	2	2	0	FB	ESP	Offline TA/TO	TA/TO	0	0	0	C	C	0	No Deposit	196	NULL	0	Transient	280.74	1	0	Check-Out	2015-07-30
0	20	2015	July	31	30	1	3	2	1	0	BB	BRA	Online TA	TA/TO	0	0	0	A	C	0	No Deposit	240	NULL	0	Transient	193	0	1	Check-Out	2015-08-03
1	30	2015	July	31	30	0	3	2	0	0	BB	PRT	Online TA	TA/TO	0	0	0	A	A	0	No Deposit	242	NULL	0	Transient	146.67	0	2	Canceled	2015-07-06
1	31	2015	July	31	30	0	3	2	0	0	BB	PRT	Online TA	TA/TO	0	0	0	D	D	0	No Deposit	242	NULL	0	Transient	154	0	2	Canceled	2015-06-30
1	62	2015	July	31	30	1	3	2	0	0	BB	PRT	Online TA	TA/TO	0	0	0	E	E	0	No Deposit	240	NULL	0	Transient	154.5	0	0	Canceled	2015-06-09
1	65	2015	July	31	30	1	3	2	0	0	BB	PRT	Online TA	TA/TO	0	0	0	A	A	0	No Deposit	240	NULL	0	Transient	120.6	0	0	Canceled	2015-06-11
1	64	2015	July	31	30	2	3	2	0	0	BB	PRT	Online TA	TA/TO	0	0	0	A	A	1	No Deposit	240	NULL	0	Transient	137.8	0	0	Canceled	2015-06-08
0	77	2015	July	31	30	2	7	2	0	0	HB	PRT	Direct	Direct	0	0	0	E	E	2	No Deposit	NULL	NULL	0	Transient	160	1	3	Check-Out	2015-08-08
0	75	2015	July	31	30	2	7	2	0	0	BB	CHE	Offline TA/TO	TA/TO	0	0	0	D	D	0	No Deposit	36	NULL	0	Transient-Party	125.89	0	1	Check-Out	2015-08-08
0	75	2015	July	31	30	2	7	2	0	0	BB	CHE	Offline TA/TO	TA/TO	0	0	0	D	D	0	No Deposit	36	NULL	0	Transient-Party	125.89	0	1	Check-Out	2015-08-08
1	62	2015	July	31	30	2	5	2	0	0	BB	PRT	Direct	Direct	0	0	0	D	D	0	No Deposit	250	NULL	0	Transient	126.71	0	0	Canceled	2015-06-24
0	42	2015	July	31	31	0	0	1	0	0	BB	PRT	Offline TA/TO	TA/TO	0	0	0	A	I	0	No Deposit	142	NULL	0	Contract	0	0	0	Check-Out	2015-07-31
0	46	2015	July	31	31	0	0	2	0	0	HB	PRT	Online TA	TA/TO	0	0	0	E	I	0	No Deposit	240	NULL	0	Transient	0	1	0	Check-Out	2015-07-31
0	0	2015	July	31	31	0	1	2	2	0	BB	PRT	Direct	Direct	0	0	0	F	F	0	No Deposit	NULL	NULL	0	Transient	188	0	0	Check-Out	2015-08-01
1	25	2015	July	31	31	0	1	2	0	0	BB	PRT	Online TA	TA/TO	0	0	0	A	A	0	No Deposit	240	NULL	0	Transient	153	0	2	Canceled	2015-07-06
1	16	2015	July	31	31	0	1	2	0	0	BB	PRT	Online TA	TA/TO	0	0	0	D	D	0	No Deposit	240	NULL	0	Transient	173	0	3	Canceled	2015-07-16
1	16	2015	July	31	31	0	1	2	0	0	BB	PRT	Online TA	TA/TO	0	0	0	D	D	0	No Deposit	240	NULL	0	Transient	173	0	3	Canceled	2015-07-16
0	16	2015	July	31	31	0	2	1	0	0	BB	PRT	Direct	Direct	0	0	0	A	A	0	No Deposit	NULL	NULL	0	Transient-Party	120	0	1	Check-Out	2015-08-02
1	4	2015	July	31	31	0	2	2	0	0	BB	PRT	Online TA	TA/TO	0	0	0	A	D	0	No Deposit	240	NULL	0	Transient	154.8	0	3	Canceled	2015-07-31
0	4	2015	July	31	31	0	2	2	0	0	BB	PRT	Online TA	TA/TO	0	0	0	D	D	0	No Deposit	240	NULL	0	Transient-Party	192	0	2	Check-Out	2015-08-02
1	25	2015	July	31	31	0	2	2	0	0	BB	PRT	Online TA	TA/TO	0	0	0	A	A	0	No Deposit	240	NULL	0	Transient	153	0	0	Canceled	2015-07-06
1	83	2015	July	31	31	0	2	2	0	0	BB	PRT	Online TA	TA/TO	0	0	0	A	A	0	No Deposit	240	NULL	0	Transient	120.6	0	1	Canceled	2015-06-16
0	4	2015	July	31	31	0	2	2	0	0	BB	PRT	Online TA	TA/TO	0	0	0	D	D	0	No Deposit	240	NULL	0	Transient-Party	192	1	2	Check-Out	2015-08-02
1	56	2015	July	31	31	0	2	2	0	0	BB	PRT	Online TA	TA/TO	0	0	0	A	A	0	No Deposit	240	NULL	0	Transient	120.6	0	0	Canceled	2015-07-21
1	32	2015	July	31	31	0	2	2	0	0	BB	PRT	Online TA	TA/TO	0	0	0	E	E	0	No Deposit	240	NULL	0	Transient	164	0	2	Canceled	2015-07-13
0	32	2015	July	31	31	0	2	2	2	0	BB	PRT	Online TA	TA/TO	0	0	0	H	H	0	No Deposit	240	NULL	0	Transient	219.5	0	0	Check-Out	2015-08-02
0	0	2015	July	31	31	0	2	2	0	0	HB	PRT	Online TA	TA/TO	0	0	0	A	C	0	No Deposit	240	NULL	0	Transient	192.5	0	1	Check-Out	2015-08-02
1	18	2015	July	31	31	1	2	2	0	0	BB	PRT	Online TA	TA/TO	0	0	0	A	A	0	No Deposit	240	NULL	0	Transient	149.7	0	1	Canceled	2015-07-15
1	23	2015	July	31	31	1	2	2	0	0	BB	PRT	Direct	Direct	0	0	0	A	A	0	No Deposit	NULL	NULL	0	Transient	111.92	0	0	Canceled	2015-07-14
1	39	2015	July	31	31	1	2	2	0	0	BB	PRT	Online TA	TA/TO	0	0	0	A	A	0	No Deposit	240	NULL	0	Transient	120.6	0	1	Canceled	2015-07-11
1	18	2015	July	31	31	1	2	2	0	0	BB	PRT	Online TA	TA/TO	0	0	0	A	A	0	No Deposit	240	NULL	0	Transient	149.7	0	1	Canceled	2015-07-15
1	18	2015	July	31	31	1	2	2	0	0	BB	PRT	Online TA	TA/TO	0	0	0	D	D	0	No Deposit	240	NULL	0	Transient	173	0	3	Canceled	2015-07-15
1	23	2015	July	31	31	1	2	2	0	0	BB	PRT	Online TA	TA/TO	0	0	0	A	A	0	No Deposit	241	NULL	0	Transient	112	0	1	Canceled	2015-07-14
0	286	2015	July	31	31	2	2	1	0	0	BB	IRL	Direct	Direct	0	0	0	A	A	0	No Deposit	2	NULL	0	Transient	57.6	0	0	Check-Out	2015-08-04
0	72	2015	July	31	31	2	2	2	2	0	BB	PRT	Online TA	TA/TO	0	0	0	G	G	0	No Deposit	240	NULL	0	Transient	214	1	0	Check-Out	2015-08-04
1	136	2015	July	31	31	2	2	2	0	0	BB	PRT	Online TA	TA/TO	0	0	0	A	A	0	No Deposit	240	NULL	0	Transient	172	0	0	Canceled	2015-07-09
0	58	2015	July	31	31	2	3	1	0	0	BB	NLD	Online TA	TA/TO	0	0	0	D	D	1	No Deposit	105	NULL	0	Transient	157.8	0	0	Check-Out	2015-08-05
0	80	2015	July	31	31	2	4	2	0	0	BB	BEL	Online TA	TA/TO	0	0	0	E	E	0	No Deposit	240	NULL	0	Transient	170.33	1	1	Check-Out	2015-08-06
0	113	2015	July	31	31	3	7	2	0	0	BB	IRL	Offline TA/TO	TA/TO	0	0	0	E	E	0	No Deposit	40	NULL	0	Contract	119.25	0	0	Check-Out	2015-08-10
0	129	2015	August	31	1	1	1	2	0	0	BB	PRT	Offline TA/TO	TA/TO	0	0	0	A	A	0	No Deposit	67	NULL	0	Transient	96.3	0	0	Check-Out	2015-08-03
1	84	2015	August	31	1	2	1	2	0	0	HB	PRT	Offline TA/TO	TA/TO	0	0	0	A	A	0	No Deposit	175	NULL	0	Transient-Party	118.06	0	0	Canceled	2015-05-12
1	84	2015	August	31	1	2	1	2	0	0	HB	PRT	Offline TA/TO	TA/TO	0	0	0	A	A	0	No Deposit	175	NULL	0	Transient-Party	118.06	0	0	Canceled	2015-05-12
1	89	2015	August	31	1	0	1	2	0	0	BB	PRT	Direct	Direct	0	0	0	D	D	0	No Deposit	NULL	NULL	0	Transient	154	0	0	Canceled	2015-05-04
1	10	2015	August	31	1	0	1	2	0	0	BB	PRT	Direct	Direct	0	0	0	F	F	0	No Deposit	NULL	NULL	0	Transient-Party	202	0	0	Canceled	2015-07-29
1	80	2015	August	31	1	0	1	2	0	0	BB	PRT	Online TA	TA/TO	0	0	0	A	A	1	No Deposit	240	NULL	0	Transient	134	0	2	Canceled	2015-07-16
1	10	2015	August	31	1	0	1	2	0	0	BB	PRT	Direct	Direct	0	0	0	F	F	0	No Deposit	NULL	NULL	0	Transient-Party	202	0	0	Canceled	2015-07-29
1	10	2015	August	31	1	0	1	2	0	0	BB	PRT	Direct	Direct	0	0	0	G	G	1	No Deposit	NULL	NULL	0	Transient-Party	252	0	0	Canceled	2015-07-29
1	24	2015	August	31	1	0	1	2	2	0	BB	PRT	Online TA	TA/TO	0	0	0	G	G	1	No Deposit	240	NULL	0	Transient	233	0	1	Canceled	2015-07-16
0	1	2015	August	31	1	0	1	2	0	0	BB	PRT	Online TA	TA/TO	0	0	0	D	D	0	No Deposit	NULL	NULL	0	Transient	211	0	2	Check-Out	2015-08-02
1	9	2015	August	31	1	0	1	2	0	0	BB	PRT	Online TA	TA/TO	0	0	0	D	D	1	No Deposit	240	NULL	0	Transient	211	0	2	Canceled	2015-07-31
1	3	2015	August	31	1	2	3	2	2	0	HB	PRT	Direct	Direct	0	0	0	C	C	1	No Deposit	250	NULL	0	Transient	237	0	1	Canceled	2015-07-29
0	3	2015	August	31	1	2	5	2	0	0	BB	ESP	Online TA	TA/TO	0	0	0	A	A	0	No Deposit	240	NULL	0	Transient	188.29	0	2	Check-Out	2015-08-08
1	124	2015	August	31	1	2	4	2	0	0	BB	PRT	Online TA	TA/TO	0	0	0	A	A	0	No Deposit	240	NULL	0	Transient	120.6	0	1	Canceled	2015-06-06
1	74	2015	August	31	1	2	5	2	2	0	BB	PRT	Direct	Direct	0	0	0	C	C	0	No Deposit	250	NULL	0	Transient	177.14	0	0	Canceled	2015-07-15
1	82	2015	August	31	1	2	5	2	2	0	BB	PRT	Online TA	TA/TO	0	0	0	G	G	0	No Deposit	240	NULL	0	Transient	222.14	0	0	Canceled	2015-06-11
1	91	2015	August	31	1	2	5	2	0	0	HB	PRT	Online TA	TA/TO	0	0	0	A	A	1	No Deposit	241	NULL	0	Transient	127.82	0	2	Canceled	2015-05-22
1	77	2015	August	31	1	2	5	2	0	0	HB	PRT	Online TA	TA/TO	0	0	0	D	D	0	No Deposit	240	NULL	0	Transient	194.14	0	0	Canceled	2015-05-19
1	130	2015	August	31	1	2	5	2	0	0	BB	PRT	Online TA	TA/TO	0	0	0	A	A	0	No Deposit	240	NULL	0	Transient	120.6	0	2	Canceled	2015-05-19
1	91	2015	August	31	1	2	5	2	1	0	HB	PRT	Online TA	TA/TO	0	0	0	A	A	1	No Deposit	241	NULL	0	Transient	144.53	0	3	Canceled	2015-06-06
0	79	2015	August	31	1	2	5	3	0	0	HB	PRT	Direct	Direct	0	0	0	E	E	1	No Deposit	NULL	NULL	0	Transient	185	1	4	Check-Out	2015-08-08
1	130	2015	August	31	1	2	6	2	0	0	BB	PRT	Offline TA/TO	TA/TO	0	0	0	A	A	0	No Deposit	149	NULL	0	Transient	96.3	0	0	Canceled	2015-05-22
0	66	2015	August	31	1	2	6	2	0	0	HB	PRT	Online TA	TA/TO	0	0	0	D	D	2	No Deposit	240	NULL	0	Transient	193.13	0	0	Check-Out	2015-08-09
1	53	2015	August	31	1	3	6	2	0	0	HB	PRT	Online TA	TA/TO	0	0	0	E	E	0	No Deposit	240	NULL	0	Transient	210.78	0	0	Canceled	2015-06-16
1	80	2015	August	31	1	4	6	2	2	0	BB	PRT	Online TA	TA/TO	0	0	0	C	C	0	No Deposit	242	NULL	0	Transient	169	0	1	Canceled	2015-07-21
1	77	2015	August	31	1	4	6	2	1	0	BB	PRT	Online TA	TA/TO	0	0	0	D	D	0	No Deposit	240	NULL	0	Transient	174.7	0	3	Canceled	2015-07-22
1	57	2015	August	31	1	4	10	2	2	0	BB	PRT	Online TA	TA/TO	0	0	0	C	C	1	No Deposit	241	NULL	0	Transient	135.53	0	0	Canceled	2015-07-07
0	11	2015	August	31	1	4	10	1	0	0	BB	PRT	Offline TA/TO	TA/TO	0	0	0	A	A	0	No Deposit	104	NULL	0	Transient	172	0	0	Check-Out	2015-08-15
1	25	2015	August	32	2	1	0	2	0	0	BB	PRT	Online TA	TA/TO	0	0	0	A	A	0	No Deposit	240	NULL	0	Transient	144	0	2	Canceled	2015-07-08
1	2	2015	August	32	2	2	0	2	0	0	BB	PRT	Online TA	TA/TO	0	0	0	A	C	0	No Deposit	240	NULL	0	Transient	162.5	0	1	Canceled	2015-08-01
1	36	2015	August	32	2	2	3	2	0	0	BB	PRT	Online TA	TA/TO	0	0	0	E	E	0	No Deposit	240	NULL	0	Transient	209.6	0	2	Canceled	2015-06-29
1	36	2015	August	32	2	2	3	2	0	0	BB	PRT	Online TA	TA/TO	0	0	0	E	E	0	No Deposit	240	NULL	0	Transient	209.6	0	2	Canceled	2015-06-29
0	115	2015	August	32	2	2	5	3	0	0	HB	PRT	Offline TA/TO	TA/TO	0	0	0	E	E	0	No Deposit	5	NULL	0	Transient	195.5	1	1	Check-Out	2015-08-09
0	95	2015	August	32	2	2	4	2	1	0	HB	PRT	Direct	Direct	0	0	0	A	A	4	No Deposit	NULL	NULL	0	Transient	186	1	4	Check-Out	2015-08-08
0	67	2015	August	32	2	2	4	2	0	0	BB	PRT	Direct	Direct	0	0	0	D	D	0	No Deposit	NULL	NULL	0	Transient	163.5	0	1	Check-Out	2015-08-08
0	60	2015	August	32	2	2	5	2	0	0	HB	PRT	Direct	Direct	0	0	0	A	A	0	No Deposit	NULL	NULL	0	Transient	180.28	0	0	Check-Out	2015-08-09
0	34	2015	August	32	2	2	5	2	0	0	BB	ESP	Direct	Direct	0	0	0	C	C	3	No Deposit	250	NULL	0	Transient	174.76	1	1	Check-Out	2015-08-09
0	78	2015	August	32	2	4	5	2	0	0	BB	IRL	Offline TA/TO	TA/TO	0	0	0	D	D	0	No Deposit	171	NULL	0	Transient	116.85	0	0	Check-Out	2015-08-11
0	93	2015	August	32	2	2	5	2	0	0	FB	PRT	Offline TA/TO	TA/TO	0	0	0	A	A	0	No Deposit	175	NULL	0	Transient	159	0	0	Check-Out	2015-08-09
1	327	2015	August	32	2	4	10	2	0	0	BB	PRT	Offline TA/TO	TA/TO	0	0	0	D	D	0	No Deposit	40	NULL	0	Contract	104.55	0	0	Canceled	2015-04-23
0	21	2015	August	32	3	0	0	2	2	0	BB	PRT	Direct	Direct	0	0	0	C	F	0	No Deposit	250	NULL	0	Transient	0	0	0	Check-Out	2015-08-03
0	0	2015	August	32	3	1	0	2	0	0	BB	PRT	Online TA	TA/TO	0	0	0	C	C	0	No Deposit	241	NULL	0	Transient	144.76	0	0	Check-Out	2015-08-04
1	47	2015	August	32	3	1	1	2	0	0	HB	PRT	Online TA	TA/TO	0	0	0	D	D	0	No Deposit	240	NULL	0	Transient	205	0	0	Canceled	2015-06-17
1	81	2015	August	32	3	1	3	2	0	0	BB	PRT	Offline TA/TO	TA/TO	0	0	0	D	D	0	No Deposit	8	NULL	0	Contract	123	0	0	Canceled	2015-07-18
1	52	2015	August	32	3	1	4	2	0	0	BB	PRT	Online TA	TA/TO	0	0	0	D	D	0	No Deposit	240	NULL	0	Transient	173	0	0	Canceled	2015-07-13
1	13	2015	August	32	3	1	4	2	2	0	BB	PRT	Offline TA/TO	TA/TO	0	0	0	C	C	1	No Deposit	142	NULL	0	Contract	220.55	0	0	Canceled	2015-07-24
0	83	2015	August	32	3	2	5	2	0	0	BB	IRL	Online TA	TA/TO	0	0	0	D	D	0	No Deposit	240	NULL	0	Transient	162.14	0	1	Check-Out	2015-08-10
1	131	2015	August	32	3	2	5	2	0	1	HB	PRT	Offline TA/TO	TA/TO	0	0	0	A	A	1	No Deposit	177	NULL	0	Transient	119.7	0	1	Canceled	2015-03-28
0	460	2015	August	32	3	2	5	1	0	0	HB	GBR	Offline TA/TO	TA/TO	0	0	0	E	E	0	No Deposit	40	NULL	0	Contract	77.54	0	0	Check-Out	2015-08-10
1	82	2015	August	32	3	2	5	2	0	0	BB	PRT	Online TA	TA/TO	0	0	0	A	A	0	No Deposit	240	NULL	0	Transient	120.6	0	0	Canceled	2015-07-06
1	61	2015	August	32	3	2	5	2	0	0	BB	PRT	Online TA	TA/TO	0	0	0	A	A	0	No Deposit	240	NULL	0	Transient	153	0	0	Canceled	2015-07-23
0	94	2015	August	32	4	0	0	2	0	0	BB	PRT	Online TA	TA/TO	0	0	0	A	F	0	No Deposit	240	NULL	0	Transient	0	0	1	Check-Out	2015-08-04
0	1	2015	August	32	4	0	0	2	0	0	BB	PRT	Online TA	TA/TO	0	0	0	D	F	0	No Deposit	240	NULL	0	Transient	0	0	2	Check-Out	2015-08-04
0	0	2015	August	32	4	0	1	2	0	0	BB	PRT	Direct	Direct	0	0	0	A	C	0	No Deposit	250	NULL	0	Transient	172	0	0	Check-Out	2015-08-05
1	36	2015	August	32	4	0	3	1	0	0	BB	PRT	Direct	Direct	0	0	0	F	F	0	No Deposit	250	NULL	0	Transient	221	0	0	Canceled	2015-07-29
1	61	2015	August	32	4	0	3	2	0	0	BB	PRT	Online TA	TA/TO	0	0	0	A	A	0	No Deposit	240	NULL	0	Transient	153	0	0	Canceled	2015-07-06
0	13	2015	August	32	4	0	4	2	0	1	HB	PRT	Direct	Direct	0	0	0	C	C	1	No Deposit	NULL	NULL	0	Transient-Party	230.5	0	2	Check-Out	2015-08-08
0	13	2015	August	32	4	0	4	2	0	0	HB	PRT	Direct	Direct	0	0	0	C	C	1	No Deposit	NULL	NULL	0	Transient-Party	230.5	1	2	Check-Out	2015-08-08
1	15	2015	August	32	4	0	4	2	0	0	BB	PRT	Online TA	TA/TO	0	0	0	D	D	0	No Deposit	240	NULL	0	Transient	211	0	1	Canceled	2015-07-21
0	14	2015	August	32	4	0	5	2	0	0	HB	ESP	Online TA	TA/TO	0	0	0	D	D	1	No Deposit	240	NULL	0	Transient	241	0	2	Check-Out	2015-08-09
1	13	2015	August	32	4	1	5	2	0	0	BB	PRT	Online TA	TA/TO	0	0	0	D	D	0	No Deposit	240	NULL	0	Transient	211	0	1	Canceled	2015-07-25
0	140	2015	August	32	4	2	5	2	0	0	BB	ESP	Offline TA/TO	TA/TO	0	0	0	A	D	0	No Deposit	6	NULL	0	Transient-Party	90.95	1	0	Check-Out	2015-08-11
0	6	2015	August	32	4	2	5	2	0	0	BB	ESP	Online TA	TA/TO	0	0	0	A	A	0	No Deposit	240	NULL	0	Transient	188.29	0	2	Check-Out	2015-08-11
0	140	2015	August	32	4	2	5	2	0	0	BB	PRT	Offline TA/TO	TA/TO	0	0	0	A	D	0	No Deposit	6	NULL	0	Transient-Party	90.95	0	0	Check-Out	2015-08-11
0	81	2015	August	32	4	2	8	2	0	0	HB	RUS	Direct	Direct	0	0	0	D	D	1	No Deposit	250	NULL	0	Transient	187.8	0	1	Check-Out	2015-08-14
0	1	2015	August	32	5	0	0	3	0	0	BB	PRT	Online TA	TA/TO	0	0	0	D	I	0	No Deposit	240	NULL	0	Transient	0	0	2	Check-Out	2015-08-05
0	65	2015	August	32	5	0	0	2	0	0	HB	PRT	Offline TA/TO	TA/TO	0	0	0	D	I	0	No Deposit	261	NULL	0	Transient	0	0	0	Check-Out	2015-08-05
1	0	2015	August	32	5	0	1	2	0	0	BB	PRT	Direct	Direct	0	0	0	D	F	0	No Deposit	NULL	NULL	0	Transient	172	0	1	Canceled	2015-08-05
0	2	2015	August	32	5	0	1	2	0	0	BB	ESP	Online TA	TA/TO	0	0	0	A	D	0	No Deposit	240	NULL	0	Transient	171.9	0	0	Check-Out	2015-08-06
0	0	2015	August	32	5	0	1	2	0	0	BB	PRT	Direct	Direct	0	0	0	L	F	0	No Deposit	NULL	NULL	0	Transient	200	0	0	Check-Out	2015-08-06
1	114	2015	August	32	5	0	3	2	0	0	HB	PRT	Online TA	TA/TO	0	0	0	A	A	0	No Deposit	240	NULL	0	Transient	149.4	0	0	Canceled	2015-07-04
1	111	2015	August	32	5	0	4	2	0	0	BB	PRT	Online TA	TA/TO	0	0	0	D	D	1	No Deposit	240	NULL	0	Transient	154	0	1	Canceled	2015-06-15
0	44	2015	August	32	5	0	4	2	0	0	BB	ESP	Online TA	TA/TO	0	0	0	A	A	0	No Deposit	240	NULL	0	Transient	148.25	1	0	Check-Out	2015-08-09
0	139	2015	August	32	5	0	4	2	0	0	BB	PRT	Online TA	TA/TO	0	0	0	A	A	0	No Deposit	240	NULL	0	Transient	172	0	1	Check-Out	2015-08-09
1	57	2015	August	32	5	1	4	2	0	0	BB	PRT	Online TA	TA/TO	0	0	0	E	E	0	No Deposit	240	NULL	0	Transient	183	0	0	Canceled	2015-07-23
1	16	2015	August	32	5	1	4	2	0	0	HB	PRT	Online TA	TA/TO	0	0	0	D	D	0	No Deposit	240	NULL	0	Transient	242.6	0	1	Canceled	2015-07-22
0	139	2015	August	32	5	0	4	3	0	0	BB	PRT	Online TA	TA/TO	0	0	0	A	A	1	No Deposit	240	NULL	0	Transient	172	0	2	Check-Out	2015-08-09
0	84	2015	August	32	5	2	5	2	0	1	HB	PRT	Online TA	TA/TO	0	0	0	A	A	1	No Deposit	240	NULL	0	Transient	168.71	0	3	Check-Out	2015-08-12
1	117	2015	August	32	5	2	6	2	0	0	HB	PRT	Online TA	TA/TO	0	0	0	A	A	0	No Deposit	240	NULL	0	Transient	166	0	0	Canceled	2015-04-22
1	69	2015	August	32	6	0	1	1	0	0	BB	PRT	Direct	Direct	0	0	0	A	A	1	No Deposit	146	NULL	0	Transient	112	0	0	Canceled	2015-06-05
0	2	2015	August	32	6	0	1	2	0	0	BB	FRA	Online TA	TA/TO	0	0	0	A	A	0	No Deposit	240	NULL	0	Transient	172	0	0	Check-Out	2015-08-07
1	118	2015	August	32	6	0	3	2	0	0	BB	PRT	Online TA	TA/TO	0	0	0	A	A	0	No Deposit	240	NULL	0	Transient	120.6	0	0	Canceled	2015-05-20
0	129	2015	August	32	6	0	3	2	0	0	BB	PRT	Direct	Direct	0	0	0	E	F	0	No Deposit	NULL	NULL	0	Transient-Party	126	0	1	Check-Out	2015-08-09
0	9	2015	August	32	6	0	3	2	2	0	HB	ESP	Online TA	TA/TO	0	0	0	G	C	2	No Deposit	240	NULL	0	Transient	268	1	1	Check-Out	2015-08-09
0	52	2015	August	32	6	1	3	2	0	0	BB	PRT	Direct	Direct	0	0	0	E	E	1	No Deposit	250	NULL	0	Transient	173	0	0	Check-Out	2015-08-10
0	65	2015	August	32	6	2	3	2	0	0	HB	GBR	Offline TA/TO	TA/TO	0	0	0	D	D	1	No Deposit	142	NULL	0	Transient	149.2	0	0	Check-Out	2015-08-11
0	7	2015	August	32	6	2	3	2	0	0	HB	PRT	Online TA	TA/TO	0	0	0	A	A	1	No Deposit	240	NULL	0	Transient	217.2	1	4	Check-Out	2015-08-11
1	28	2015	August	32	6	1	3	3	0	0	BB	PRT	Online TA	TA/TO	0	0	0	D	D	0	No Deposit	242	NULL	0	Transient	239.3	0	1	Canceled	2015-07-21
0	3	2015	August	32	6	2	4	2	0	0	BB	ROU	Online TA	TA/TO	0	0	0	A	A	0	No Deposit	240	NULL	0	Transient	181.5	0	3	Check-Out	2015-08-12
0	87	2015	August	32	6	2	6	2	0	0	BB	RUS	Online TA	TA/TO	0	0	0	D	D	2	No Deposit	240	NULL	0	Transient	154	0	2	Check-Out	2015-08-14
0	51	2015	August	32	6	2	6	2	0	0	BB	ESP	Online TA	TA/TO	0	0	0	D	D	0	No Deposit	240	NULL	0	Transient	173	0	0	Check-Out	2015-08-14
0	136	2015	August	32	6	2	8	3	1	0	BB	IRL	Direct	Direct	0	0	0	G	G	1	No Deposit	250	NULL	0	Transient	181.9	0	3	Check-Out	2015-08-16
0	4	2015	August	32	7	0	0	2	0	0	BB	PRT	Online TA	TA/TO	0	0	0	E	I	0	No Deposit	240	NULL	0	Transient	0	0	2	Check-Out	2015-08-07
0	1	2015	August	32	7	0	1	2	0	0	BB	PRT	Corporate	Corporate	0	0	0	A	F	0	No Deposit	NULL	144	0	Transient	114	0	0	Check-Out	2015-08-08
1	49	2015	August	32	7	0	2	2	2	0	BB	PRT	Online TA	TA/TO	0	0	0	H	H	0	No Deposit	240	NULL	0	Transient	267	0	0	Canceled	2015-06-22
0	4	2015	August	32	7	0	2	2	1	0	BB	IND	Online TA	TA/TO	0	0	0	D	D	1	No Deposit	240	NULL	0	Transient	226	0	4	Check-Out	2015-08-09
1	45	2015	August	32	7	0	2	2	0	0	BB	PRT	Online TA	TA/TO	0	0	0	D	D	0	No Deposit	240	NULL	0	Transient	173	0	0	Canceled	2015-07-27
0	6	2015	August	32	7	0	2	2	0	0	BB	PRT	Online TA	TA/TO	0	0	0	D	F	0	No Deposit	240	NULL	0	Transient	211	0	1	Check-Out	2015-08-09
0	4	2015	August	32	7	0	2	2	0	0	BB	GBR	Online TA	TA/TO	0	0	0	A	H	0	No Deposit	240	NULL	0	Transient	191	0	3	Check-Out	2015-08-09
1	53	2015	August	32	7	1	2	2	0	0	BB	PRT	Online TA	TA/TO	0	0	0	D	D	0	No Deposit	240	NULL	0	Transient	173	0	0	Canceled	2015-06-22
0	52	2015	August	32	7	1	2	2	0	0	BB	PRT	Direct	Direct	0	0	0	E	F	0	No Deposit	250	NULL	0	Transient	173	0	1	Check-Out	2015-08-10
1	4	2015	August	32	7	2	2	2	2	0	BB	PRT	Online TA	TA/TO	0	0	0	G	G	1	No Deposit	240	NULL	0	Transient	277.5	0	2	Canceled	2015-08-04
0	98	2015	August	32	7	2	2	2	0	0	BB	PRT	Online TA	TA/TO	0	0	0	A	D	0	No Deposit	240	NULL	0	Transient	134	0	2	Check-Out	2015-08-11
1	46	2015	August	32	7	2	2	2	0	0	BB	PRT	Online TA	TA/TO	0	0	0	A	A	0	No Deposit	240	NULL	0	Transient	153	0	0	Canceled	2015-07-14
1	122	2015	August	32	7	2	2	2	0	0	HB	PRT	Online TA	TA/TO	0	0	0	D	D	0	No Deposit	240	NULL	0	Transient	186	0	1	Canceled	2015-04-13
0	83	2015	August	32	7	2	2	2	0	0	BB	ESP	Offline TA/TO	TA/TO	0	0	0	A	A	0	No Deposit	175	NULL	0	Transient-Party	107.2	0	2	Check-Out	2015-08-11
0	16	2015	August	32	7	2	3	2	0	0	BB	IRL	Online TA	TA/TO	0	0	0	E	E	0	No Deposit	240	NULL	0	Transient	221	0	2	Check-Out	2015-08-12
1	43	2015	August	32	7	2	4	2	0	0	HB	PRT	Online TA	TA/TO	0	0	0	A	A	0	No Deposit	240	NULL	0	Transient	202	0	0	Canceled	2015-06-27
1	73	2015	August	32	7	2	5	2	2	0	BB	PRT	Online TA	TA/TO	0	0	0	C	C	0	No Deposit	105	NULL	0	Transient	169	0	0	Canceled	2015-07-09
0	116	2015	August	32	7	2	5	2	1	1	BB	PRT	Offline TA/TO	TA/TO	0	0	0	C	C	0	No Deposit	5	NULL	0	Transient	133.5	1	2	Check-Out	2015-08-14
1	113	2015	August	32	7	2	5	2	0	0	HB	PRT	Offline TA/TO	TA/TO	0	0	0	A	A	0	No Deposit	105	NULL	0	Transient-Party	154.38	0	1	Canceled	2015-05-14
1	113	2015	August	32	7	2	5	2	0	0	HB	PRT	Offline TA/TO	TA/TO	0	0	0	A	A	0	No Deposit	105	NULL	0	Transient-Party	154.38	0	1	Canceled	2015-05-14
0	51	2015	August	32	7	2	5	2	0	0	HB	PRT	Online TA	TA/TO	0	0	0	D	D	0	No Deposit	240	NULL	0	Transient	205	0	2	Check-Out	2015-08-14
0	65	2015	August	32	7	2	7	2	0	0	BB	NLD	Online TA	TA/TO	0	0	0	A	A	1	No Deposit	240	NULL	0	Transient	121.39	1	1	Check-Out	2015-08-16
0	0	2015	August	32	8	0	1	2	0	0	BB	CHN	Online TA	TA/TO	0	0	0	A	A	0	No Deposit	240	NULL	0	Transient	171.9	1	0	Check-Out	2015-08-09
1	87	2015	August	32	8	0	1	2	0	0	BB	PRT	Online TA	TA/TO	0	0	0	E	E	0	No Deposit	240	NULL	0	Transient	164	0	1	Canceled	2015-07-27
1	106	2015	August	32	8	1	1	2	0	0	BB	PRT	Online TA	TA/TO	0	0	0	A	A	0	No Deposit	240	NULL	0	Transient	134	0	1	Canceled	2015-07-09
0	5	2015	August	32	8	1	1	2	0	0	BB	CHE	Online TA	TA/TO	0	0	0	G	H	0	No Deposit	240	NULL	0	Transient	250	0	1	Check-Out	2015-08-10
0	98	2015	August	32	8	1	1	2	0	0	HB	ESP	Online TA	TA/TO	0	0	0	E	F	0	No Deposit	240	NULL	0	Transient	208	1	1	Check-Out	2015-08-10
1	78	2015	August	32	8	1	1	2	2	0	BB	PRT	Direct	Direct	0	0	0	C	C	0	No Deposit	250	NULL	0	Transient	181	0	0	Canceled	2015-06-12
0	4	2015	August	32	8	2	1	2	0	0	BB	PRT	Online TA	TA/TO	0	0	0	A	A	0	No Deposit	240	NULL	0	Transient	172	0	3	Check-Out	2015-08-11
0	5	2015	August	32	8	2	1	2	0	0	BB	USA	Online TA	TA/TO	0	0	0	D	D	0	No Deposit	241	NULL	0	Transient	157.59	0	1	Check-Out	2015-08-11
0	3	2015	August	32	8	2	2	2	0	0	HB	ESP	Online TA	TA/TO	0	0	0	A	D	0	No Deposit	240	NULL	0	Transient	211.75	1	3	Check-Out	2015-08-12
0	85	2015	August	32	8	2	2	2	0	0	HB	FRA	Online TA	TA/TO	0	0	0	G	G	0	No Deposit	240	NULL	0	Transient	246	0	1	Check-Out	2015-08-12
1	137	2015	August	32	8	2	2	2	0	0	BB	PRT	Online TA	TA/TO	0	0	0	A	A	0	No Deposit	240	NULL	0	Transient	108.54	0	1	Canceled	2015-04-06
1	67	2015	August	32	8	2	4	2	0	0	HB	PRT	Online TA	TA/TO	0	0	0	D	D	0	No Deposit	240	NULL	0	Transient	186	0	0	Canceled	2015-06-17
1	54	2015	August	32	8	2	5	2	0	0	HB	PRT	Online TA	TA/TO	0	0	0	D	D	0	No Deposit	240	NULL	0	Transient	205	0	1	Canceled	2015-06-22
1	87	2015	August	32	8	2	5	2	0	0	BB	PRT	Online TA	TA/TO	0	0	0	D	D	0	No Deposit	240	NULL	0	Transient	154	0	1	Canceled	2015-05-19
1	54	2015	August	32	8	2	5	2	0	0	HB	PRT	Direct	Direct	0	0	0	A	A	0	No Deposit	250	NULL	0	Transient	200.71	0	0	No-Show	2015-08-08
0	12	2015	August	32	8	2	5	2	2	0	BB	PRT	Offline TA/TO	TA/TO	0	0	0	G	G	0	No Deposit	NULL	NULL	0	Transient	252	1	1	Check-Out	2015-08-15
1	60	2015	August	32	8	2	5	2	2	0	BB	PRT	Offline TA/TO	TA/TO	0	0	0	C	C	0	No Deposit	196	NULL	0	Transient	135.2	0	0	Canceled	2015-07-27
0	75	2015	August	32	8	2	5	2	2	0	FB	PRT	Direct	Direct	0	0	0	C	C	0	No Deposit	250	NULL	0	Transient	276.43	1	3	Check-Out	2015-08-15
1	54	2015	August	32	8	2	5	2	0	0	HB	PRT	Direct	Direct	0	0	0	F	F	0	No Deposit	250	NULL	0	Transient	228	0	0	Canceled	2015-08-08
0	126	2015	August	32	8	2	5	2	0	1	HB	PRT	Offline TA/TO	TA/TO	0	0	0	A	A	0	No Deposit	261	NULL	0	Transient	133	1	2	Check-Out	2015-08-15
1	54	2015	August	32	8	2	5	2	0	0	HB	PRT	Online TA	TA/TO	0	0	0	D	D	0	No Deposit	240	NULL	0	Transient	205	0	1	Canceled	2015-06-22
1	84	2015	August	32	8	2	5	2	0	0	BB	PRT	Online TA	TA/TO	0	0	0	A	A	0	No Deposit	240	NULL	0	Transient	134	0	2	Canceled	2015-05-16
1	106	2015	August	32	8	2	5	2	0	0	HB	PRT	Offline TA/TO	TA/TO	0	0	0	A	A	0	No Deposit	171	NULL	0	Transient	119.7	0	1	Canceled	2015-08-08
0	136	2015	August	32	8	2	5	2	0	0	BB	IRL	Offline TA/TO	TA/TO	0	0	0	A	A	0	No Deposit	156	NULL	0	Contract	90.95	0	1	Check-Out	2015-08-15
0	98	2015	August	32	8	2	5	2	0	0	HB	PRT	Offline TA/TO	TA/TO	0	0	0	A	A	0	No Deposit	127	NULL	0	Transient	138	0	0	Check-Out	2015-08-15
1	91	2015	August	32	8	2	5	2	0	0	BB	PRT	Online TA	TA/TO	0	0	0	A	A	0	No Deposit	240	NULL	0	Transient	134	0	1	Canceled	2015-05-14
1	58	2015	August	32	8	2	6	1	0	0	BB	PRT	Direct	Direct	0	0	0	E	E	1	No Deposit	250	NULL	0	Transient	173	0	0	Canceled	2015-07-20
0	61	2015	August	32	8	4	9	2	0	0	BB	FRA	Online TA	TA/TO	0	0	0	D	D	0	No Deposit	240	NULL	0	Transient	165.69	1	0	Check-Out	2015-08-21
0	0	2015	August	33	9	1	0	2	0	0	BB	PRT	Direct	Direct	0	0	0	G	G	0	No Deposit	NULL	NULL	0	Transient	195	0	0	Check-Out	2015-08-10
0	5	2015	August	33	9	1	0	2	0	0	BB	PRT	Online TA	TA/TO	0	0	0	A	E	0	No Deposit	306	NULL	0	Transient	127.31	0	0	Check-Out	2015-08-10
0	2	2015	August	33	9	1	0	2	0	0	BB	PRT	Online TA	TA/TO	0	0	0	D	D	0	No Deposit	240	NULL	0	Transient	134	0	1	Check-Out	2015-08-10
1	9	2015	August	33	9	2	0	2	1	0	BB	PRT	Direct	Direct	0	0	0	D	D	0	No Deposit	250	NULL	0	Transient	207	0	2	Canceled	2015-08-01
1	10	2015	August	33	9	2	0	2	0	0	BB	PRT	Online TA	TA/TO	0	0	0	E	E	0	No Deposit	240	NULL	0	Transient	211.5	0	1	Canceled	2015-07-30
0	62	2015	August	33	9	2	1	2	0	0	BB	FRA	Online TA	TA/TO	0	0	0	E	F	1	No Deposit	240	NULL	0	Transient	210.33	1	2	Check-Out	2015-08-12
0	34	2015	August	33	9	2	2	2	0	0	BB	USA	Online TA	TA/TO	0	0	0	D	D	0	No Deposit	240	NULL	0	Transient	211	0	1	Check-Out	2015-08-13
0	82	2015	August	33	9	2	2	2	0	0	BB	CN	Online TA	TA/TO	0	0	0	D	D	0	No Deposit	240	NULL	0	Transient	154	0	0	Check-Out	2015-08-13
1	65	2015	August	33	9	2	3	2	0	0	BB	PRT	Online TA	TA/TO	0	0	0	A	A	0	No Deposit	240	NULL	0	Transient	145.4	0	0	Canceled	2015-06-22
1	129	2015	August	33	9	2	3	1	0	0	BB	PRT	Online TA	TA/TO	0	0	0	A	A	0	No Deposit	240	NULL	0	Transient	101.25	0	0	Canceled	2015-04-06
0	55	2015	August	33	9	2	4	2	0	0	HB	MEX	Online TA	TA/TO	0	0	0	D	D	0	No Deposit	242	NULL	0	Transient	179.38	0	0	Check-Out	2015-08-15
1	122	2015	August	33	9	2	4	2	0	0	HB	PRT	Online TA	TA/TO	0	0	0	A	A	0	No Deposit	240	NULL	0	Transient	166	0	2	Canceled	2015-05-27
1	41	2015	August	33	9	2	4	2	0	0	BB	PRT	Online TA	TA/TO	0	0	0	E	E	0	No Deposit	240	NULL	0	Transient	202	0	2	Canceled	2015-07-17
1	41	2015	August	33	9	2	4	2	0	0	BB	PRT	Online TA	TA/TO	0	0	0	A	A	0	No Deposit	240	NULL	0	Transient	172	0	2	Canceled	2015-07-17
0	81	2015	August	33	9	2	4	2	1	1	FB	ESP	Direct	Direct	0	0	0	C	C	0	No Deposit	250	NULL	0	Transient	277	1	1	Check-Out	2015-08-15
0	59	2015	August	33	9	2	5	2	0	0	BB	GBR	Offline TA/TO	TA/TO	0	0	0	A	A	0	No Deposit	243	NULL	0	Transient	104	0	0	Check-Out	2015-08-16
0	72	2015	August	33	9	2	5	2	0	0	HB	PRT	Offline TA/TO	TA/TO	0	0	0	A	A	0	No Deposit	149	NULL	0	Transient	133	0	1	Check-Out	2015-08-16
1	68	2015	August	33	9	2	5	2	2	0	BB	PRT	Online TA	TA/TO	0	0	0	G	G	0	No Deposit	240	NULL	0	Transient	214	0	0	Canceled	2015-06-03
0	81	2015	August	33	9	2	5	2	0	0	HB	GBR	Offline TA/TO	TA/TO	0	0	0	A	A	0	No Deposit	243	NULL	0	Transient	130	0	0	Check-Out	2015-08-16
1	72	2015	August	33	9	2	5	2	0	0	BB	PRT	Online TA	TA/TO	0	0	0	D	D	0	No Deposit	240	NULL	0	Transient	154	0	0	Canceled	2015-06-08
0	68	2015	August	33	9	2	5	2	0	0	BB	GBR	Offline TA/TO	TA/TO	0	0	0	A	A	0	No Deposit	26	NULL	0	Transient	106.4	0	0	Check-Out	2015-08-16
1	127	2015	August	33	9	4	10	2	0	0	HB	PRT	Offline TA/TO	TA/TO	0	0	0	A	A	0	No Deposit	29	NULL	0	Transient-Party	133	0	1	Canceled	2015-06-03
1	127	2015	August	33	9	4	10	1	0	0	HB	PRT	Offline TA/TO	TA/TO	0	0	0	A	A	1	No Deposit	29	NULL	0	Transient-Party	120	0	1	Canceled	2015-06-03
0	5	2015	August	33	10	0	0	2	0	0	HB	PRT	Online TA	TA/TO	0	0	0	D	F	0	No Deposit	240	NULL	0	Transient	0	0	2	Check-Out	2015-08-10
0	68	2015	August	33	10	1	2	2	1	0	HB	PRT	Offline TA/TO	TA/TO	0	0	0	E	E	0	No Deposit	96	NULL	0	Transient	254	1	1	Check-Out	2015-08-13
1	47	2015	August	33	10	1	2	2	0	0	BB	PRT	Online TA	TA/TO	0	0	0	D	D	0	No Deposit	240	NULL	0	Transient	192	0	1	Canceled	2015-06-25
0	19	2015	August	33	10	1	2	2	0	0	BB	RUS	Online TA	TA/TO	0	0	0	E	F	0	No Deposit	240	NULL	0	Transient	221	0	2	Check-Out	2015-08-13
1	72	2015	August	33	10	1	1	2	0	0	BB	PRT	Online TA	TA/TO	0	0	0	A	A	0	No Deposit	240	NULL	0	Transient	120.6	0	0	Canceled	2015-06-04
0	30	2015	August	33	10	1	2	2	0	0	BB	USA	Online TA	TA/TO	0	0	0	A	C	0	No Deposit	240	NULL	0	Transient	211	0	0	Check-Out	2015-08-13
1	139	2015	August	33	10	1	4	2	0	0	BB	PRT	Online TA	TA/TO	0	0	0	E	E	0	No Deposit	240	NULL	0	Transient	147.6	0	1	Canceled	2015-05-09
0	112	2015	August	33	10	1	4	2	0	0	BB	ESP	Offline TA/TO	TA/TO	0	0	0	D	D	0	No Deposit	258	NULL	0	Transient	129	0	0	Check-Out	2015-08-15
1	63	2015	August	33	10	1	4	2	0	0	HB	PRT	Online TA	TA/TO	0	0	0	D	D	0	No Deposit	240	NULL	0	Transient	205	0	0	Canceled	2015-06-19
0	35	2015	August	33	10	1	5	2	0	0	BB	ESP	Online TA	TA/TO	0	0	0	A	A	0	No Deposit	241	NULL	0	Transient	147.07	0	1	Check-Out	2015-08-16
1	75	2015	August	33	10	1	5	2	0	0	HB	PRT	Offline TA/TO	TA/TO	0	0	0	A	A	0	No Deposit	142	NULL	0	Transient	107.2	0	0	Canceled	2015-06-02
0	136	2015	August	33	10	1	5	2	0	0	BB	PRT	Online TA	TA/TO	0	0	0	G	G	0	No Deposit	240	NULL	0	Transient	179.1	1	1	Check-Out	2015-08-16
0	35	2015	August	33	10	1	5	2	0	0	BB	PRT	Online TA	TA/TO	0	0	0	F	F	0	No Deposit	241	NULL	0	Transient	164.65	0	1	Check-Out	2015-08-16
1	63	2015	August	33	10	1	5	2	1	0	BB	PRT	Direct	Direct	0	0	0	D	D	0	No Deposit	250	NULL	0	Transient	200	0	1	Canceled	2015-06-24
1	77	2015	August	33	10	1	5	2	0	0	BB	PRT	Online TA	TA/TO	0	0	0	A	A	0	No Deposit	240	NULL	0	Transient	134	0	0	Canceled	2015-07-08
0	62	2015	August	33	10	2	5	2	2	0	BB	PRT	Online TA	TA/TO	0	0	0	G	G	0	No Deposit	240	NULL	0	Transient	233	0	0	Check-Out	2015-08-17
1	95	2015	August	33	10	2	5	4	0	0	BB	PRT	Direct	Direct	0	0	0	H	H	0	No Deposit	NULL	NULL	0	Transient	190	0	0	Canceled	2015-06-26
1	101	2015	August	33	10	2	5	2	0	1	HB	PRT	Online TA	TA/TO	0	0	0	E	E	0	No Deposit	240	NULL	0	Transient	196	0	2	Canceled	2015-07-30
1	38	2015	August	33	10	2	5	2	0	0	BB	PRT	Online TA	TA/TO	0	0	0	A	A	0	No Deposit	240	NULL	0	Transient	185.57	0	2	Canceled	2015-07-14
1	60	2015	August	33	10	3	5	2	0	0	BB	PRT	Direct	Direct	0	0	0	F	F	0	No Deposit	NULL	NULL	0	Transient	175	0	1	Canceled	2015-06-22
1	60	2015	August	33	10	3	5	2	0	0	BB	PRT	Direct	Direct	0	0	0	F	F	0	No Deposit	NULL	NULL	0	Transient	175	0	1	Canceled	2015-06-22
0	76	2015	August	33	10	3	8	2	0	0	HB	IRL	Direct	Direct	0	0	0	D	D	0	No Deposit	NULL	NULL	0	Transient	169	0	1	Check-Out	2015-08-21
0	90	2015	August	33	11	0	0	2	0	0	BB	PRT	Online TA	TA/TO	0	0	0	E	E	0	No Deposit	240	NULL	0	Transient	0	0	2	Check-Out	2015-08-11
0	90	2015	August	33	11	0	0	2	0	0	BB	PRT	Online TA	TA/TO	0	0	0	A	D	0	No Deposit	240	NULL	0	Transient	0	0	2	Check-Out	2015-08-11
1	87	2015	August	33	11	0	2	2	0	0	BB	PRT	Direct	Direct	0	0	0	A	A	1	No Deposit	250	NULL	0	Transient	134	0	0	Canceled	2015-08-05
1	31	2015	August	33	11	0	2	2	0	0	BB	PRT	Online TA	TA/TO	0	0	0	D	D	0	No Deposit	240	NULL	0	Transient	211	0	2	Canceled	2015-07-20
1	74	2015	August	33	11	0	2	2	0	0	BB	PRT	Direct	Direct	0	0	0	A	A	1	No Deposit	250	NULL	0	Transient	134	0	1	Canceled	2015-07-20
1	120	2015	August	33	11	0	3	2	0	0	BB	PRT	Online TA	TA/TO	0	0	0	A	A	0	No Deposit	240	NULL	0	Transient	120.6	0	1	Canceled	2015-06-11
1	120	2015	August	33	11	0	3	2	0	0	BB	PRT	Online TA	TA/TO	0	0	0	A	A	0	No Deposit	240	NULL	0	Transient	120.6	0	1	Canceled	2015-06-11
1	120	2015	August	33	11	0	3	1	0	0	BB	PRT	Online TA	TA/TO	0	0	0	A	A	0	No Deposit	240	NULL	0	Transient	112.5	0	1	Canceled	2015-06-11
1	116	2015	August	33	11	0	4	2	0	0	BB	PRT	Online TA	TA/TO	0	0	0	E	E	0	No Deposit	240	NULL	0	Transient	164	0	0	Canceled	2015-06-01
1	83	2015	August	33	11	0	4	2	0	0	BB	PRT	Online TA	TA/TO	0	0	0	A	A	0	No Deposit	240	NULL	0	Transient	120.6	0	0	Canceled	2015-05-23
0	80	2015	August	33	11	0	4	2	0	0	BB	IRL	Online TA	TA/TO	0	0	0	D	D	0	No Deposit	240	NULL	0	Transient	154	0	0	Check-Out	2015-08-15
1	27	2015	August	33	11	0	4	1	1	0	BB	PRT	Direct	Direct	0	0	0	C	C	0	No Deposit	250	NULL	0	Transient	207	0	2	Canceled	2015-07-17
1	78	2015	August	33	11	0	5	2	0	0	BB	PRT	Online TA	TA/TO	0	0	0	G	G	0	No Deposit	240	NULL	0	Transient	214	0	0	Canceled	2015-06-25
1	117	2015	August	33	11	0	5	2	0	0	HB	PRT	Offline TA/TO	TA/TO	0	0	0	D	D	0	No Deposit	242	NULL	0	Transient-Party	186	0	1	Canceled	2015-04-20
0	70	2015	August	33	11	0	5	2	0	0	BB	PRT	Online TA	TA/TO	0	0	0	D	D	0	No Deposit	240	NULL	0	Transient	154	0	0	Check-Out	2015-08-16
1	85	2015	August	33	11	0	5	3	0	0	BB	PRT	Online TA	TA/TO	0	0	0	A	A	0	No Deposit	242	NULL	0	Transient	162.3	0	3	Canceled	2015-06-30
1	117	2015	August	33	11	0	5	2	0	0	HB	PRT	Offline TA/TO	TA/TO	0	0	0	D	D	0	No Deposit	242	NULL	0	Transient-Party	186	0	1	Canceled	2015-04-20
1	22	2015	August	33	11	1	5	2	0	0	HB	PRT	Online TA	TA/TO	0	0	0	D	D	0	No Deposit	240	NULL	0	Transient	241	0	0	Canceled	2015-07-22
1	34	2015	August	33	11	2	5	2	0	0	HB	PRT	Online TA	TA/TO	0	0	0	D	D	0	No Deposit	240	NULL	0	Transient	274.93	0	2	Canceled	2015-07-17
0	68	2015	August	33	11	2	5	2	0	0	HB	RUS	Online TA	TA/TO	0	0	0	A	A	0	No Deposit	240	NULL	0	Transient	156.73	0	0	Check-Out	2015-08-18
1	69	2015	August	33	11	2	5	2	0	0	HB	PRT	Online TA	TA/TO	0	0	0	A	A	0	No Deposit	240	NULL	0	Transient	156.73	0	0	Canceled	2015-06-04
1	85	2015	August	33	11	0	5	2	0	0	BB	PRT	Online TA	TA/TO	0	0	0	A	A	1	No Deposit	242	NULL	0	Transient	134	0	2	Canceled	2015-06-30
1	102	2015	August	33	11	0	5	2	0	0	BB	PRT	Online TA	TA/TO	0	0	0	A	A	0	No Deposit	240	NULL	0	Transient	134	0	1	Canceled	2015-05-06
0	31	2015	August	33	11	2	5	2	0	0	BB	PRT	Online TA	TA/TO	0	0	0	D	D	0	No Deposit	240	NULL	0	Transient	211	0	1	Check-Out	2015-08-18
0	49	2015	August	33	11	2	8	2	1	0	FB	PRT	Offline TA/TO	TA/TO	0	0	0	E	E	1	No Deposit	5	NULL	0	Transient	200.7	1	2	Check-Out	2015-08-21
0	84	2015	August	33	11	2	8	2	1	0	BB	IRL	Offline TA/TO	TA/TO	0	0	0	D	D	1	No Deposit	171	NULL	0	Transient	142.26	0	1	Check-Out	2015-08-21
1	102	2015	August	33	11	2	10	2	0	0	HB	PRT	Online TA	TA/TO	0	0	0	E	E	0	No Deposit	240	NULL	0	Transient	196	0	2	Canceled	2015-05-06
0	66	2015	August	33	11	2	10	2	2	0	BB	GBR	Online TA	TA/TO	0	0	0	C	C	1	No Deposit	241	NULL	0	Transient	129.41	0	1	Check-Out	2015-08-23
1	80	2015	August	33	11	2	5	2	0	0	BB	PRT	Online TA	TA/TO	0	0	0	A	A	0	No Deposit	241	NULL	0	Transient	98.02	0	0	Canceled	2015-05-23
1	85	2015	August	33	11	2	5	2	0	0	BB	PRT	Online TA	TA/TO	0	0	0	A	A	0	No Deposit	240	NULL	0	Transient	120.6	0	0	Canceled	2015-05-23
1	33	2015	August	33	12	0	1	1	0	0	BB	PRT	Groups	Corporate	0	0	0	A	A	0	No Deposit	NULL	307	0	Transient-Party	191	0	0	No-Show	2015-08-12
1	1	2015	August	33	12	0	1	2	0	1	BB	PRT	Direct	Direct	0	0	0	E	E	0	No Deposit	NULL	NULL	0	Transient	191	0	2	Canceled	2015-08-12
0	33	2015	August	33	12	0	1	2	0	0	BB	PRT	Groups	Corporate	0	0	0	G	G	0	No Deposit	NULL	307	0	Transient-Party	252	0	1	Check-Out	2015-08-13
0	47	2015	August	33	12	0	3	2	0	0	HB	FRA	Online TA	TA/TO	0	0	0	A	A	0	No Deposit	241	NULL	0	Transient	157.08	0	2	Check-Out	2015-08-15
1	2	2015	August	33	12	0	3	2	0	0	BB	PRT	Online TA	TA/TO	0	0	0	G	G	0	No Deposit	240	NULL	0	Transient	258.33	0	1	No-Show	2015-08-12
1	22	2015	August	33	12	0	4	2	0	0	BB	PRT	Online TA	TA/TO	0	0	0	D	D	1	No Deposit	240	NULL	0	Transient	211	0	3	Canceled	2015-08-03
1	22	2015	August	33	12	0	4	2	0	0	BB	PRT	Online TA	TA/TO	0	0	0	D	D	1	No Deposit	240	NULL	0	Transient	211	0	3	Canceled	2015-08-03
1	55	2015	August	33	12	2	5	2	0	0	BB	PRT	Online TA	TA/TO	0	0	0	D	D	0	No Deposit	241	NULL	0	Transient	133.21	0	0	Canceled	2015-06-19
1	68	2015	August	33	12	2	6	2	0	0	BB	PRT	Online TA	TA/TO	0	0	0	E	E	0	No Deposit	240	NULL	0	Transient	173.5	0	0	Canceled	2015-08-11
1	128	2015	August	33	12	2	8	1	0	0	BB	PRT	Offline TA/TO	TA/TO	0	0	0	A	D	0	No Deposit	6	NULL	0	Transient-Party	90.95	0	1	Canceled	2015-06-15
0	128	2015	August	33	12	2	8	2	0	0	BB	FRA	Offline TA/TO	TA/TO	0	0	0	A	D	0	No Deposit	6	NULL	0	Transient-Party	90.95	0	1	Check-Out	2015-08-22
0	128	2015	August	33	12	2	8	2	0	0	BB	FRA	Offline TA/TO	TA/TO	0	0	0	A	D	0	No Deposit	6	NULL	0	Transient-Party	90.95	0	1	Check-Out	2015-08-22
0	78	2015	August	33	12	1	4	2	0	0	BB	PRT	Online TA	TA/TO	0	0	0	A	A	0	No Deposit	240	NULL	0	Transient	134	0	0	Check-Out	2015-08-17
1	85	2015	August	33	12	4	10	2	0	0	BB	PRT	Online TA	TA/TO	0	0	0	A	A	0	No Deposit	240	NULL	0	Transient	120.6	0	0	Canceled	2015-06-17
0	0	2015	August	33	13	0	1	2	0	0	BB	FRA	Online TA	TA/TO	0	0	0	A	B	0	No Deposit	240	NULL	0	Transient	172	0	1	Check-Out	2015-08-14
0	9	2015	August	33	13	0	1	2	0	0	BB	CN	Corporate	Corporate	0	0	0	E	F	0	No Deposit	110	NULL	0	Transient	184.45	1	0	Check-Out	2015-08-14
0	1	2015	August	33	13	0	1	3	0	0	BB	IRL	Corporate	Corporate	0	0	0	A	F	0	No Deposit	NULL	110	0	Transient	158	1	1	Check-Out	2015-08-14
1	9	2015	August	33	13	0	1	2	0	0	BB	PRT	Corporate	Corporate	0	0	0	E	E	0	No Deposit	110	NULL	0	Transient	184.45	0	0	Canceled	2015-08-13
1	120	2015	August	33	13	0	2	2	0	0	BB	PRT	Online TA	TA/TO	0	0	0	A	A	0	No Deposit	240	NULL	0	Transient	120.6	0	0	Canceled	2015-06-22
1	72	2015	August	33	13	0	3	2	0	0	BB	PRT	Online TA	TA/TO	0	0	0	A	A	0	No Deposit	147	NULL	0	Transient	114.14	0	1	Canceled	2015-06-02
0	23	2015	August	33	13	0	3	2	0	0	BB	ESP	Offline TA/TO	TA/TO	0	0	0	D	E	0	No Deposit	142	NULL	0	Contract	168.8	0	0	Check-Out	2015-08-16
1	8	2015	August	33	13	0	3	2	0	0	BB	PRT	Direct	Direct	0	0	0	A	A	0	No Deposit	NULL	NULL	0	Transient	178.33	0	2	Canceled	2015-08-12
0	47	2015	August	33	13	0	3	2	1	1	HB	RUS	Online TA	TA/TO	0	0	0	C	C	0	No Deposit	242	NULL	0	Transient	255	0	2	Check-Out	2015-08-16
1	8	2015	August	33	13	0	3	2	0	0	BB	PRT	Direct	Direct	0	0	0	A	A	0	No Deposit	NULL	NULL	0	Transient	178.33	0	2	Canceled	2015-08-12
0	135	2015	August	33	13	1	3	2	0	0	HB	ESP	Online TA	TA/TO	0	0	0	E	E	0	No Deposit	240	NULL	0	Transient	196	0	1	Check-Out	2015-08-17
0	76	2015	August	33	13	1	3	2	0	0	BB	GBR	Online TA	TA/TO	0	0	0	A	A	0	No Deposit	147	NULL	0	Transient	87.91	0	1	Check-Out	2015-08-17
1	15	2015	August	33	13	2	3	2	0	0	BB	PRT	Direct	Direct	0	0	0	E	E	0	No Deposit	NULL	NULL	0	Transient	211	0	0	Canceled	2015-08-11
1	23	2015	August	33	13	2	3	2	0	0	BB	PRT	Online TA	TA/TO	0	0	0	A	A	0	No Deposit	240	NULL	0	Transient	187.2	0	2	Canceled	2015-07-29
0	87	2015	August	33	13	2	3	2	0	0	BB	ESP	Online TA	TA/TO	0	0	0	D	E	1	No Deposit	240	NULL	0	Transient	154	0	2	Check-Out	2015-08-18
0	19	2015	August	33	13	2	3	1	0	0	HB	PRT	Online TA	TA/TO	0	0	0	D	D	0	No Deposit	242	NULL	0	Transient	243	0	1	Check-Out	2015-08-18
0	21	2015	August	33	13	2	3	2	1	0	BB	PRT	Direct	Direct	0	0	0	D	E	0	No Deposit	NULL	NULL	0	Transient-Party	222.2	0	2	Check-Out	2015-08-18
0	19	2015	August	33	13	2	3	2	0	1	HB	PRT	Online TA	TA/TO	0	0	0	D	D	0	No Deposit	242	NULL	0	Transient	243	0	2	Check-Out	2015-08-18
1	23	2015	August	33	13	2	3	1	0	0	BB	PRT	Online TA	TA/TO	0	0	0	A	A	0	No Deposit	240	NULL	0	Transient	178.2	0	2	Canceled	2015-07-29
1	89	2015	August	33	13	2	5	2	0	0	BB	PRT	Offline TA/TO	TA/TO	0	0	0	A	B	0	No Deposit	142	NULL	0	Contract	107.2	0	2	Canceled	2015-08-11
0	51	2015	August	33	14	0	0	2	0	0	BB	PRT	Online TA	TA/TO	0	0	0	D	D	0	No Deposit	240	NULL	0	Transient	0	0	2	Check-Out	2015-08-14
0	0	2015	August	33	14	0	1	2	2	0	BB	CHE	Direct	Direct	0	0	0	G	G	0	No Deposit	NULL	NULL	0	Transient	203	0	0	Check-Out	2015-08-15
0	0	2015	August	33	14	0	1	2	0	0	BB	PRT	Direct	Direct	0	0	0	A	D	1	No Deposit	NULL	NULL	0	Transient	173	0	0	Check-Out	2015-08-15
0	0	2015	August	33	14	0	1	2	0	0	BB	PRT	Online TA	TA/TO	0	0	0	D	F	0	No Deposit	240	NULL	0	Transient-Party	172	0	2	Check-Out	2015-08-15
0	0	2015	August	33	14	0	1	2	0	0	BB	PRT	Online TA	TA/TO	0	0	0	A	E	0	No Deposit	240	NULL	0	Transient	120.6	0	0	Check-Out	2015-08-15
0	0	2015	August	33	14	0	1	2	0	0	BB	CHN	Online TA	TA/TO	0	0	0	D	F	0	No Deposit	240	NULL	0	Transient-Party	172	0	2	Check-Out	2015-08-15
0	38	2015	August	33	14	0	2	3	0	0	HB	ESP	Online TA	TA/TO	0	0	0	A	D	1	No Deposit	242	NULL	0	Transient	266.4	0	2	Check-Out	2015-08-16
0	21	2015	August	33	14	0	2	2	0	0	BB	ESP	Online TA	TA/TO	0	0	0	E	E	0	No Deposit	240	NULL	0	Transient	236	0	1	Check-Out	2015-08-16
1	34	2015	August	33	14	0	2	2	2	0	BB	PRT	Online TA	TA/TO	0	0	0	G	G	1	No Deposit	240	NULL	0	Transient	271	0	0	Canceled	2015-08-04
1	51	2015	August	33	14	0	2	2	0	0	HB	PRT	Online TA	TA/TO	0	0	0	E	E	0	No Deposit	240	NULL	0	Transient	232	0	1	Canceled	2015-06-26
0	38	2015	August	33	14	0	2	2	0	0	HB	ESP	Online TA	TA/TO	0	0	0	A	D	0	No Deposit	242	NULL	0	Transient	223	0	1	Check-Out	2015-08-16
0	0	2015	August	33	14	1	2	3	0	0	BB	PRT	Online TA	TA/TO	0	0	0	A	B	0	No Deposit	240	NULL	0	Transient	178.67	0	2	Check-Out	2015-08-17
1	84	2015	August	33	14	2	2	2	0	0	HB	PRT	Offline TA/TO	TA/TO	0	0	0	A	A	0	No Deposit	134	NULL	0	Transient	133	0	0	Canceled	2015-05-29
1	63	2015	August	33	14	2	2	2	0	0	HB	PRT	Online TA	TA/TO	0	0	0	D	D	0	No Deposit	240	NULL	0	Transient	195.5	0	0	Canceled	2015-07-31
0	7	2015	August	33	14	2	2	2	0	0	BB	PRT	Direct	Direct	0	0	0	A	A	0	No Deposit	NULL	NULL	0	Transient	167.25	0	0	Check-Out	2015-08-18
1	91	2015	August	33	14	2	2	2	0	0	HB	PRT	Direct	Direct	0	0	0	F	F	0	No Deposit	NULL	NULL	0	Transient	209	0	0	Canceled	2015-05-25
0	81	2015	August	33	14	2	3	2	0	0	BB	PRT	Online TA	TA/TO	0	0	0	D	D	0	No Deposit	240	NULL	0	Transient	166	1	0	Check-Out	2015-08-19
0	6	2015	August	33	14	2	3	2	0	0	BB	ESP	Online TA	TA/TO	0	0	0	D	D	0	No Deposit	240	NULL	0	Transient	195.8	1	1	Check-Out	2015-08-19
1	64	2015	August	33	14	2	5	3	0	0	HB	PRT	Direct	Direct	0	0	0	D	D	0	No Deposit	NULL	NULL	0	Transient-Party	229	0	1	Canceled	2015-06-15
0	52	2015	August	33	14	2	5	2	1	0	HB	PRT	Direct	Direct	0	0	0	C	C	2	No Deposit	NULL	NULL	0	Transient	160	1	0	Check-Out	2015-08-21
1	22	2015	August	33	14	2	5	2	0	0	HB	PRT	Online TA	TA/TO	0	0	0	E	E	0	No Deposit	240	NULL	0	Transient	266	0	0	Canceled	2015-08-05
0	150	2015	August	33	14	2	5	2	0	0	BB	NLD	Offline TA/TO	TA/TO	0	0	0	A	A	0	No Deposit	71	NULL	0	Transient	96.3	0	1	Check-Out	2015-08-21
0	64	2015	August	33	14	2	5	2	0	0	BB	NLD	Offline TA/TO	TA/TO	0	0	0	A	A	0	No Deposit	71	NULL	0	Transient	107	0	0	Check-Out	2015-08-21
1	22	2015	August	33	14	2	5	2	2	0	HB	PRT	Direct	Direct	0	0	0	C	C	1	No Deposit	250	NULL	0	Transient	262	0	2	Canceled	2015-08-05
0	3	2015	August	33	15	1	1	2	0	0	BB	PRT	Direct	Direct	0	0	0	D	F	0	No Deposit	250	NULL	0	Transient	182.5	0	1	Check-Out	2015-08-17
0	68	2015	August	33	15	2	2	2	0	0	HB	PRT	Offline TA/TO	TA/TO	0	0	0	D	D	0	No Deposit	146	NULL	0	Transient	157	0	1	Check-Out	2015-08-19
0	35	2015	August	33	15	2	2	2	0	0	HB	PRT	Direct	Direct	0	0	0	D	E	0	No Deposit	250	NULL	0	Transient	234	1	0	Check-Out	2015-08-19
0	2	2015	August	33	15	2	2	2	2	0	BB	USA	Online TA	TA/TO	0	0	0	G	G	0	No Deposit	240	NULL	0	Transient	242.5	0	0	Check-Out	2015-08-19
0	68	2015	August	33	15	2	2	2	0	0	HB	PRT	Offline TA/TO	TA/TO	0	0	0	D	D	0	No Deposit	146	NULL	0	Transient	157	0	1	Check-Out	2015-08-19
1	11	2015	August	33	15	2	3	2	0	0	BB	PRT	Online TA	TA/TO	0	0	0	A	A	0	No Deposit	240	NULL	0	Transient	158.4	0	2	Canceled	2015-08-06
1	80	2015	August	33	15	2	3	2	0	1	HB	PRT	Online TA	TA/TO	0	0	0	E	E	1	No Deposit	240	NULL	0	Transient	208	0	3	Canceled	2015-06-08
1	80	2015	August	33	15	2	3	3	0	0	HB	PRT	Offline TA/TO	TA/TO	0	0	0	A	A	0	No Deposit	6	NULL	0	Transient	183.45	0	1	Canceled	2015-08-05
0	72	2015	August	33	15	2	3	3	0	0	BB	ESP	Offline TA/TO	TA/TO	0	0	0	A	A	0	No Deposit	175	NULL	0	Transient	131.2	0	1	Check-Out	2015-08-20
1	80	2015	August	33	15	2	3	2	0	0	HB	PRT	Offline TA/TO	TA/TO	0	0	0	A	A	0	No Deposit	6	NULL	0	Transient	133	0	1	Canceled	2015-08-05
0	77	2015	August	33	15	2	3	2	0	0	HB	PRT	Offline TA/TO	TA/TO	0	0	0	A	A	0	No Deposit	96	NULL	0	Transient-Party	135	0	1	Check-Out	2015-08-20
1	80	2015	August	33	15	2	3	2	0	0	HB	PRT	Offline TA/TO	TA/TO	0	0	0	A	A	0	No Deposit	6	NULL	0	Transient	133	0	1	Canceled	2015-08-05
0	31	2015	August	33	15	2	4	2	0	0	FB	PRT	Direct	Direct	0	0	0	D	D	0	No Deposit	NULL	NULL	0	Transient-Party	248	0	1	Check-Out	2015-08-21
1	77	2015	August	33	15	2	4	3	0	0	FB	PRT	Offline TA/TO	TA/TO	0	0	0	A	A	0	No Deposit	175	NULL	0	Transient	209.2	0	0	Canceled	2015-06-04
0	93	2015	August	33	15	2	4	2	0	0	BB	ESP	Offline TA/TO	TA/TO	0	0	0	A	A	0	No Deposit	134	NULL	0	Transient	107	0	0	Check-Out	2015-08-21
0	31	2015	August	33	15	2	4	2	0	0	FB	PRT	Direct	Direct	0	0	0	D	D	0	No Deposit	NULL	NULL	0	Transient-Party	299.33	1	1	Check-Out	2015-08-21
0	89	2015	August	33	15	2	5	3	0	0	BB	PRT	Offline TA/TO	TA/TO	0	0	0	A	A	1	No Deposit	67	NULL	0	Transient	156.45	0	1	Check-Out	2015-08-22
1	68	2015	August	33	15	2	5	2	0	0	HB	PRT	Offline TA/TO	TA/TO	0	0	0	A	A	0	No Deposit	196	NULL	0	Transient	135	0	0	Canceled	2015-07-21
1	72	2015	August	33	15	2	5	2	0	0	HB	PRT	Offline TA/TO	TA/TO	0	0	0	D	D	0	No Deposit	6	NULL	0	Transient	149	0	0	Canceled	2015-07-08
0	65	2015	August	33	15	2	5	2	0	0	BB	PRT	Offline TA/TO	TA/TO	0	0	0	A	A	0	No Deposit	8	NULL	0	Transient	107	0	0	Check-Out	2015-08-22
1	71	2015	August	33	15	2	5	2	0	0	HB	PRT	Offline TA/TO	TA/TO	0	0	0	A	A	0	No Deposit	196	NULL	0	Transient	135	0	0	Canceled	2015-07-21
1	65	2015	August	33	15	2	5	2	0	0	HB	PRT	Offline TA/TO	TA/TO	0	0	0	A	A	0	No Deposit	196	NULL	0	Transient	135	0	0	Canceled	2015-06-11
0	89	2015	August	33	15	2	5	2	1	0	BB	PRT	Offline TA/TO	TA/TO	0	0	0	A	A	0	No Deposit	67	NULL	0	Transient	145.75	1	1	Check-Out	2015-08-22
1	98	2015	August	33	15	2	5	2	0	0	BB	PRT	Online TA	TA/TO	0	0	0	A	A	0	No Deposit	240	NULL	0	Transient	132.6	0	1	Canceled	2015-08-04
0	26	2015	August	33	15	2	5	2	0	0	BB	PRT	Direct	Direct	0	0	0	D	D	1	No Deposit	NULL	NULL	0	Transient	200.71	1	0	Check-Out	2015-08-22
1	67	2015	August	33	15	2	5	2	0	0	HB	PRT	Online TA	TA/TO	0	0	0	E	E	1	No Deposit	240	NULL	0	Transient	198.71	0	0	Canceled	2015-07-25
1	54	2015	August	33	15	2	5	3	1	0	BB	PRT	Direct	Direct	0	0	0	C	C	0	No Deposit	NULL	NULL	0	Transient	218	0	0	Canceled	2015-07-06
0	75	2015	August	33	15	2	5	2	0	0	BB	IRL	Offline TA/TO	TA/TO	0	0	0	A	A	0	No Deposit	156	NULL	0	Transient	101.65	0	0	Check-Out	2015-08-22
1	78	2015	August	33	15	2	6	2	0	0	HB	PRT	Online TA	TA/TO	0	0	0	D	D	0	No Deposit	240	NULL	0	Transient	186	0	0	Canceled	2015-06-11
1	53	2015	August	33	15	2	6	2	1	0	HB	PRT	Direct	Direct	0	0	0	C	C	0	No Deposit	NULL	NULL	0	Transient	160	0	0	Canceled	2015-06-25
1	65	2015	August	33	15	2	5	2	0	0	HB	PRT	Online TA	TA/TO	0	0	0	D	D	1	No Deposit	242	NULL	0	Transient	188.71	0	0	Canceled	2015-07-03
0	84	2015	August	33	15	4	10	2	0	0	BB	PRT	Offline TA/TO	TA/TO	0	0	0	A	A	0	No Deposit	261	NULL	0	Transient	107	0	1	Check-Out	2015-08-29
1	47	2015	August	33	15	6	12	2	0	0	BB	PRT	Online TA	TA/TO	0	0	0	E	E	0	No Deposit	240	NULL	0	Transient	181.94	0	0	Canceled	2015-07-06
0	37	2015	August	34	16	1	0	1	0	0	BB	PRT	Groups	Corporate	0	0	0	A	A	0	No Deposit	NULL	307	0	Transient-Party	172	0	0	Check-Out	2015-08-17
0	37	2015	August	34	16	1	0	1	0	0	BB	PRT	Groups	Corporate	0	0	0	A	A	0	No Deposit	NULL	307	0	Transient	172	0	0	Check-Out	2015-08-17
1	4	2015	August	34	16	1	0	2	0	0	BB	PRT	Corporate	Corporate	0	0	0	E	E	0	No Deposit	NULL	110	0	Transient	185	0	0	Canceled	2015-08-13
0	37	2015	August	34	16	1	0	1	0	0	BB	PRT	Groups	Corporate	0	0	0	A	A	0	No Deposit	NULL	307	0	Transient-Party	172	0	0	Check-Out	2015-08-17
0	37	2015	August	34	16	1	0	1	0	0	BB	PRT	Groups	Corporate	0	0	0	A	A	0	No Deposit	NULL	307	0	Transient-Party	172	0	0	Check-Out	2015-08-17
1	12	2015	August	34	16	1	0	2	0	0	BB	PRT	Corporate	Corporate	0	0	0	E	E	0	No Deposit	110	NULL	0	Transient	184.45	0	0	Canceled	2015-08-10
0	0	2015	August	34	16	1	0	2	0	0	BB	GBR	Online TA	TA/TO	0	0	0	A	G	0	No Deposit	240	NULL	0	Group	195	0	0	Check-Out	2015-08-17
0	37	2015	August	34	16	1	0	1	0	0	BB	PRT	Groups	Corporate	0	0	0	A	A	0	No Deposit	NULL	307	0	Transient-Party	172	0	0	Check-Out	2015-08-17
0	37	2015	August	34	16	1	0	1	0	0	BB	PRT	Groups	Corporate	0	0	0	A	A	0	No Deposit	NULL	307	0	Transient-Party	172	0	0	Check-Out	2015-08-17
0	2	2015	August	34	16	1	0	2	0	0	BB	BRA	Online TA	TA/TO	0	0	0	A	E	0	No Deposit	240	NULL	0	Transient	153	0	1	Check-Out	2015-08-17
1	12	2015	August	34	16	1	0	2	0	0	BB	PRT	Corporate	Corporate	0	0	0	E	E	0	No Deposit	110	NULL	0	Transient	184.45	0	0	Canceled	2015-08-10
1	12	2015	August	34	16	1	0	2	0	0	BB	PRT	Corporate	Corporate	0	0	0	E	E	0	No Deposit	110	NULL	0	Transient	184.45	0	0	Canceled	2015-08-10
1	11	2015	August	34	16	1	0	2	0	0	BB	PRT	Corporate	Corporate	0	0	0	E	E	0	No Deposit	NULL	110	0	Transient	185	0	0	Canceled	2015-08-11
1	143	2015	August	34	16	2	0	2	0	0	BB	PRT	Online TA	TA/TO	0	0	0	A	A	0	No Deposit	240	NULL	0	Transient	108.54	0	1	Canceled	2015-03-31
1	99	2015	August	34	16	2	1	2	0	0	BB	PRT	Online TA	TA/TO	0	0	0	D	D	0	No Deposit	240	NULL	0	Transient	154	0	1	Canceled	2015-07-27
1	22	2015	August	34	16	2	2	2	0	0	BB	PRT	Online TA	TA/TO	0	0	0	E	E	0	No Deposit	240	NULL	0	Transient	248	0	1	Canceled	2015-08-06
1	15	2015	August	34	16	2	2	2	0	0	BB	PRT	Online TA	TA/TO	0	0	0	A	A	0	No Deposit	240	NULL	0	Transient	150.53	0	2	Canceled	2015-08-12
1	15	2015	August	34	16	2	2	2	0	0	BB	PRT	Online TA	TA/TO	0	0	0	A	A	0	No Deposit	240	NULL	0	Transient	150.53	0	2	Canceled	2015-08-12
1	66	2015	August	34	16	2	5	2	0	0	BB	PRT	Online TA	TA/TO	0	0	0	D	D	0	No Deposit	240	NULL	0	Transient	154	0	1	Canceled	2015-06-15
1	55	2015	August	34	16	2	5	2	1	0	HB	PRT	Online TA	TA/TO	0	0	0	D	D	1	No Deposit	242	NULL	0	Transient	223.99	0	3	Canceled	2015-07-18
1	66	2015	August	34	16	2	5	2	0	0	BB	PRT	Online TA	TA/TO	0	0	0	D	D	0	No Deposit	240	NULL	0	Transient	154	0	1	Canceled	2015-06-15
1	79	2015	August	34	16	2	5	2	0	0	BB	PRT	Online TA	TA/TO	0	0	0	D	D	0	No Deposit	240	NULL	0	Transient	154	0	0	Canceled	2015-05-30
1	66	2015	August	34	16	3	5	2	0	0	BB	PRT	Online TA	TA/TO	0	0	0	D	D	0	No Deposit	240	NULL	0	Transient	154	0	0	Canceled	2015-06-15
0	95	2015	August	34	16	4	5	2	2	0	BB	PRT	Online TA	TA/TO	0	0	0	G	G	2	No Deposit	240	NULL	0	Transient	214	0	0	Check-Out	2015-08-25
1	151	2015	August	34	16	4	6	2	0	0	BB	PRT	Offline TA/TO	TA/TO	0	0	0	A	A	0	No Deposit	134	NULL	0	Transient	96.3	0	0	Canceled	2015-05-29
1	54	2015	August	34	16	4	10	2	2	0	BB	PRT	Direct	Direct	0	0	0	C	C	0	No Deposit	250	NULL	0	Transient	175.79	0	0	Canceled	2015-07-20
1	122	2015	August	34	16	4	10	2	0	0	BB	PRT	Online TA	TA/TO	0	0	0	A	A	0	No Deposit	240	NULL	0	Transient	134	0	1	Canceled	2015-06-19
1	132	2015	August	34	17	1	4	2	0	0	BB	PRT	Online TA	TA/TO	0	0	0	A	A	0	No Deposit	240	NULL	0	Transient	134	0	2	Canceled	2015-05-01
0	58	2015	August	34	17	1	4	2	0	0	BB	PRT	Online TA	TA/TO	0	0	0	E	E	0	No Deposit	240	NULL	0	Transient-Party	183	0	0	Check-Out	2015-08-22
1	98	2015	August	34	17	1	3	2	0	0	HB	PRT	Online TA	TA/TO	0	0	0	A	A	1	No Deposit	240	NULL	0	Transient	149.4	0	0	Canceled	2015-07-29
1	126	2015	August	34	17	1	4	3	0	0	HB	PRT	Offline TA/TO	TA/TO	0	0	0	A	A	0	No Deposit	5	NULL	0	Transient	165.11	0	0	Canceled	2015-04-14
1	97	2015	August	34	17	1	4	3	0	0	HB	PRT	Online TA	TA/TO	0	0	0	A	A	0	No Deposit	242	NULL	0	Transient	209.4	0	0	Canceled	2015-05-13
0	96	2015	August	34	17	1	5	2	0	0	BB	PRT	Online TA	TA/TO	0	0	0	A	A	0	No Deposit	240	NULL	0	Transient-Party	134	0	3	Check-Out	2015-08-23
0	125	2015	August	34	17	2	5	2	1	0	FB	PRT	Direct	Direct	0	0	0	E	E	0	No Deposit	NULL	NULL	0	Transient	225.9	0	2	Check-Out	2015-08-24
0	80	2015	August	34	17	2	5	2	0	0	HB	GBR	Offline TA/TO	TA/TO	0	0	0	A	A	0	No Deposit	26	NULL	0	Transient	131.1	0	0	Check-Out	2015-08-24
1	110	2015	August	34	17	2	5	2	0	0	BB	PRT	Online TA	TA/TO	0	0	0	A	A	0	No Deposit	240	NULL	0	Transient	134	0	1	Canceled	2015-06-19
1	157	2015	August	34	17	2	5	2	1	0	BB	PRT	Online TA	TA/TO	0	0	0	A	A	0	No Deposit	240	NULL	0	Transient	187	0	2	Canceled	2015-03-24
1	108	2015	August	34	17	2	5	2	0	0	HB	PRT	Offline TA/TO	TA/TO	0	0	0	A	A	0	No Deposit	149	NULL	0	Transient	133	0	0	Canceled	2015-05-22
0	74	2015	August	34	17	2	5	2	0	0	BB	IRL	Offline TA/TO	TA/TO	0	0	0	A	A	0	No Deposit	40	NULL	0	Transient	101.65	0	0	Check-Out	2015-08-24
0	79	2015	August	34	17	2	5	2	0	0	HB	PRT	Offline TA/TO	TA/TO	0	0	0	A	A	0	No Deposit	134	NULL	0	Transient	133	0	0	Check-Out	2015-08-24
1	79	2015	August	34	17	2	5	1	0	0	HB	PRT	Offline TA/TO	TA/TO	0	0	0	A	A	0	No Deposit	134	NULL	0	Transient	120	0	0	Canceled	2015-07-27
1	116	2015	August	34	17	2	5	2	0	0	HB	PRT	Offline TA/TO	TA/TO	0	0	0	A	A	0	No Deposit	149	NULL	0	Transient-Party	133	0	1	Canceled	2015-05-12
0	80	2015	August	34	17	2	5	2	0	0	HB	PRT	Offline TA/TO	TA/TO	0	0	0	A	A	0	No Deposit	171	NULL	0	Transient	133	0	0	Check-Out	2015-08-24
1	116	2015	August	34	17	2	5	2	0	0	HB	PRT	Offline TA/TO	TA/TO	0	0	0	A	A	0	No Deposit	149	NULL	0	Transient-Party	133	0	1	Canceled	2015-05-12
1	93	2015	August	34	17	3	5	2	0	1	BB	PRT	Online TA	TA/TO	0	0	0	A	A	0	No Deposit	240	NULL	0	Transient	134	0	2	Canceled	2015-08-03
1	87	2015	August	34	17	3	7	2	0	0	BB	PRT	Online TA	TA/TO	0	0	0	A	A	0	No Deposit	147	NULL	0	Transient	87.9	0	0	Canceled	2015-07-01
1	13	2015	August	34	18	0	3	2	0	0	HB	PRT	Online TA	TA/TO	0	0	0	A	A	0	No Deposit	240	NULL	0	Transient	202	0	1	Canceled	2015-08-07
1	56	2015	August	34	18	0	3	2	0	0	HB	PRT	Online TA	TA/TO	0	0	0	E	E	0	No Deposit	240	NULL	0	Transient	213	0	1	Canceled	2015-07-31
1	1	2015	August	34	18	0	1	2	0	0	BB	PRT	Corporate	Corporate	0	0	0	E	E	0	No Deposit	NULL	110	0	Transient	172.55	0	0	Canceled	2015-08-18
0	13	2015	August	34	18	0	1	2	0	0	BB	PRT	Direct	Direct	0	0	0	A	A	0	No Deposit	250	NULL	0	Transient	172	0	0	Check-Out	2015-08-19
0	13	2015	August	34	18	0	3	2	0	0	BB	PRT	Online TA	TA/TO	0	0	0	A	A	2	No Deposit	240	NULL	0	Transient	172	0	1	Check-Out	2015-08-21
1	56	2015	August	34	18	0	3	2	0	0	HB	PRT	Online TA	TA/TO	0	0	0	E	E	0	No Deposit	240	NULL	0	Transient	213	0	1	Canceled	2015-07-31
1	81	2015	August	34	18	0	5	2	0	0	HB	PRT	Direct	Direct	0	0	0	E	E	0	No Deposit	250	NULL	0	Transient	179	0	0	Canceled	2015-08-01
1	24	2015	August	34	18	0	5	2	0	0	BB	PRT	Online TA	TA/TO	0	0	0	E	E	0	No Deposit	240	NULL	0	Transient	236	0	2	Canceled	2015-08-05
0	57	2015	August	34	18	1	5	2	2	0	HB	PRT	Online TA	TA/TO	0	0	0	C	C	1	No Deposit	242	NULL	0	Transient	229.67	0	1	Check-Out	2015-08-24
0	74	2015	August	34	18	1	5	2	1	0	BB	CN	Offline TA/TO	TA/TO	0	0	0	D	D	0	No Deposit	5	NULL	0	Transient	135.2	0	0	Check-Out	2015-08-24
0	126	2015	August	34	18	1	5	2	2	0	BB	PRT	Offline TA/TO	TA/TO	0	0	0	C	C	0	No Deposit	5	NULL	0	Transient	121.5	0	3	Check-Out	2015-08-24
0	126	2015	August	34	18	1	5	2	0	0	BB	PRT	Offline TA/TO	TA/TO	0	0	0	A	A	0	No Deposit	5	NULL	0	Transient-Party	96.3	0	1	Check-Out	2015-08-24
0	126	2015	August	34	18	1	5	2	0	0	BB	PRT	Offline TA/TO	TA/TO	0	0	0	A	A	0	No Deposit	5	NULL	0	Transient-Party	96.3	0	1	Check-Out	2015-08-24
1	147	2015	August	34	18	0	5	2	0	0	BB	PRT	Online TA	TA/TO	0	0	0	A	A	0	No Deposit	240	NULL	0	Transient	120.6	0	1	Canceled	2015-05-21
0	68	2015	August	34	18	2	5	3	0	0	HB	PRT	Online TA	TA/TO	0	0	0	D	D	1	No Deposit	241	NULL	0	Transient	176.64	0	2	Check-Out	2015-08-25
0	57	2015	August	34	18	2	5	2	2	0	BB	GBR	Online TA	TA/TO	0	0	0	C	C	1	No Deposit	242	NULL	0	Transient	179.86	0	1	Check-Out	2015-08-25
0	10	2015	August	34	18	2	5	2	1	0	BB	PRT	Direct	Direct	0	0	0	A	A	0	No Deposit	NULL	NULL	0	Transient	187	0	2	Check-Out	2015-08-25
0	92	2015	August	34	18	2	8	2	0	0	BB	IRL	Online TA	TA/TO	0	0	0	A	A	0	No Deposit	240	NULL	0	Transient	134	0	1	Check-Out	2015-08-28
0	92	2015	August	34	18	2	8	2	2	0	BB	IRL	Online TA	TA/TO	0	0	0	D	D	1	No Deposit	240	NULL	0	Transient	239.5	0	1	Check-Out	2015-08-28
0	33	2015	August	34	19	0	0	3	0	0	HB	PRT	Online TA	TA/TO	0	0	0	D	A	0	No Deposit	242	NULL	0	Transient	0	0	1	Check-Out	2015-08-19
0	1	2015	August	34	19	0	1	3	0	0	BB	ESP	Online TA	TA/TO	0	0	0	A	E	3	No Deposit	240	NULL	0	Transient	153	0	2	Check-Out	2015-08-20
0	91	2015	August	34	19	0	4	2	0	0	HB	ESP	Online TA	TA/TO	0	0	0	A	C	1	No Deposit	240	NULL	0	Transient	166	0	0	Check-Out	2015-08-23
1	33	2015	August	34	19	0	4	2	1	0	HB	PRT	Offline TA/TO	TA/TO	0	0	0	D	D	0	No Deposit	181	NULL	0	Transient	186.25	0	0	Canceled	2015-07-22
0	16	2015	August	34	19	0	4	2	0	0	BB	IRL	Direct	Direct	0	0	0	D	D	1	No Deposit	250	NULL	0	Transient	192	0	2	Check-Out	2015-08-23
0	128	2015	August	34	19	1	4	2	0	0	BB	POL	Online TA	TA/TO	0	0	0	A	A	0	No Deposit	240	NULL	0	Transient	120.6	1	0	Check-Out	2015-08-24
0	61	2015	August	34	19	1	4	3	0	0	HB	ESP	Direct	Direct	0	0	0	A	D	0	No Deposit	NULL	NULL	0	Transient	220.4	0	2	Check-Out	2015-08-24
1	23	2015	August	34	19	2	5	1	0	0	HB	PRT	Direct	Direct	0	0	0	D	D	0	No Deposit	250	NULL	0	Transient	241	0	0	Canceled	2015-08-03
1	23	2015	August	34	19	2	5	2	0	0	HB	PRT	Online TA	TA/TO	0	0	0	D	D	0	No Deposit	240	NULL	0	Transient	241	0	1	Canceled	2015-08-04
1	29	2015	August	34	19	0	4	2	0	0	BB	PRT	Online TA	TA/TO	0	0	0	D	D	0	No Deposit	240	NULL	0	Transient	211	0	2	Canceled	2015-08-01
1	98	2015	August	34	19	1	4	2	0	0	BB	PRT	Online TA	TA/TO	0	0	0	A	A	0	No Deposit	240	NULL	0	Transient	134	0	2	Canceled	2015-07-31
1	23	2015	August	34	19	2	5	2	0	0	HB	PRT	Online TA	TA/TO	0	0	0	D	D	0	No Deposit	240	NULL	0	Transient	241	0	1	Canceled	2015-08-04
0	98	2015	August	34	19	2	7	2	0	0	BB	GBR	Online TA	TA/TO	0	0	0	D	D	0	No Deposit	147	NULL	0	Transient	8	0	0	Check-Out	2015-08-28
0	138	2015	August	34	19	2	7	2	0	0	HB	PRT	Online TA	TA/TO	0	0	0	E	E	1	No Deposit	240	NULL	0	Transient	196	0	1	Check-Out	2015-08-28
1	82	2015	August	34	19	2	7	2	0	0	HB	PRT	Online TA	TA/TO	0	0	0	D	D	0	No Deposit	240	NULL	0	Transient	198	0	0	Canceled	2015-06-18
0	10	2015	August	34	20	0	0	2	0	0	BB	PRT	Online TA	TA/TO	0	0	0	A	D	0	No Deposit	240	NULL	0	Transient	0	0	2	Check-Out	2015-08-20
1	100	2015	August	34	20	0	2	2	0	0	HB	PRT	Offline TA/TO	TA/TO	0	0	0	E	E	0	No Deposit	134	NULL	0	Transient	158.5	0	0	Canceled	2015-08-10
0	10	2015	August	34	20	0	0	2	0	0	BB	PRT	Online TA	TA/TO	0	0	0	A	D	0	No Deposit	240	NULL	0	Transient	0	0	2	Check-Out	2015-08-20
0	0	2015	August	34	20	0	1	1	0	0	BB	USA	Direct	Direct	0	0	0	G	G	1	No Deposit	NULL	NULL	0	Transient	200	0	0	Check-Out	2015-08-21
0	65	2015	August	34	20	0	3	2	0	0	BB	GBR	Offline TA/TO	TA/TO	0	0	0	A	B	0	No Deposit	156	NULL	0	Transient	107	0	1	Check-Out	2015-08-23
0	64	2015	August	34	20	2	4	3	1	0	HB	MAR	Offline TA/TO	TA/TO	0	0	0	C	C	4	No Deposit	142	NULL	0	Transient	163.23	0	0	Check-Out	2015-08-26
1	56	2015	August	34	20	2	4	3	0	0	HB	PRT	Online TA	TA/TO	0	0	0	A	A	0	No Deposit	242	NULL	0	Transient	222.07	0	0	Canceled	2015-06-30
1	94	2015	August	34	20	2	5	2	0	0	BB	PRT	Online TA	TA/TO	0	0	0	H	H	0	No Deposit	240	NULL	0	Transient	229	0	0	Canceled	2015-07-15
1	58	2015	August	34	20	2	5	2	0	0	HB	PRT	Offline TA/TO	TA/TO	0	0	0	A	A	0	No Deposit	156	NULL	0	Transient	133	0	0	Canceled	2015-07-08
0	80	2015	August	34	20	2	7	2	0	0	BB	RUS	Online TA	TA/TO	0	0	0	E	E	0	No Deposit	240	NULL	0	Transient	164	0	2	Check-Out	2015-08-29
0	40	2015	August	34	20	2	3	2	0	0	BB	PRT	Direct	Direct	0	0	0	D	D	0	No Deposit	250	NULL	0	Transient	176.8	1	1	Check-Out	2015-08-25
0	102	2015	August	34	21	0	2	2	0	0	BB	GBR	Online TA	TA/TO	0	0	0	A	A	0	No Deposit	240	NULL	0	Transient	134	0	1	Check-Out	2015-08-23
0	16	2015	August	34	21	0	2	2	0	0	BB	ESP	Online TA	TA/TO	0	0	0	A	A	0	No Deposit	240	NULL	0	Transient	163.35	0	1	Check-Out	2015-08-23
0	24	2015	August	34	21	0	2	2	0	0	BB	ESP	Online TA	TA/TO	0	0	0	A	A	0	No Deposit	240	NULL	0	Transient	171.9	0	2	Check-Out	2015-08-23
0	24	2015	August	34	21	0	2	2	0	0	BB	ESP	Online TA	TA/TO	0	0	0	A	A	0	No Deposit	240	NULL	0	Transient	171.9	0	2	Check-Out	2015-08-23
1	18	2015	August	34	21	0	2	2	0	0	BB	PRT	Online TA	TA/TO	0	0	0	D	D	0	No Deposit	240	NULL	0	Transient	213.5	0	2	Canceled	2015-08-06
1	95	2015	August	34	21	1	2	1	0	1	BB	PRT	Online TA	TA/TO	0	0	0	A	A	0	No Deposit	240	NULL	0	Transient	125	0	1	Canceled	2015-06-22
1	36	2015	August	34	21	1	2	2	0	0	BB	PRT	Online TA	TA/TO	0	0	0	A	A	0	No Deposit	240	NULL	0	Transient	178.33	0	1	Canceled	2015-07-17
0	16	2015	August	34	21	2	2	2	0	0	BB	PRT	Online TA	TA/TO	0	0	0	A	A	0	No Deposit	240	NULL	0	Transient	176.75	0	1	Check-Out	2015-08-25
0	50	2015	August	34	21	2	3	2	0	0	BB	IRL	Offline TA/TO	TA/TO	0	0	0	D	D	0	No Deposit	156	NULL	0	Transient	123	0	2	Check-Out	2015-08-26
0	76	2015	August	34	21	2	3	2	0	0	BB	FRA	Online TA	TA/TO	0	0	0	A	A	1	No Deposit	240	NULL	0	Transient	134	0	0	Check-Out	2015-08-26
0	112	2015	August	34	21	2	3	2	0	0	BB	FRA	Online TA	TA/TO	0	0	0	A	A	2	No Deposit	240	NULL	0	Transient	146	1	2	Check-Out	2015-08-26
0	16	2015	August	34	21	2	3	2	0	0	BB	PRT	Direct	Direct	0	0	0	D	D	0	No Deposit	250	NULL	0	Transient	192	0	0	Check-Out	2015-08-26
0	51	2015	August	34	21	2	4	2	0	0	HB	ESP	Online TA	TA/TO	0	0	0	A	A	1	No Deposit	240	NULL	0	Transient	183	0	1	Check-Out	2015-08-27
0	13	2015	August	34	21	2	4	2	0	0	FB	PRT	Direct	Direct	0	0	0	A	A	0	No Deposit	NULL	NULL	0	Transient	236	0	0	Check-Out	2015-08-27
1	22	2015	August	34	21	2	4	2	0	0	BB	PRT	Online TA	TA/TO	0	0	0	A	A	0	No Deposit	240	NULL	0	Transient	191	0	3	Canceled	2015-08-10
0	32	2015	August	34	21	2	4	2	0	0	BB	CHE	Online TA	TA/TO	0	0	0	A	A	0	No Deposit	240	NULL	0	Transient	178.33	0	2	Check-Out	2015-08-27
0	51	2015	August	34	21	2	4	3	0	0	HB	ESP	Direct	Direct	0	0	0	D	D	0	No Deposit	NULL	NULL	0	Transient	248	0	1	Check-Out	2015-08-27
0	65	2015	August	34	21	2	5	2	0	0	HB	IRL	Online TA	TA/TO	0	0	0	D	D	1	No Deposit	240	NULL	0	Transient	188.71	0	0	Check-Out	2015-08-28
1	63	2015	August	34	21	2	5	2	0	0	BB	PRT	Online TA	TA/TO	0	0	0	A	A	0	No Deposit	240	NULL	0	Transient	123.04	0	0	Canceled	2015-07-27
0	35	2015	August	34	21	2	5	3	0	0	HB	ESP	Online TA	TA/TO	0	0	0	D	D	1	No Deposit	240	NULL	0	Transient	260.71	1	1	Check-Out	2015-08-28
0	37	2015	August	34	21	2	5	2	0	0	HB	ESP	Online TA	TA/TO	0	0	0	D	D	0	No Deposit	240	NULL	0	Transient	222	0	0	Check-Out	2015-08-28
0	35	2015	August	34	21	2	5	2	0	0	BB	IRL	Online TA	TA/TO	0	0	0	A	A	0	No Deposit	240	NULL	0	Transient	174.71	0	1	Check-Out	2015-08-28
1	71	2015	August	34	21	2	7	2	0	0	BB	PRT	Online TA	TA/TO	0	0	0	A	A	0	No Deposit	240	NULL	0	Transient	118.7	0	0	Canceled	2015-07-20
0	71	2015	August	34	21	2	7	2	0	0	BB	IRL	Offline TA/TO	TA/TO	0	0	0	D	D	0	No Deposit	156	NULL	0	Transient	116.85	0	3	Check-Out	2015-08-30
0	77	2015	August	34	21	3	7	2	0	0	BB	IRL	Online TA	TA/TO	0	0	0	F	F	0	No Deposit	241	NULL	0	Transient	129.55	0	1	Check-Out	2015-08-31
0	0	2015	August	34	22	0	1	2	1	0	BB	PRT	Direct	Direct	0	0	0	A	C	0	No Deposit	NULL	NULL	0	Transient	172	0	0	Check-Out	2015-08-23
1	21	2015	August	34	22	0	1	2	0	0	BB	PRT	Direct	Direct	0	0	0	A	C	0	No Deposit	NULL	NULL	0	Transient	172	0	0	Canceled	2015-08-19
1	87	2015	August	34	22	0	1	2	0	0	BB	PRT	Online TA	TA/TO	0	0	0	E	E	0	No Deposit	240	NULL	0	Transient	164	0	0	Canceled	2015-05-29
0	54	2015	August	34	22	2	4	2	0	0	HB	PRT	Direct	Direct	0	0	0	A	A	0	No Deposit	250	NULL	0	Transient	179.83	0	0	Check-Out	2015-08-28
1	156	2015	August	34	22	2	5	2	0	0	BB	PRT	Online TA	TA/TO	0	0	0	A	A	0	No Deposit	240	NULL	0	Transient	172	0	2	Canceled	2015-03-24
0	46	2015	August	34	22	2	5	2	0	0	HB	PRT	Offline TA/TO	TA/TO	0	0	0	D	D	0	No Deposit	261	NULL	0	Transient	160.43	1	2	Check-Out	2015-08-29
0	46	2015	August	34	22	2	5	2	0	0	HB	PRT	Offline TA/TO	TA/TO	0	0	0	D	D	0	No Deposit	261	NULL	0	Transient	149	0	1	Check-Out	2015-08-29
1	72	2015	August	34	22	2	5	2	0	0	BB	PRT	Online TA	TA/TO	0	0	0	A	A	0	No Deposit	240	NULL	0	Transient	134	0	0	Canceled	2015-06-12
0	85	2015	August	34	22	2	5	2	0	0	BB	PRT	Direct	Direct	0	0	0	D	D	0	No Deposit	NULL	NULL	0	Transient	146.3	0	1	Check-Out	2015-08-29
0	36	2015	August	34	22	2	5	2	0	0	HB	ESP	Offline TA/TO	TA/TO	0	0	0	A	A	0	No Deposit	142	NULL	0	Contract	161.26	0	0	Check-Out	2015-08-29
0	65	2015	August	34	22	2	5	3	0	0	HB	PRT	Offline TA/TO	TA/TO	0	0	0	A	C	0	No Deposit	134	NULL	0	Transient	195.45	1	0	Check-Out	2015-08-29
1	68	2015	August	34	22	2	5	2	0	0	HB	PRT	Offline TA/TO	TA/TO	0	0	0	A	A	0	No Deposit	196	NULL	0	Transient	133	0	0	Canceled	2015-07-09
0	46	2015	August	34	22	2	5	2	1	0	HB	PRT	Offline TA/TO	TA/TO	0	0	0	D	D	0	No Deposit	261	NULL	0	Transient	186.25	0	3	Check-Out	2015-08-29
0	22	2015	August	34	22	2	5	2	0	0	BB	PRT	Offline TA/TO	TA/TO	0	0	0	D	E	0	No Deposit	5	NULL	0	Transient	162.29	0	0	Check-Out	2015-08-29
0	12	2015	August	34	22	2	5	2	0	0	BB	PRT	Direct	Direct	0	0	0	H	H	1	No Deposit	NULL	NULL	0	Transient-Party	221.43	1	1	Check-Out	2015-08-29
1	42	2015	August	34	22	2	5	2	0	0	HB	PRT	Direct	Direct	0	0	0	A	A	0	No Deposit	250	NULL	0	Transient	177.57	0	0	Canceled	2015-08-10
0	72	2015	August	34	22	2	5	2	0	0	HB	PRT	Offline TA/TO	TA/TO	0	0	0	A	A	0	No Deposit	261	NULL	0	Transient	133	0	2	Check-Out	2015-08-29
1	112	2015	August	34	22	2	5	2	0	0	HB	PRT	Online TA	TA/TO	0	0	0	A	A	0	No Deposit	240	NULL	0	Transient	178	0	2	Canceled	2015-06-02
0	85	2015	August	34	22	2	5	2	0	0	BB	PRT	Direct	Direct	0	0	0	D	D	0	No Deposit	NULL	NULL	0	Transient	146.3	0	1	Check-Out	2015-08-29
0	102	2015	August	34	22	2	6	2	1	0	HB	PRT	Direct	Direct	0	0	0	D	D	1	No Deposit	NULL	NULL	0	Transient	218.5	1	1	Check-Out	2015-08-30
1	80	2015	August	34	22	3	6	2	0	0	BB	PRT	Online TA	TA/TO	0	0	0	D	D	0	No Deposit	240	NULL	0	Transient	151.89	0	2	Canceled	2015-06-27
1	72	2015	August	34	22	4	6	2	0	0	BB	PRT	Online TA	TA/TO	0	0	0	D	D	0	No Deposit	240	NULL	0	Transient	148.3	0	0	Canceled	2015-06-12
0	151	2015	August	34	22	2	2	2	0	0	BB	PRT	Offline TA/TO	TA/TO	0	0	0	A	A	1	No Deposit	181	NULL	0	Transient-Party	96.3	0	1	Check-Out	2015-08-26
1	99	2015	August	34	22	2	2	2	0	0	HB	PRT	Online TA	TA/TO	0	0	0	A	A	0	No Deposit	240	NULL	0	Transient	166	0	2	Canceled	2015-07-23
0	151	2015	August	34	22	2	3	2	0	0	BB	PRT	Offline TA/TO	TA/TO	0	0	0	A	A	2	No Deposit	181	NULL	0	Transient-Party	96.3	1	1	Check-Out	2015-08-27
0	66	2015	August	34	22	2	3	2	1	0	BB	PRT	Direct	Direct	0	0	0	A	A	1	No Deposit	250	NULL	0	Transient	149	0	2	Check-Out	2015-08-27
1	44	2015	August	34	22	2	4	2	0	0	BB	PRT	Online TA	TA/TO	0	0	0	A	A	0	No Deposit	240	NULL	0	Transient	151.95	0	1	Canceled	2015-08-13
0	46	2015	August	34	22	2	4	2	1	0	HB	PRT	Offline TA/TO	TA/TO	0	0	0	D	D	1	No Deposit	261	NULL	0	Transient	191.67	1	1	Check-Out	2015-08-28
0	70	2015	August	34	22	2	4	2	2	0	HB	PRT	Direct	Direct	0	0	0	C	C	1	No Deposit	250	NULL	0	Transient	211	1	0	Check-Out	2015-08-28
0	92	2015	August	35	23	2	1	2	0	0	HB	ESP	Online TA	TA/TO	0	0	0	A	A	1	No Deposit	240	NULL	0	Transient	149.4	0	1	Check-Out	2015-08-26
0	6	2015	August	35	23	2	2	2	0	0	BB	ESP	Direct	Direct	0	0	0	E	E	0	No Deposit	250	NULL	0	Transient	201	0	0	Check-Out	2015-08-27
1	23	2015	August	35	23	2	2	2	0	0	BB	PRT	Online TA	TA/TO	0	0	0	D	D	0	No Deposit	240	NULL	0	Transient	211	0	2	Canceled	2015-08-01
1	79	2015	August	35	23	2	3	3	1	0	HB	PRT	Direct	Direct	0	0	0	H	H	0	No Deposit	250	NULL	0	Transient	259	0	0	Canceled	2015-08-23
1	41	2015	August	35	23	2	3	2	0	0	BB	PRT	Online TA	TA/TO	0	0	0	A	A	0	No Deposit	240	NULL	0	Transient	164.4	0	0	Canceled	2015-08-11
1	58	2015	August	35	23	2	3	2	0	0	BB	PRT	Online TA	TA/TO	0	0	0	A	A	0	No Deposit	240	NULL	0	Transient	134	0	0	Canceled	2015-07-02
0	62	2015	August	35	23	2	3	2	0	0	BB	ESP	Online TA	TA/TO	0	0	0	A	A	0	No Deposit	240	NULL	0	Transient	134	0	0	Check-Out	2015-08-28
1	83	2015	August	35	23	2	3	2	2	0	BB	PRT	Online TA	TA/TO	0	0	0	H	H	0	No Deposit	240	NULL	0	Transient	229	0	0	Canceled	2015-07-31
0	82	2015	August	35	23	2	3	3	1	0	BB	PRT	Direct	Direct	0	0	0	C	C	0	No Deposit	250	NULL	0	Transient	199	0	0	Check-Out	2015-08-28
0	69	2015	August	35	23	2	3	1	0	0	BB	FRA	Online TA	TA/TO	0	0	0	A	A	0	No Deposit	240	NULL	0	Transient	112.5	0	1	Check-Out	2015-08-28
1	64	2015	August	35	23	2	4	2	0	0	HB	PRT	Online TA	TA/TO	0	0	0	E	E	0	No Deposit	240	NULL	0	Transient	194	0	0	Canceled	2015-07-23
1	116	2015	August	35	23	2	4	2	0	0	HB	PRT	Online TA	TA/TO	0	0	0	A	A	0	No Deposit	240	NULL	0	Transient	149.4	0	1	Canceled	2015-07-14
0	20	2015	August	35	23	2	5	2	0	0	HB	IRL	Offline TA/TO	TA/TO	0	0	0	D	D	0	No Deposit	142	NULL	0	Contract	155.77	0	0	Check-Out	2015-08-30
0	132	2015	August	35	23	2	5	2	0	0	HB	PRT	Offline TA/TO	TA/TO	0	0	0	A	A	0	No Deposit	5	NULL	0	Transient	131.7	1	2	Check-Out	2015-08-30
1	33	2015	August	35	23	2	5	2	0	0	BB	PRT	Online TA	TA/TO	0	0	0	A	A	0	No Deposit	240	NULL	0	Transient	174.71	0	2	Canceled	2015-07-27
0	62	2015	August	35	23	2	5	2	0	0	BB	IRL	Offline TA/TO	TA/TO	0	0	0	A	A	0	No Deposit	156	NULL	0	Transient	101.65	0	0	Check-Out	2015-08-30
1	127	2015	August	35	23	2	5	2	0	1	HB	PRT	Direct	Direct	0	0	0	E	E	0	No Deposit	NULL	NULL	0	Transient	206	0	4	Canceled	2015-08-13
1	78	2015	August	35	23	2	5	2	0	0	BB	PRT	Online TA	TA/TO	0	0	0	A	A	0	No Deposit	240	NULL	0	Transient	134	0	1	Canceled	2015-07-21
1	29	2015	August	35	23	2	4	2	0	0	BB	PRT	Direct	Direct	0	0	0	D	D	0	No Deposit	NULL	NULL	0	Transient	201.5	0	1	Canceled	2015-07-27
1	78	2015	August	35	23	2	5	2	0	0	BB	PRT	Online TA	TA/TO	0	0	0	A	A	0	No Deposit	240	NULL	0	Transient	134	0	1	Canceled	2015-07-21
1	31	2015	August	35	23	4	6	1	0	0	BB	PRT	Direct	Direct	0	0	0	A	A	0	No Deposit	NULL	NULL	0	Transient	138.79	0	0	Canceled	2015-08-13
1	9	2015	August	35	23	4	6	1	1	0	HB	PRT	Direct	Direct	0	0	0	A	A	0	No Deposit	NULL	NULL	0	Transient	122	0	2	Canceled	2015-08-18
0	59	2015	August	35	23	4	10	2	2	0	BB	GBR	Online TA	TA/TO	0	0	0	C	C	1	No Deposit	241	NULL	0	Transient	113.47	0	1	Check-Out	2015-09-06
0	40	2015	August	35	24	1	0	1	0	0	BB	PRT	Corporate	Corporate	0	0	0	A	A	0	No Deposit	NULL	154	0	Transient	99.5	0	0	Check-Out	2015-08-25
0	0	2015	August	35	24	1	0	2	0	0	BB	PRT	Online TA	TA/TO	0	0	0	A	F	0	No Deposit	240	NULL	0	Transient	153	0	0	Check-Out	2015-08-25
0	30	2015	August	35	24	1	0	3	0	0	BB	PRT	Direct	Direct	0	0	0	A	H	0	No Deposit	250	NULL	0	Transient	233	1	1	Check-Out	2015-08-25
0	0	2015	August	35	24	1	0	2	0	0	BB	PRT	Direct	Direct	0	0	0	A	F	0	No Deposit	NULL	NULL	0	Transient	153	0	0	Check-Out	2015-08-25
1	35	2015	August	35	24	1	1	2	0	0	BB	PRT	Online TA	TA/TO	0	0	0	D	D	0	No Deposit	240	NULL	0	Transient	192	0	1	Canceled	2015-07-21
0	84	2015	August	35	24	1	1	2	0	0	BB	ESP	Online TA	TA/TO	0	0	0	A	A	0	No Deposit	240	NULL	0	Transient	132.6	1	1	Check-Out	2015-08-26
1	25	2015	August	35	24	1	1	2	0	0	BB	PRT	Online TA	TA/TO	0	0	0	A	A	0	No Deposit	240	NULL	0	Transient	171.9	0	1	Canceled	2015-08-11
0	103	2015	August	35	24	1	1	2	0	0	BB	PRT	Online TA	TA/TO	0	0	0	D	E	0	No Deposit	240	NULL	0	Transient	154	0	2	Check-Out	2015-08-26
1	35	2015	August	35	24	1	2	2	0	0	BB	PRT	Online TA	TA/TO	0	0	0	A	A	0	No Deposit	240	NULL	0	Transient	172	0	2	Canceled	2015-08-13
1	26	2015	August	35	24	1	2	2	0	0	BB	PRT	Online TA	TA/TO	0	0	0	A	A	0	No Deposit	240	NULL	0	Transient	191	0	2	Canceled	2015-08-22
1	55	2015	August	35	24	1	3	2	0	0	BB	PRT	Online TA	TA/TO	0	0	0	A	A	0	No Deposit	240	NULL	0	Transient	148.25	0	2	Canceled	2015-08-03
0	76	2015	August	35	24	1	3	2	0	0	BB	POL	Online TA	TA/TO	0	0	0	E	E	2	No Deposit	240	NULL	0	Transient	164	0	1	Check-Out	2015-08-28
1	102	2015	August	35	24	1	4	3	0	0	HB	PRT	Direct	Direct	0	0	0	E	E	0	No Deposit	NULL	NULL	0	Transient	231.6	0	1	Canceled	2015-06-03
0	58	2015	August	35	24	1	4	2	2	0	FB	PRT	Direct	Direct	0	0	0	C	C	1	No Deposit	250	NULL	0	Transient	261.4	1	0	Check-Out	2015-08-29
0	11	2015	August	35	24	1	4	2	0	1	BB	PRT	Direct	Direct	0	0	0	D	D	0	No Deposit	NULL	NULL	0	Transient	199.4	0	3	Check-Out	2015-08-29
1	33	2015	August	35	24	1	4	2	0	0	HB	PRT	Direct	Direct	0	0	0	A	A	0	No Deposit	NULL	NULL	0	Transient	209.6	0	1	Canceled	2015-07-29
0	11	2015	August	35	24	1	4	1	1	0	BB	PRT	Direct	Direct	0	0	0	D	D	0	No Deposit	NULL	NULL	0	Transient	199.4	0	2	Check-Out	2015-08-29
1	61	2015	August	35	24	1	5	1	0	0	BB	PRT	Online TA	TA/TO	0	0	0	D	D	1	No Deposit	240	NULL	0	Transient	150.83	0	1	Canceled	2015-06-30
1	89	2015	August	35	24	3	6	1	0	0	BB	PRT	Online TA	TA/TO	0	0	0	F	F	0	No Deposit	241	NULL	0	Transient	129.27	0	1	Canceled	2015-06-01
1	89	2015	August	35	24	3	6	2	0	0	BB	PRT	Online TA	TA/TO	0	0	0	F	F	0	No Deposit	241	NULL	0	Transient	129.27	0	1	Canceled	2015-06-01
0	37	2015	August	35	24	3	7	2	0	0	BB	GBR	Offline TA/TO	TA/TO	0	0	0	E	E	0	No Deposit	175	NULL	0	Transient	133.76	0	0	Check-Out	2015-09-03
1	70	2015	August	35	24	2	5	2	1	1	FB	PRT	Offline TA/TO	TA/TO	0	0	0	C	C	1	No Deposit	196	NULL	0	Transient	197.7	0	1	Canceled	2015-06-16
1	54	2015	August	35	24	2	5	3	0	0	BB	PRT	Direct	Direct	0	0	0	E	E	2	No Deposit	NULL	NULL	0	Transient	196	0	1	Canceled	2015-07-29
0	69	2015	August	35	25	0	3	2	0	0	BB	ROU	Online TA	TA/TO	0	0	0	E	G	0	No Deposit	240	NULL	0	Transient	164	0	2	Check-Out	2015-08-28
1	71	2015	August	35	25	0	3	2	0	0	BB	PRT	Online TA	TA/TO	0	0	0	D	D	0	No Deposit	240	NULL	0	Transient	154	0	0	Canceled	2015-08-04
1	49	2015	August	35	25	0	3	2	0	0	HB	PRT	Online TA	TA/TO	0	0	0	E	E	0	No Deposit	240	NULL	0	Transient	219.33	0	2	Canceled	2015-07-17
1	50	2015	August	35	25	0	5	2	0	1	HB	PRT	Online TA	TA/TO	0	0	0	A	A	1	No Deposit	240	NULL	0	Transient	200.8	0	2	Canceled	2015-08-10
1	74	2015	August	35	25	0	5	2	0	0	BB	PRT	Online TA	TA/TO	0	0	0	A	A	0	No Deposit	240	NULL	0	Transient	130.2	0	0	Canceled	2015-08-10
1	74	2015	August	35	25	1	5	2	0	0	BB	PRT	Online TA	TA/TO	0	0	0	E	E	0	No Deposit	240	NULL	0	Transient	189.67	0	0	Canceled	2015-06-12
1	118	2015	August	35	25	2	6	2	0	0	HB	PRT	Online TA	TA/TO	0	0	0	E	E	0	No Deposit	240	NULL	0	Transient	186.13	0	0	Canceled	2015-05-01
1	42	2015	August	35	25	2	6	1	0	0	BB	PRT	Online TA	TA/TO	0	0	0	D	D	0	No Deposit	240	NULL	0	Transient	158.38	0	0	Canceled	2015-07-15
1	77	2015	August	35	25	2	7	2	0	0	BB	PRT	Direct	Direct	0	0	0	F	F	0	No Deposit	250	NULL	0	Transient	166	0	0	Canceled	2015-07-20
1	84	2015	August	35	25	2	7	2	0	0	HB	PRT	Offline TA/TO	TA/TO	0	0	0	D	D	0	No Deposit	156	NULL	0	Transient	149	0	0	Canceled	2015-06-08
0	43	2015	August	35	25	2	8	2	2	0	BB	ROU	Online TA	TA/TO	0	0	0	G	G	0	No Deposit	240	NULL	0	Transient	206.6	0	0	Check-Out	2015-09-04
1	73	2015	August	35	25	0	1	2	0	0	BB	PRT	Online TA	TA/TO	0	0	0	A	A	0	No Deposit	240	NULL	0	Transient	120.6	0	1	Canceled	2015-06-15
1	73	2015	August	35	25	0	1	1	0	0	BB	PRT	Online TA	TA/TO	0	0	0	A	A	0	No Deposit	240	NULL	0	Transient	112.5	0	1	Canceled	2015-06-15
0	21	2015	August	35	26	0	0	2	0	0	BB	PRT	Offline TA/TO	TA/TO	0	0	0	A	C	0	No Deposit	171	NULL	0	Transient	0	0	0	Check-Out	2015-08-26
0	0	2015	August	35	26	0	1	2	2	0	BB	ESP	Direct	Direct	0	0	0	G	G	0	No Deposit	NULL	NULL	0	Transient	193	1	0	Check-Out	2015-08-27
0	2	2015	August	35	26	0	1	2	0	0	BB	PRT	Offline TA/TO	TA/TO	0	0	0	A	A	0	No Deposit	181	NULL	0	Transient-Party	96.3	0	1	Check-Out	2015-08-27
1	2	2015	August	35	26	0	1	2	0	0	BB	PRT	Corporate	Corporate	0	0	0	A	A	0	No Deposit	NULL	110	0	Transient	137.7	0	0	Canceled	2015-08-25
0	0	2015	August	35	26	0	1	2	0	0	BB	PRT	Direct	Direct	0	0	0	A	A	0	No Deposit	NULL	NULL	0	Transient	112	0	0	Check-Out	2015-08-27
0	76	2015	August	35	26	0	4	2	0	0	BB	IRL	Offline TA/TO	TA/TO	0	0	0	D	D	0	No Deposit	156	NULL	0	Transient	116.85	0	3	Check-Out	2015-08-30
1	41	2015	August	35	26	0	4	2	0	0	BB	PRT	Online TA	TA/TO	0	0	0	E	E	0	No Deposit	240	NULL	0	Transient	173.5	0	3	Canceled	2015-08-10
1	41	2015	August	35	26	0	4	2	0	0	BB	PRT	Online TA	TA/TO	0	0	0	E	E	0	No Deposit	240	NULL	0	Transient	173.5	0	3	Canceled	2015-08-10
1	44	2015	August	35	26	0	4	2	0	0	BB	PRT	Online TA	TA/TO	0	0	0	A	A	0	No Deposit	240	NULL	0	Transient	129.15	0	2	Canceled	2015-07-15
1	93	2015	August	35	26	1	4	2	0	0	BB	PRT	Online TA	TA/TO	0	0	0	E	E	0	No Deposit	240	NULL	0	Transient	192.2	0	0	Canceled	2015-07-10
1	106	2015	August	35	26	2	7	2	2	0	BB	PRT	Online TA	TA/TO	0	0	0	G	G	0	No Deposit	240	NULL	0	Transient	202.77	0	0	Canceled	2015-05-18
0	57	2015	August	35	26	2	9	2	0	0	BB	PRT	Direct	Direct	0	0	0	A	A	0	No Deposit	NULL	NULL	0	Transient	111.27	0	0	Check-Out	2015-09-06
1	29	2015	August	35	27	0	1	2	0	0	BB	PRT	Online TA	TA/TO	0	0	0	D	D	0	No Deposit	240	NULL	0	Transient	211	0	1	Canceled	2015-08-11
0	1	2015	August	35	27	0	1	2	0	0	BB	PRT	Online TA	TA/TO	0	0	0	A	A	1	No Deposit	240	NULL	0	Transient	153	1	2	Check-Out	2015-08-28
0	41	2015	August	35	27	0	2	2	0	0	BB	PRT	Online TA	TA/TO	0	0	0	D	E	0	No Deposit	240	NULL	0	Transient	154	1	2	Check-Out	2015-08-29
0	90	2015	August	35	27	0	3	2	0	0	BB	IRL	Online TA	TA/TO	0	0	0	A	A	1	No Deposit	240	NULL	0	Transient	134	0	1	Check-Out	2015-08-30
1	57	2015	August	35	27	0	3	2	0	1	HB	PRT	Online TA	TA/TO	0	0	0	A	A	1	No Deposit	240	NULL	0	Transient	157.67	0	3	Canceled	2015-07-06
1	57	2015	August	35	27	1	3	2	0	1	HB	PRT	Offline TA/TO	TA/TO	0	0	0	A	A	0	No Deposit	134	NULL	0	Transient	133	0	1	Canceled	2015-07-02
1	41	2015	August	35	27	1	3	2	0	0	BB	PRT	Direct	Direct	0	0	0	A	A	0	No Deposit	NULL	NULL	0	Transient	112.34	0	0	Canceled	2015-07-17
1	61	2015	August	35	27	1	3	2	0	0	BB	PRT	Online TA	TA/TO	0	0	0	A	A	0	No Deposit	240	NULL	0	Transient	124.5	0	1	Canceled	2015-08-17
0	49	2015	August	35	27	1	3	2	0	0	BB	ESP	Offline TA/TO	TA/TO	0	0	0	A	B	0	No Deposit	134	NULL	0	Transient	107	0	0	Check-Out	2015-08-31
1	57	2015	August	35	27	1	3	2	0	1	HB	PRT	Offline TA/TO	TA/TO	0	0	0	A	A	0	No Deposit	15	NULL	0	Transient	133	0	1	Canceled	2015-07-02
1	31	2015	August	35	27	2	3	2	0	0	HB	PRT	Online TA	TA/TO	0	0	0	E	E	0	No Deposit	240	NULL	0	Transient	191	0	2	Canceled	2015-08-03
1	62	2015	August	35	27	2	3	2	0	0	HB	PRT	Online TA	TA/TO	0	0	0	D	D	0	No Deposit	240	NULL	0	Transient	172.6	0	1	Canceled	2015-07-03
0	43	2015	August	35	27	2	4	2	0	0	BB	ESP	Offline TA/TO	TA/TO	0	0	0	D	E	0	No Deposit	156	NULL	0	Contract	79.5	0	0	Check-Out	2015-09-02
0	27	2015	August	35	27	2	4	2	0	0	BB	NLD	Offline TA/TO	TA/TO	0	0	0	D	D	0	No Deposit	5	NULL	0	Transient	120.27	0	1	Check-Out	2015-09-02
1	106	2015	August	35	27	2	5	2	0	0	BB	PRT	Online TA	TA/TO	0	0	0	A	A	0	No Deposit	240	NULL	0	Transient	118.29	0	2	Canceled	2015-05-13
0	45	2015	August	35	27	2	5	2	0	0	BB	IRL	Offline TA/TO	TA/TO	0	0	0	D	D	0	No Deposit	156	NULL	0	Contract	75.53	0	0	Check-Out	2015-09-03
1	106	2015	August	35	27	2	5	2	0	0	BB	PRT	Online TA	TA/TO	0	0	0	A	A	0	No Deposit	240	NULL	0	Transient	8	0	1	Canceled	2015-05-13
1	108	2015	August	35	27	2	5	2	0	0	BB	PRT	Online TA	TA/TO	0	0	0	A	A	0	No Deposit	240	NULL	0	Transient	8	0	2	Canceled	2015-08-14
0	49	2015	August	35	27	2	5	2	0	0	BB	IRL	Offline TA/TO	TA/TO	0	0	0	A	A	0	No Deposit	156	NULL	0	Contract	90.39	0	0	Check-Out	2015-09-03
0	10	2015	August	35	27	2	5	2	1	0	BB	GBR	Direct	Direct	0	0	0	C	C	0	No Deposit	250	NULL	0	Transient	155.86	0	2	Check-Out	2015-09-03
1	108	2015	August	35	27	2	5	2	0	0	BB	PRT	Online TA	TA/TO	0	0	0	A	A	0	No Deposit	240	NULL	0	Transient	118.29	0	1	Canceled	2015-08-14
0	30	2015	August	35	28	0	1	2	0	0	BB	ESP	Direct	Direct	0	0	0	A	G	0	No Deposit	250	NULL	0	Transient	115	0	3	Check-Out	2015-08-29
1	164	2015	August	35	28	0	1	2	0	0	BB	PRT	Offline TA/TO	TA/TO	0	0	0	D	D	0	No Deposit	134	NULL	0	Transient-Party	110.7	0	0	Canceled	2015-08-13
1	164	2015	August	35	28	0	1	2	0	0	BB	PRT	Offline TA/TO	TA/TO	0	0	0	D	D	0	No Deposit	134	NULL	0	Transient-Party	110.7	0	0	Canceled	2015-08-13
1	164	2015	August	35	28	0	1	2	1	0	BB	PRT	Offline TA/TO	TA/TO	0	0	0	A	A	0	No Deposit	134	NULL	0	Transient	120.38	0	0	Canceled	2015-08-13
0	0	2015	August	35	28	0	2	2	0	0	BB	PRT	Direct	Direct	0	0	0	H	H	0	No Deposit	NULL	NULL	0	Transient	195	0	0	Check-Out	2015-08-30
1	46	2015	August	35	28	0	2	2	0	0	BB	PRT	Online TA	TA/TO	0	0	0	A	A	0	No Deposit	240	NULL	0	Transient	120.6	0	1	Canceled	2015-07-27
0	31	2015	August	35	28	0	2	3	0	0	BB	BRA	Direct	Direct	0	0	0	A	A	1	No Deposit	250	NULL	0	Transient	176	1	1	Check-Out	2015-08-30
0	34	2015	August	35	28	0	2	2	0	0	BB	PRT	Online TA	TA/TO	0	0	0	A	A	0	No Deposit	240	NULL	0	Transient	120.6	1	3	Check-Out	2015-08-30
1	66	2015	August	35	28	0	2	2	0	0	BB	PRT	Direct	Direct	0	0	0	A	A	0	No Deposit	NULL	NULL	0	Transient	112.05	0	0	Canceled	2015-07-01
0	4	2015	August	35	28	0	2	2	1	0	HB	PRT	Online TA	TA/TO	0	0	0	D	G	1	No Deposit	242	NULL	0	Transient	180.55	0	2	Check-Out	2015-08-30
0	23	2015	August	35	28	0	2	2	0	0	FB	ESP	Direct	Direct	0	0	0	A	D	1	No Deposit	250	NULL	0	Transient	179	0	1	Check-Out	2015-08-30
0	31	2015	August	35	28	0	2	2	2	0	BB	BRA	Direct	Direct	0	0	0	C	C	0	No Deposit	250	NULL	0	Transient	181	1	2	Check-Out	2015-08-30
0	32	2015	August	35	28	1	2	2	0	0	BB	MAR	Online TA	TA/TO	0	0	0	A	A	0	No Deposit	240	NULL	0	Transient	122	0	1	Check-Out	2015-08-31
1	42	2015	August	35	28	1	2	2	2	0	BB	PRT	Online TA	TA/TO	0	0	0	G	G	1	No Deposit	240	NULL	0	Transient	195	0	2	Canceled	2015-07-24
0	30	2015	August	35	28	1	2	2	0	0	HB	PRT	Direct	Direct	0	0	0	D	D	1	No Deposit	NULL	NULL	0	Transient	184	0	0	Check-Out	2015-08-31
1	30	2015	August	35	28	1	2	2	0	0	HB	PRT	Direct	Direct	0	0	0	A	A	0	No Deposit	250	NULL	0	Transient	152	0	0	Canceled	2015-08-24
0	10	2015	August	35	28	1	2	2	0	0	BB	PRT	Direct	Direct	0	0	0	A	A	0	No Deposit	250	NULL	0	Transient-Party	127.67	0	1	Check-Out	2015-08-31
0	11	2015	August	35	28	1	2	2	0	0	BB	PRT	Direct	Direct	0	0	0	A	A	0	No Deposit	250	NULL	0	Transient-Party	127.67	0	1	Check-Out	2015-08-31
0	11	2015	August	35	28	1	2	2	1	0	BB	PRT	Offline TA/TO	TA/TO	0	0	0	A	C	0	No Deposit	5	NULL	0	Transient	114.13	0	1	Check-Out	2015-08-31
0	8	2015	August	35	28	1	2	2	0	0	BB	CN	Online TA	TA/TO	0	0	0	D	D	0	No Deposit	241	NULL	0	Transient	113.7	0	2	Check-Out	2015-08-31
0	39	2015	August	35	28	1	2	2	0	0	BB	PRT	Online TA	TA/TO	0	0	0	A	D	1	No Deposit	240	NULL	0	Transient	120.6	0	2	Check-Out	2015-08-31
0	4	2015	August	35	28	0	1	2	0	0	BB	PRT	Online TA	TA/TO	0	0	0	A	D	0	No Deposit	240	NULL	0	Transient	165	1	1	Check-Out	2015-08-29
0	34	2015	August	35	28	0	2	2	0	1	BB	PRT	Online TA	TA/TO	0	0	0	A	A	0	No Deposit	240	NULL	0	Transient	120.6	0	3	Check-Out	2015-08-30
1	55	2015	August	35	28	0	2	2	0	0	HB	PRT	Online TA	TA/TO	0	0	0	A	A	0	No Deposit	240	NULL	0	Transient	164	0	2	Canceled	2015-07-06
0	25	2015	August	35	28	2	2	2	0	0	FB	FRA	Direct	Direct	0	0	0	F	F	1	No Deposit	250	NULL	0	Transient	208	0	2	Check-Out	2015-09-01
0	106	2015	August	35	28	2	2	2	0	0	BB	PRT	Direct	Direct	0	0	0	E	F	0	No Deposit	250	NULL	0	Transient	166.5	1	1	Check-Out	2015-09-01
0	30	2015	August	35	28	2	3	2	0	0	BB	RUS	Online TA	TA/TO	0	0	0	A	A	0	No Deposit	240	NULL	0	Transient	101.16	0	2	Check-Out	2015-09-02
1	1	2015	August	35	28	2	3	2	0	0	BB	PRT	Direct	Direct	0	0	0	A	C	0	No Deposit	NULL	NULL	0	Transient	130.6	0	1	Canceled	2015-08-28
1	22	2015	August	35	28	2	4	2	0	0	BB	PRT	Online TA	TA/TO	0	0	0	D	D	0	No Deposit	240	NULL	0	Transient	145	0	1	Canceled	2015-08-10
1	42	2015	August	35	28	2	4	2	1	0	HB	PRT	Direct	Direct	0	0	0	A	A	1	No Deposit	250	NULL	0	Transient	158	0	1	Canceled	2015-08-13
0	67	2015	August	35	28	2	4	2	0	0	BB	IRL	Online TA	TA/TO	0	0	0	A	A	0	No Deposit	240	NULL	0	Transient	109.83	0	0	Check-Out	2015-09-03
1	35	2015	August	35	28	2	4	2	2	0	BB	PRT	Direct	Direct	0	0	0	C	C	0	No Deposit	NULL	NULL	0	Transient	141.67	0	2	Canceled	2015-07-31
0	21	2015	August	35	28	2	4	2	0	0	HB	PRT	Online TA	TA/TO	0	0	0	D	D	0	No Deposit	240	NULL	0	Transient	175	0	1	Check-Out	2015-09-03
0	50	2015	August	35	28	2	5	2	0	0	BB	ROU	Offline TA/TO	TA/TO	0	0	0	A	A	0	No Deposit	142	NULL	0	Contract	98.63	0	0	Check-Out	2015-09-04
0	28	2015	August	35	28	2	5	2	0	0	HB	ESP	Online TA	TA/TO	0	0	0	E	E	0	No Deposit	240	NULL	0	Transient	166.14	0	0	Check-Out	2015-09-04
0	30	2015	August	35	28	2	5	2	0	0	BB	GBR	Direct	Direct	0	0	0	F	F	0	No Deposit	250	NULL	0	Transient	150.71	0	0	Check-Out	2015-09-04
0	127	2015	August	35	28	2	3	2	0	0	BB	PRT	Offline TA/TO	TA/TO	0	0	0	A	A	0	No Deposit	147	NULL	0	Transient	97.74	0	1	Check-Out	2015-09-02
1	29	2015	August	35	28	2	5	2	2	0	BB	PRT	Online TA	TA/TO	0	0	0	H	H	0	No Deposit	240	NULL	0	Transient	189.86	0	0	Canceled	2015-08-01
0	66	2015	August	35	28	2	5	2	0	0	BB	GBR	Offline TA/TO	TA/TO	0	0	0	E	E	0	No Deposit	40	NULL	0	Transient	97.5	0	0	Check-Out	2015-09-04
1	59	2015	August	35	28	2	7	2	0	0	BB	PRT	Online TA	TA/TO	0	0	0	D	D	0	No Deposit	240	NULL	0	Transient	123.11	0	0	Canceled	2015-07-03
0	28	2015	August	35	28	2	3	2	0	0	BB	PRT	Direct	Direct	0	0	0	A	A	0	No Deposit	250	NULL	0	Transient	104.8	1	0	Check-Out	2015-09-02
1	59	2015	August	35	29	1	1	2	0	0	BB	PRT	Online TA	TA/TO	0	0	0	E	E	0	No Deposit	240	NULL	0	Transient	164	0	2	Canceled	2015-07-06
0	0	2015	August	35	29	1	1	2	0	0	BB	ESP	Online TA	TA/TO	0	0	0	A	C	0	No Deposit	240	NULL	0	Transient	134	0	1	Check-Out	2015-08-31
0	47	2015	August	35	29	1	1	2	0	0	BB	PRT	Online TA	TA/TO	0	0	0	A	D	0	No Deposit	240	NULL	0	Transient	146	1	2	Check-Out	2015-08-31
0	47	2015	August	35	29	2	1	1	0	0	BB	BRA	Online TA	TA/TO	0	0	0	A	A	0	No Deposit	241	NULL	0	Transient	103.18	0	1	Check-Out	2015-09-01
0	47	2015	August	35	29	2	1	2	0	0	BB	PRT	Online TA	TA/TO	0	0	0	A	C	0	No Deposit	241	NULL	0	Transient	103.18	0	1	Check-Out	2015-09-01
0	57	2015	August	35	29	0	1	2	0	0	HB	PRT	Online TA	TA/TO	0	0	0	A	A	0	No Deposit	240	NULL	0	Transient	164	0	0	Check-Out	2015-08-30
0	1	2015	August	35	29	2	2	2	0	0	HB	PRT	Direct	Direct	0	0	0	A	D	1	No Deposit	NULL	NULL	0	Transient-Party	142.5	0	1	Check-Out	2015-09-02
0	4	2015	August	35	29	2	2	2	0	0	BB	PRT	Offline TA/TO	TA/TO	0	0	0	A	A	0	No Deposit	67	NULL	0	Transient	77.5	1	0	Check-Out	2015-09-02
1	32	2015	August	35	29	2	3	2	0	0	BB	PRT	Online TA	TA/TO	0	0	0	D	D	0	No Deposit	240	NULL	0	Transient	135.2	0	2	Canceled	2015-08-06
1	24	2015	August	35	29	2	3	2	0	0	HB	PRT	Offline TA/TO	Direct	0	0	0	A	A	0	No Deposit	NULL	NULL	0	Transient	149	0	0	Canceled	2015-08-06
0	11	2015	August	35	29	2	3	2	0	0	HB	PRT	Online TA	TA/TO	0	0	0	D	D	1	No Deposit	240	NULL	0	Transient	140.4	1	2	Check-Out	2015-09-03
0	136	2015	August	35	29	2	3	2	0	0	BB	PRT	Direct	Direct	0	0	0	A	A	0	No Deposit	NULL	NULL	0	Transient	112	0	2	Check-Out	2015-09-03
0	2	2015	August	35	29	2	4	3	0	0	BB	PRT	Direct	Direct	0	0	0	C	C	5	No Deposit	NULL	NULL	0	Transient	173.25	0	0	Check-Out	2015-09-04
1	54	2015	August	35	29	2	4	2	0	0	BB	PRT	Online TA	TA/TO	0	0	0	A	A	0	No Deposit	240	NULL	0	Transient	121.5	0	0	Canceled	2015-08-03
1	87	2015	August	35	29	2	5	2	0	0	BB	PRT	Online TA	TA/TO	0	0	0	D	D	0	No Deposit	240	NULL	0	Transient	122.86	0	0	Canceled	2015-07-31
1	98	2015	August	35	29	2	6	2	0	0	BB	PRT	Offline TA/TO	TA/TO	0	0	0	E	E	0	No Deposit	15	NULL	0	Transient	130.9	0	0	Canceled	2015-05-27
0	9	2015	August	35	29	2	5	2	0	0	BB	PRT	Online TA	TA/TO	0	0	0	D	D	0	No Deposit	240	NULL	0	Transient	146	1	2	Check-Out	2015-09-05
0	2	2015	August	36	30	1	0	2	0	0	BB	PRT	Direct	Direct	0	0	0	A	D	0	No Deposit	NULL	NULL	0	Transient	154	1	0	Check-Out	2015-08-31
0	11	2015	August	36	30	2	0	2	0	1	BB	PRT	Online TA	TA/TO	0	0	0	A	A	1	No Deposit	240	NULL	0	Transient	103.5	1	4	Check-Out	2015-09-01
0	11	2015	August	36	30	2	0	2	0	0	BB	PRT	Online TA	TA/TO	0	0	0	A	A	0	No Deposit	240	NULL	0	Transient	103.5	1	3	Check-Out	2015-09-01
1	69	2015	August	36	30	2	1	2	0	0	BB	PRT	Direct	Direct	0	0	0	A	A	0	No Deposit	250	NULL	0	Transient	129.33	0	1	Canceled	2015-08-24
0	37	2015	August	36	30	2	1	2	0	0	HB	NLD	Online TA	TA/TO	0	0	0	A	A	0	No Deposit	240	NULL	0	Transient	115.2	1	0	Check-Out	2015-09-02
0	103	2015	August	36	30	2	1	2	0	0	BB	GBR	Online TA	TA/TO	0	0	0	A	A	0	No Deposit	147	NULL	0	Transient	71.72	0	0	Check-Out	2015-09-02
0	5	2015	August	36	30	2	2	2	0	0	BB	GBR	Offline TA/TO	TA/TO	0	0	0	D	D	0	No Deposit	142	NULL	0	Contract	106.8	0	0	Check-Out	2015-09-03
0	34	2015	August	36	30	2	2	2	0	0	BB	GBR	Online TA	TA/TO	0	0	0	A	A	0	No Deposit	241	NULL	0	Transient	71.69	0	1	Check-Out	2015-09-03
0	44	2015	August	36	30	2	3	2	0	0	BB	IRL	Direct	Direct	0	0	0	E	F	0	No Deposit	250	NULL	0	Transient	136.2	0	2	Check-Out	2015-09-04
0	83	2015	August	36	30	2	4	2	0	0	BB	ROU	Online TA	TA/TO	0	0	0	D	D	0	No Deposit	240	NULL	0	Transient	112.33	1	1	Check-Out	2015-09-05
0	83	2015	August	36	30	2	4	2	0	0	BB	ROU	Online TA	TA/TO	0	0	0	D	D	0	No Deposit	240	NULL	0	Transient	112.33	0	1	Check-Out	2015-09-05
1	72	2015	August	36	30	2	4	2	0	0	HB	PRT	Direct	Direct	0	0	0	E	E	0	No Deposit	NULL	NULL	0	Transient	157.67	0	0	Canceled	2015-06-20
1	143	2015	August	36	30	2	5	2	2	0	BB	PRT	Online TA	TA/TO	0	0	0	G	G	0	No Deposit	240	NULL	0	Transient	165	0	2	Canceled	2015-06-16
1	47	2015	August	36	30	2	5	1	0	0	BB	PRT	Online TA	TA/TO	0	0	0	A	A	0	No Deposit	240	NULL	0	Transient	113.43	0	0	Canceled	2015-07-20
1	104	2015	August	36	30	2	5	2	0	0	HB	PRT	Online TA	TA/TO	0	0	0	E	E	0	No Deposit	240	NULL	0	Transient	161.29	0	1	Canceled	2015-08-06
0	25	2015	August	36	30	2	5	2	0	0	HB	PRT	Online TA	TA/TO	0	0	0	A	A	0	No Deposit	240	NULL	0	Transient	167.86	1	0	Check-Out	2015-09-06
0	82	2015	August	36	30	2	5	2	0	0	BB	FRA	Online TA	TA/TO	0	0	0	F	F	0	No Deposit	241	NULL	0	Transient	103.07	0	1	Check-Out	2015-09-06
1	104	2015	August	36	30	2	5	2	0	0	HB	PRT	Online TA	TA/TO	0	0	0	E	E	0	No Deposit	240	NULL	0	Transient	161.29	0	0	Canceled	2015-05-18
1	346	2015	August	36	30	4	8	2	0	0	BB	PRT	Offline TA/TO	TA/TO	0	0	0	A	A	0	No Deposit	171	NULL	0	Transient	96.3	0	0	Canceled	2015-08-14
0	0	2015	August	36	31	1	0	2	0	0	BB	SWE	Online TA	TA/TO	0	0	0	A	A	0	No Deposit	241	NULL	0	Transient	92.86	0	1	Check-Out	2015-09-01
0	35	2015	August	36	31	1	1	3	0	0	BB	PRT	Direct	Direct	0	0	0	A	A	0	No Deposit	250	NULL	0	Transient	128	1	1	Check-Out	2015-09-02
0	34	2015	August	36	31	1	1	2	0	0	HB	ITA	Online TA	TA/TO	0	0	0	A	A	0	No Deposit	240	NULL	0	Transient	115.2	0	1	Check-Out	2015-09-02
0	83	2015	August	36	31	1	1	1	0	0	BB	BEL	Online TA	TA/TO	0	0	0	A	A	0	No Deposit	240	NULL	0	Transient	80.55	0	0	Check-Out	2015-09-02
0	41	2015	August	36	31	1	2	2	0	0	BB	ESP	Online TA	TA/TO	0	0	0	D	D	0	No Deposit	240	NULL	0	Transient	120.33	0	1	Check-Out	2015-09-03
0	26	2015	August	36	31	1	2	2	0	0	BB	FRA	Online TA	TA/TO	0	0	0	D	D	0	No Deposit	240	NULL	0	Transient	126.67	0	2	Check-Out	2015-09-03
1	143	2015	August	36	31	1	2	2	0	0	BB	PRT	Online TA	TA/TO	0	0	0	E	E	0	No Deposit	240	NULL	0	Transient	130.33	0	3	Canceled	2015-04-20
0	26	2015	August	36	31	1	2	2	0	0	BB	SVN	Online TA	TA/TO	0	0	0	A	A	0	No Deposit	241	NULL	0	Transient	75.46	0	1	Check-Out	2015-09-03
1	0	2015	August	36	31	1	2	2	0	0	BB	PRT	Online TA	TA/TO	0	0	0	A	A	0	No Deposit	242	NULL	0	Transient	96.33	0	1	No-Show	2015-08-31
1	42	2015	August	36	31	1	2	2	1	0	BB	PRT	Online TA	TA/TO	0	0	0	A	A	0	No Deposit	242	NULL	0	Transient	117.83	0	2	Canceled	2015-07-25
0	6	2015	August	36	31	1	2	2	0	0	BB	ESP	Online TA	TA/TO	0	0	0	D	D	0	No Deposit	240	NULL	0	Transient	120.33	0	1	Check-Out	2015-09-03
0	28	2015	August	36	31	1	2	2	0	1	BB	ESP	Online TA	TA/TO	0	0	0	A	A	0	No Deposit	240	NULL	0	Transient	98	0	2	Check-Out	2015-09-03
0	26	2015	August	36	31	1	3	2	2	0	HB	PRT	Direct	Direct	0	0	0	C	C	3	No Deposit	250	NULL	0	Transient	155.5	0	0	Check-Out	2015-09-04
0	10	2015	August	36	31	1	3	2	0	0	BB	PRT	Offline TA/TO	TA/TO	0	0	0	E	E	0	No Deposit	142	NULL	0	Contract	122.6	0	0	Check-Out	2015-09-04
0	59	2015	August	36	31	1	3	2	0	0	HB	PRT	Offline TA/TO	TA/TO	0	0	0	D	D	0	No Deposit	15	NULL	0	Transient	105.5	0	2	Check-Out	2015-09-04
1	159	2015	August	36	31	1	4	2	0	0	BB	PRT	Online TA	TA/TO	0	0	0	D	D	0	No Deposit	240	NULL	0	Transient	101.44	0	0	Canceled	2015-06-17
1	124	2015	August	36	31	1	5	2	0	0	BB	PRT	Online TA	TA/TO	0	0	0	G	G	0	No Deposit	240	NULL	0	Transient	160	0	0	Canceled	2015-04-29
1	60	2015	August	36	31	1	5	2	0	0	BB	PRT	Online TA	TA/TO	0	0	0	A	A	0	No Deposit	240	NULL	0	Transient	120.5	0	1	Canceled	2015-07-03
0	26	2015	August	36	31	2	5	2	0	0	BB	NLD	Online TA	TA/TO	0	0	0	A	A	0	No Deposit	240	NULL	0	Transient	126.29	0	2	Check-Out	2015-09-07
0	160	2015	August	36	31	3	7	2	0	0	BB	IRL	Offline TA/TO	TA/TO	0	0	0	E	E	0	No Deposit	175	NULL	0	Transient	87.75	0	0	Check-Out	2015-09-10
0	68	2015	August	36	31	3	8	2	0	0	BB	IRL	Online TA	TA/TO	0	0	0	D	D	0	No Deposit	240	NULL	0	Transient	113.55	0	3	Check-Out	2015-09-11
1	38	2015	September	36	1	0	2	2	1	1	BB	PRT	Direct	Direct	0	0	0	C	C	0	No Deposit	250	NULL	0	Transient	123	0	0	Canceled	2015-08-06
1	47	2015	September	36	1	0	2	2	0	0	BB	PRT	Online TA	TA/TO	0	0	0	A	A	0	No Deposit	240	NULL	0	Transient	98	0	1	Canceled	2015-07-22
0	48	2015	September	36	1	0	3	2	0	0	HB	PRT	Online TA	TA/TO	0	0	0	A	A	0	No Deposit	240	NULL	0	Transient	151	0	0	Check-Out	2015-09-04
0	48	2015	September	36	1	0	3	2	0	0	HB	ESP	Direct	Direct	0	0	0	A	C	0	No Deposit	250	NULL	0	Transient	134.67	0	1	Check-Out	2015-09-04
0	27	2015	September	36	1	0	3	2	1	0	HB	PRT	Direct	Direct	0	0	0	C	C	0	No Deposit	250	NULL	0	Transient	153	0	2	Check-Out	2015-09-04
1	71	2015	September	36	1	0	3	2	0	0	HB	PRT	Online TA	TA/TO	0	0	0	D	D	0	No Deposit	240	NULL	0	Transient	137.67	0	1	Canceled	2015-07-06
1	85	2015	September	36	1	0	4	2	0	0	BB	PRT	Online TA	TA/TO	0	0	0	E	E	0	No Deposit	240	NULL	0	Transient	111	0	0	Canceled	2015-07-31
1	132	2015	September	36	1	0	4	2	0	0	BB	PRT	Online TA	TA/TO	0	0	0	E	E	0	No Deposit	240	NULL	0	Transient	123	0	1	Canceled	2015-06-08
0	50	2015	September	36	1	0	4	2	2	0	BB	PRT	Direct	Direct	0	0	0	C	C	0	No Deposit	250	NULL	0	Transient	119	0	0	Check-Out	2015-09-05
0	122	2015	September	36	1	0	4	2	0	0	HB	PRT	Online TA	TA/TO	0	0	0	E	F	0	No Deposit	240	NULL	0	Transient	155	0	2	Check-Out	2015-09-05
0	64	2015	September	36	1	0	4	2	0	0	BB	PRT	Online TA	TA/TO	0	0	0	D	D	1	No Deposit	240	NULL	0	Transient	109	0	2	Check-Out	2015-09-05
0	48	2015	September	36	1	0	4	2	0	0	FB	PRT	Direct	Direct	0	0	0	A	B	2	No Deposit	250	NULL	0	Transient	158	0	0	Check-Out	2015-09-05
0	0	2015	September	36	1	0	5	2	0	0	HB	PRT	Direct	Direct	0	0	0	A	A	1	No Deposit	250	NULL	0	Transient	128	0	0	Check-Out	2015-09-06
1	14	2015	September	36	1	0	2	2	0	0	BB	PRT	Online TA	TA/TO	0	0	0	D	D	0	No Deposit	240	NULL	0	Transient	113	0	0	Canceled	2015-08-21
0	5	2015	September	36	1	0	2	2	0	0	BB	PRT	Direct	Direct	0	0	0	A	E	0	No Deposit	250	NULL	0	Transient	113	0	0	Check-Out	2015-09-03
1	161	2015	September	36	1	0	5	2	0	0	BB	PRT	Online TA	TA/TO	0	0	0	D	D	0	No Deposit	240	NULL	0	Transient	93.12	0	2	Canceled	2015-07-01
0	62	2015	September	36	1	0	5	2	0	0	HB	PRT	Direct	Direct	0	0	0	A	A	1	No Deposit	250	NULL	0	Transient	128	0	0	Check-Out	2015-09-06
1	161	2015	September	36	1	0	5	2	0	0	BB	PRT	Online TA	TA/TO	0	0	0	D	D	0	No Deposit	240	NULL	0	Transient	93.12	0	2	Canceled	2015-07-01
0	333	2015	September	36	1	1	5	1	0	0	BB	PRT	Direct	TA/TO	0	0	0	A	A	0	No Deposit	240	NULL	0	Transient	110.7	0	0	Check-Out	2015-09-07
0	27	2015	September	36	1	2	5	2	0	0	BB	ESP	Offline TA/TO	TA/TO	0	0	0	A	A	0	No Deposit	142	NULL	0	Contract	101.03	0	0	Check-Out	2015-09-08
1	73	2015	September	36	1	2	5	2	0	0	BB	PRT	Online TA	TA/TO	0	0	0	E	E	0	No Deposit	240	NULL	0	Transient	120.71	0	1	Canceled	2015-08-17
0	123	2015	September	36	1	2	5	1	0	0	BB	GBR	Online TA	TA/TO	0	0	0	A	A	1	No Deposit	241	NULL	0	Transient	82.72	0	1	Check-Out	2015-09-08
1	27	2015	September	36	1	2	5	2	0	0	BB	PRT	Online TA	TA/TO	0	0	0	A	A	0	No Deposit	240	NULL	0	Transient	131	0	2	Canceled	2015-08-10
1	97	2015	September	36	1	2	5	2	0	0	BB	PRT	Online TA	TA/TO	0	0	0	E	E	0	No Deposit	240	NULL	0	Transient	120.71	0	0	Canceled	2015-06-06
0	73	2015	September	36	1	2	5	2	0	0	BB	GBR	Online TA	TA/TO	0	0	0	D	D	0	No Deposit	240	NULL	0	Transient	110.71	0	0	Check-Out	2015-09-08
1	97	2015	September	36	1	2	6	2	0	0	BB	PRT	Direct	Direct	0	0	0	E	E	0	No Deposit	250	NULL	0	Transient	136	0	0	Canceled	2015-07-25
0	27	2015	September	36	1	2	6	2	2	0	BB	ESP	Online TA	TA/TO	0	0	0	G	G	2	No Deposit	240	NULL	0	Transient-Party	186	0	1	Check-Out	2015-09-09
0	27	2015	September	36	1	2	6	2	0	0	BB	ESP	Online TA	TA/TO	0	0	0	A	A	2	No Deposit	240	NULL	0	Transient-Party	114.19	0	1	Check-Out	2015-09-09
1	27	2015	September	36	1	2	6	2	0	0	HB	PRT	Online TA	TA/TO	0	0	0	E	E	0	No Deposit	240	NULL	0	Transient	186	0	2	Canceled	2015-08-18
0	140	2015	September	36	1	2	8	2	0	0	HB	PRT	Offline TA/TO	TA/TO	0	0	0	A	A	0	No Deposit	8	NULL	0	Transient	86.95	1	0	Check-Out	2015-09-11
0	62	2015	September	36	1	2	10	2	0	0	BB	UKR	Online TA	TA/TO	0	0	0	D	D	0	No Deposit	240	NULL	0	Transient	113	0	2	Check-Out	2015-09-13
0	381	2015	September	36	1	4	10	2	0	0	BB	GBR	Offline TA/TO	TA/TO	0	0	0	E	E	0	No Deposit	40	NULL	0	Contract	82.88	0	0	Check-Out	2015-09-15
0	0	2015	September	36	2	0	1	1	0	0	BB	PRT	Corporate	Corporate	0	0	0	A	E	0	No Deposit	88	NULL	0	Transient	134	0	0	Check-Out	2015-09-03
1	149	2015	September	36	2	0	2	2	0	0	HB	PRT	Online TA	TA/TO	0	0	0	E	E	0	No Deposit	240	NULL	0	Transient-Party	155	0	3	Canceled	2015-04-20
1	1	2015	September	36	2	0	2	2	0	0	BB	PRT	Online TA	TA/TO	0	0	0	D	D	2	No Deposit	240	NULL	0	Transient	146	0	0	Canceled	2015-09-01
1	149	2015	September	36	2	0	2	2	0	0	HB	PRT	Online TA	TA/TO	0	0	0	E	E	0	No Deposit	240	NULL	0	Transient-Party	155	0	3	Canceled	2015-04-20
0	4	2015	September	36	2	0	4	2	0	0	BB	USA	Online TA	TA/TO	0	0	0	D	D	0	No Deposit	240	NULL	0	Transient	154.25	0	0	Check-Out	2015-09-06
0	104	2015	September	36	2	1	4	2	0	0	BB	GBR	Online TA	TA/TO	0	0	0	A	D	0	No Deposit	241	NULL	0	Transient	71.69	0	0	Check-Out	2015-09-07
0	104	2015	September	36	2	1	4	2	0	0	BB	GBR	Online TA	TA/TO	0	0	0	A	D	0	No Deposit	241	NULL	0	Transient	71.69	0	0	Check-Out	2015-09-07
0	68	2015	September	36	2	2	5	3	0	0	HB	PRT	Direct	Direct	0	0	0	G	G	2	No Deposit	250	NULL	0	Transient	150.71	1	0	Check-Out	2015-09-09
1	4	2015	September	36	2	2	5	2	0	0	BB	IRL	Groups	TA/TO	0	0	0	A	C	0	No Deposit	96	NULL	0	Transient-Party	57	0	0	Canceled	2015-09-01
1	71	2015	September	36	2	2	5	2	2	0	BB	PRT	Online TA	TA/TO	0	0	0	G	G	0	No Deposit	240	NULL	0	Transient	153	0	0	Canceled	2015-06-26
1	149	2015	September	36	2	2	6	2	2	0	BB	PRT	Online TA	TA/TO	0	0	0	G	G	0	No Deposit	240	NULL	0	Transient	153	0	0	Canceled	2015-04-10
0	1	2015	September	36	3	0	2	2	0	0	BB	ESP	Online TA	TA/TO	0	0	0	A	A	1	No Deposit	240	NULL	0	Transient	131.4	0	0	Check-Out	2015-09-05
0	55	2015	September	36	3	0	3	2	0	0	BB	PRT	Offline TA/TO	TA/TO	0	0	0	D	E	0	No Deposit	5	NULL	0	Transient	90.4	1	0	Check-Out	2015-09-06
0	154	2015	September	36	3	0	3	2	0	0	BB	ITA	Corporate	Direct	0	0	0	A	A	0	No Deposit	NULL	268	0	Transient-Party	88.2	0	0	Check-Out	2015-09-06
0	154	2015	September	36	3	0	3	2	0	0	BB	SMR	Corporate	Direct	0	0	0	A	A	0	No Deposit	NULL	268	0	Transient-Party	88.2	0	0	Check-Out	2015-09-06
0	57	2015	September	36	3	0	1	2	0	0	BB	ESP	Offline TA/TO	TA/TO	0	0	0	A	C	0	No Deposit	171	NULL	0	Transient	65.5	1	0	Check-Out	2015-09-04
0	154	2015	September	36	3	0	3	2	0	0	BB	ITA	Corporate	Direct	0	0	0	A	A	0	No Deposit	NULL	268	0	Transient-Party	88.2	0	0	Check-Out	2015-09-06
0	29	2015	September	36	3	0	3	2	1	0	HB	PRT	Direct	Direct	0	0	0	D	F	2	No Deposit	250	NULL	0	Transient	211	0	2	Check-Out	2015-09-06
0	154	2015	September	36	3	0	3	1	0	0	BB	ITA	Corporate	Direct	0	0	0	A	A	1	No Deposit	NULL	268	0	Transient-Party	80	0	0	Check-Out	2015-09-06
0	154	2015	September	36	3	0	3	2	0	0	BB	ITA	Corporate	Direct	0	0	0	A	A	0	No Deposit	NULL	268	0	Transient-Party	88.2	0	0	Check-Out	2015-09-06
0	154	2015	September	36	3	0	3	2	0	0	BB	PRT	Corporate	Direct	0	0	0	A	A	0	No Deposit	NULL	268	0	Transient	88.2	0	0	Check-Out	2015-09-06
0	6	2015	September	36	3	0	3	2	0	0	BB	FRA	Corporate	Direct	0	0	0	A	A	0	No Deposit	NULL	268	0	Transient-Party	88.2	0	0	Check-Out	2015-09-06
1	304	2015	September	36	3	0	3	40	0	0	BB	PRT	Direct	Direct	0	0	0	A	A	0	No Deposit	NULL	NULL	0	Group	0	0	0	Canceled	2015-01-02
0	29	2015	September	36	3	1	3	2	0	0	BB	PRT	Offline TA/TO	TA/TO	0	0	0	E	F	0	No Deposit	8	NULL	0	Contract	109.5	0	1	Check-Out	2015-09-07
0	29	2015	September	36	3	1	3	2	0	0	HB	PRT	Online TA	TA/TO	0	0	0	A	A	0	No Deposit	240	NULL	0	Transient	144.9	0	2	Check-Out	2015-09-07
0	29	2015	September	36	3	1	3	2	0	0	BB	ESP	Offline TA/TO	TA/TO	0	0	0	D	E	0	No Deposit	8	NULL	0	Contract	79.5	0	0	Check-Out	2015-09-07
0	29	2015	September	36	3	1	3	2	1	0	BB	PRT	Offline TA/TO	TA/TO	0	0	0	E	F	0	No Deposit	8	NULL	0	Contract	124.5	1	2	Check-Out	2015-09-07
0	297	2015	September	36	3	1	3	2	0	0	BB	IRL	Direct	TA/TO	0	0	0	A	A	0	No Deposit	240	NULL	0	Transient-Party	123	0	2	Check-Out	2015-09-07
1	297	2015	September	36	3	1	3	2	0	0	BB	PRT	Direct	TA/TO	0	0	0	A	A	0	No Deposit	240	NULL	0	Transient	0	0	0	Canceled	2014-11-18
0	52	2015	September	36	3	2	7	2	0	0	BB	PRT	Direct	Direct	0	0	0	D	D	0	No Deposit	NULL	NULL	0	Transient-Party	113	1	2	Check-Out	2015-09-12
0	92	2015	September	36	3	2	7	2	0	0	BB	ESP	Online TA	TA/TO	0	0	0	E	E	0	No Deposit	240	NULL	0	Transient	123	1	0	Check-Out	2015-09-12
0	52	2015	September	36	3	2	7	2	1	0	HB	PRT	Direct	Direct	0	0	0	D	D	1	No Deposit	NULL	NULL	0	Transient-Party	166	0	3	Check-Out	2015-09-12
0	56	2015	September	36	3	2	8	2	0	0	BB	GBR	Offline TA/TO	TA/TO	0	0	0	D	D	0	No Deposit	243	NULL	0	Contract	79.5	0	1	Check-Out	2015-09-13
0	65	2015	September	36	3	2	8	2	0	0	BB	IRL	Offline TA/TO	TA/TO	0	0	0	D	D	0	No Deposit	40	NULL	0	Transient	79.5	0	0	Check-Out	2015-09-13
0	50	2015	September	36	3	2	5	2	0	0	BB	GBR	Offline TA/TO	TA/TO	0	0	0	D	D	0	No Deposit	243	NULL	0	Contract	79.5	0	1	Check-Out	2015-09-10
0	163	2015	September	36	3	2	5	2	0	0	BB	ESP	Online TA	TA/TO	0	0	0	D	D	0	No Deposit	240	NULL	0	Transient	91.46	0	1	Check-Out	2015-09-10
1	48	2015	September	36	3	2	8	2	2	0	BB	PRT	Direct	Direct	0	0	0	G	I	0	No Deposit	250	NULL	0	Transient	153	0	0	No-Show	2015-09-03
0	327	2015	September	36	3	4	10	2	0	0	BB	GBR	Offline TA/TO	TA/TO	0	0	0	D	D	0	No Deposit	40	NULL	0	Contract	62.48	0	1	Check-Out	2015-09-17
0	0	2015	September	36	4	0	1	2	0	0	BB	ITA	Corporate	Corporate	0	0	0	D	F	1	No Deposit	NULL	110	0	Transient	124.1	1	0	Check-Out	2015-09-05
1	1	2015	September	36	4	0	1	2	0	0	BB	PRT	Online TA	TA/TO	0	0	0	A	E	0	No Deposit	240	NULL	0	Transient	117.9	0	0	Canceled	2015-09-04
0	1	2015	September	36	4	0	1	2	0	0	BB	FRA	Online TA	TA/TO	0	0	0	A	F	1	No Deposit	240	NULL	0	Transient	143	1	2	Check-Out	2015-09-05
0	0	2015	September	36	4	0	1	2	0	0	BB	ESP	Direct	Direct	0	0	0	D	E	0	No Deposit	250	NULL	0	Transient	131	0	0	Check-Out	2015-09-05
0	14	2015	September	36	4	0	2	3	0	0	BB	IRL	Groups	TA/TO	0	0	0	A	C	0	Refundable	96	NULL	0	Transient-Party	128	1	0	Check-Out	2015-09-06
0	88	2015	September	36	4	0	2	2	0	0	HB	ESP	Online TA	TA/TO	0	0	0	E	E	1	No Deposit	240	NULL	0	Transient	167	1	0	Check-Out	2015-09-06
1	105	2015	September	36	4	0	2	2	0	0	BB	PRT	Online TA	TA/TO	0	0	0	G	G	0	No Deposit	240	NULL	0	Transient	153	0	0	Canceled	2015-06-04
0	0	2015	September	36	4	0	2	2	0	0	BB	ESP	Online TA	TA/TO	0	0	0	F	F	0	No Deposit	NULL	NULL	0	Transient	172	0	1	Check-Out	2015-09-06
1	77	2015	September	36	4	0	2	2	0	0	BB	PRT	Online TA	TA/TO	0	0	0	E	E	0	No Deposit	240	NULL	0	Transient	123	0	0	Canceled	2015-06-29
0	15	2015	September	36	4	0	2	2	0	0	BB	PRT	Online TA	TA/TO	0	0	0	D	E	0	No Deposit	240	NULL	0	Transient	146	0	1	Check-Out	2015-09-06
1	29	2015	September	36	4	1	2	2	0	0	BB	PRT	Offline TA/TO	TA/TO	0	0	0	D	D	0	No Deposit	8	NULL	0	Contract	79.5	0	0	Canceled	2015-08-06
0	28	2015	September	36	4	1	2	1	0	0	BB	PRT	Offline TA/TO	TA/TO	0	0	0	D	D	0	No Deposit	142	NULL	0	Contract	116.8	0	0	Check-Out	2015-09-07
1	23	2015	September	36	4	1	2	2	0	0	HB	PRT	Direct	Direct	0	0	0	D	D	0	No Deposit	250	NULL	0	Transient	155	0	0	Canceled	2015-08-14
0	28	2015	September	36	4	1	2	2	0	0	BB	DEU	Offline TA/TO	TA/TO	0	0	0	D	E	0	No Deposit	8	NULL	0	Contract	79.5	1	0	Check-Out	2015-09-07
0	3	2015	September	36	4	1	2	2	0	0	BB	ESP	Online TA	TA/TO	0	0	0	D	D	0	No Deposit	240	NULL	0	Transient	135	1	2	Check-Out	2015-09-07
1	28	2015	September	36	4	1	2	1	0	0	BB	PRT	Offline TA/TO	TA/TO	0	0	0	D	D	0	No Deposit	142	NULL	0	Contract	116.8	0	0	Canceled	2015-08-07
0	0	2015	September	36	4	2	2	3	0	0	BB	PRT	Direct	Direct	0	0	0	A	C	2	No Deposit	NULL	NULL	0	Transient	176	0	0	Check-Out	2015-09-08
0	4	2015	September	36	4	2	2	2	0	0	HB	PRT	Online TA	TA/TO	0	0	0	D	D	1	No Deposit	240	NULL	0	Transient	151.25	0	2	Check-Out	2015-09-08
0	63	2015	September	36	4	2	3	2	0	0	BB	ESP	Online TA	TA/TO	0	0	0	E	E	0	No Deposit	240	NULL	0	Transient	168	1	1	Check-Out	2015-09-09
0	67	2015	September	36	4	2	3	2	0	0	BB	CHE	Online TA	TA/TO	0	0	0	E	E	0	No Deposit	240	NULL	0	Transient	123	0	1	Check-Out	2015-09-09
1	29	2015	September	36	4	2	6	2	0	0	BB	PRT	Online TA	TA/TO	0	0	0	C	C	0	No Deposit	242	NULL	0	Transient	151.88	0	1	Canceled	2015-08-06
0	73	2015	September	36	4	2	7	2	2	0	BB	GBR	Online TA	TA/TO	0	0	0	G	G	1	No Deposit	240	NULL	0	Transient	153	0	0	Check-Out	2015-09-13
0	51	2015	September	36	4	3	7	2	0	0	HB	ESP	Offline TA/TO	TA/TO	0	0	0	A	A	0	No Deposit	142	NULL	0	Contract	104.8	1	0	Check-Out	2015-09-14
0	150	2015	September	36	4	3	7	2	0	0	HB	CHE	Direct	Direct	0	0	0	G	G	0	No Deposit	250	NULL	0	Transient	183	1	0	Check-Out	2015-09-14
0	23	2015	September	36	4	2	4	2	0	0	BB	PRT	Online TA	TA/TO	0	0	0	A	A	0	No Deposit	240	NULL	0	Transient	120	0	2	Check-Out	2015-09-10
0	67	2015	September	36	4	2	5	2	0	0	BB	GBR	Offline TA/TO	TA/TO	0	0	0	E	E	0	No Deposit	40	NULL	0	Transient	97.5	0	0	Check-Out	2015-09-11
1	30	2015	September	36	5	0	1	2	0	0	FB	PRT	Offline TA/TO	TA/TO	0	0	0	E	E	0	No Deposit	149	NULL	0	Transient	143.5	0	0	Canceled	2015-08-28
1	15	2015	September	36	5	1	1	1	2	0	BB	PRT	Online TA	TA/TO	0	0	0	H	H	0	No Deposit	240	NULL	0	Transient	163	0	0	Canceled	2015-08-21
0	68	2015	September	36	5	2	4	2	0	0	BB	PRT	Online TA	TA/TO	0	0	0	E	E	0	No Deposit	240	NULL	0	Transient	123	0	2	Check-Out	2015-09-11
0	47	2015	September	36	5	2	4	2	0	0	FB	PRT	Direct	Direct	0	0	0	D	D	0	No Deposit	NULL	NULL	0	Transient	171	0	1	Check-Out	2015-09-11
0	47	2015	September	36	5	2	4	2	0	0	FB	PRT	Direct	Direct	0	0	0	D	D	0	No Deposit	NULL	NULL	0	Transient	171	0	2	Check-Out	2015-09-11
1	74	2015	September	36	5	2	4	2	0	0	HB	PRT	Online TA	TA/TO	0	0	0	D	D	0	No Deposit	240	NULL	0	Transient	143	0	0	Canceled	2015-06-29
1	333	2015	September	36	5	2	5	26	0	0	BB	PRT	Offline TA/TO	TA/TO	0	0	0	A	A	0	No Deposit	96	NULL	0	Group	0	0	0	Canceled	2015-01-02
0	26	2015	September	36	5	2	5	2	0	0	BB	GBR	Direct	Direct	0	0	0	F	F	0	No Deposit	250	NULL	0	Transient	156	0	0	Check-Out	2015-09-12
0	25	2015	September	36	5	1	1	2	0	0	BB	USA	Online TA	TA/TO	0	0	0	E	F	0	No Deposit	240	NULL	0	Transient	139.5	1	1	Check-Out	2015-09-07
0	71	2015	September	36	5	2	2	2	0	0	BB	PRT	Online TA	TA/TO	0	0	0	D	D	0	No Deposit	240	NULL	0	Transient	113	0	0	Check-Out	2015-09-09
1	314	2015	September	36	5	2	5	2	1	0	HB	PRT	Direct	TA/TO	0	0	0	E	E	1	No Deposit	240	NULL	0	Transient	154.14	0	0	Canceled	2015-01-02
0	54	2015	September	36	5	2	5	2	0	0	BB	CN	Direct	Direct	0	0	0	A	A	0	No Deposit	250	NULL	0	Transient	98	0	2	Check-Out	2015-09-12
1	74	2015	September	36	5	2	5	2	0	0	BB	PRT	Online TA	TA/TO	0	0	0	D	D	0	No Deposit	240	NULL	0	Transient	113	0	0	Canceled	2015-06-26
0	74	2015	September	36	5	2	5	2	0	0	HB	GBR	Offline TA/TO	TA/TO	0	0	0	D	D	0	No Deposit	40	NULL	0	Transient	107.5	0	0	Check-Out	2015-09-12
0	26	2015	September	36	5	2	5	2	0	0	BB	GBR	Offline TA/TO	TA/TO	0	0	0	C	C	0	No Deposit	142	NULL	0	Contract	124.8	0	0	Check-Out	2015-09-12
1	94	2015	September	36	5	2	5	2	0	0	BB	PRT	Direct	Direct	0	0	0	G	G	0	No Deposit	NULL	NULL	0	Transient	153	0	0	No-Show	2015-09-05
1	54	2015	September	36	5	2	5	2	0	0	BB	PRT	Online TA	TA/TO	0	0	0	A	A	1	No Deposit	240	NULL	0	Transient	131	0	2	Canceled	2015-07-14
0	52	2015	September	36	5	2	5	2	0	0	FB	ESP	Offline TA/TO	TA/TO	0	0	0	A	B	1	No Deposit	149	NULL	0	Transient	111.5	1	0	Check-Out	2015-09-12
0	47	2015	September	36	5	2	5	2	0	0	BB	GBR	Direct	Direct	0	0	0	A	A	0	No Deposit	250	NULL	0	Transient	98	0	1	Check-Out	2015-09-12
1	74	2015	September	36	5	2	5	2	0	0	BB	PRT	Online TA	TA/TO	0	0	0	E	E	0	No Deposit	240	NULL	0	Transient	123	0	0	Canceled	2015-07-13
1	1	2015	September	36	5	2	6	2	2	0	BB	PRT	Direct	Direct	0	0	0	G	G	0	No Deposit	250	NULL	0	Transient	153	0	0	Canceled	2015-09-04
1	50	2015	September	36	5	2	6	2	0	0	BB	PRT	Direct	Direct	0	0	0	C	C	0	No Deposit	250	NULL	0	Transient	123	0	0	Canceled	2015-09-04
1	155	2015	September	36	5	3	6	2	2	0	HB	PRT	Online TA	TA/TO	0	0	0	G	G	1	No Deposit	240	NULL	0	Transient	197	0	2	Canceled	2015-04-07
1	323	2015	September	36	5	4	6	2	0	0	BB	PRT	Offline TA/TO	TA/TO	0	0	0	E	E	0	No Deposit	175	NULL	0	Transient-Party	97.5	0	1	Canceled	2015-05-01
1	323	2015	September	36	5	4	6	2	0	0	BB	PRT	Offline TA/TO	TA/TO	0	0	0	E	E	0	No Deposit	175	NULL	0	Transient-Party	97.5	0	1	Canceled	2015-05-01
0	340	2015	September	36	5	4	6	2	0	0	BB	SWE	Offline TA/TO	TA/TO	0	0	0	E	E	2	No Deposit	96	NULL	0	Transient	87.75	0	2	Check-Out	2015-09-15
0	103	2015	September	36	5	4	10	2	0	0	BB	DEU	Online TA	TA/TO	0	0	0	E	E	0	No Deposit	241	NULL	0	Transient	83.7	1	1	Check-Out	2015-09-19
0	356	2015	September	36	5	4	10	2	0	0	BB	GBR	Offline TA/TO	TA/TO	0	0	0	D	D	0	No Deposit	2	NULL	0	Contract	91.77	0	0	Check-Out	2015-09-19
0	5	2015	September	37	6	0	0	1	2	0	BB	PRT	Online TA	TA/TO	0	0	0	H	H	0	No Deposit	240	NULL	0	Transient	0	0	0	Check-Out	2015-09-06
0	40	2015	September	37	6	2	0	2	0	0	HB	PRT	Direct	Direct	0	0	0	A	A	0	No Deposit	250	NULL	0	Transient	128	0	1	Check-Out	2015-09-08
1	116	2015	September	37	6	2	0	2	0	0	BB	PRT	Online TA	TA/TO	0	0	0	A	A	0	No Deposit	240	NULL	0	Transient	98	0	3	Canceled	2015-05-13
0	74	2015	September	37	6	2	1	2	0	0	BB	PRT	Online TA	TA/TO	0	0	0	A	A	2	No Deposit	241	NULL	0	Transient	71.69	0	1	Check-Out	2015-09-09
0	25	2015	September	37	6	2	2	2	0	0	BB	ESP	Online TA	TA/TO	0	0	0	A	A	0	No Deposit	240	NULL	0	Transient	114.5	0	1	Check-Out	2015-09-10
1	32	2015	September	37	6	1	0	2	0	0	HB	PRT	Offline TA/TO	Direct	0	0	0	A	A	1	No Deposit	NULL	NULL	0	Transient	149	0	0	Canceled	2015-08-06
1	12	2015	September	37	6	1	0	2	0	0	BB	PRT	Online TA	TA/TO	0	0	0	C	C	0	No Deposit	242	NULL	0	Transient	123	0	1	Canceled	2015-08-25
1	26	2015	September	37	6	2	3	2	0	0	BB	PRT	Direct	Direct	0	0	0	A	A	0	No Deposit	250	NULL	0	Transient	117.8	0	1	Canceled	2015-08-31
1	73	2015	September	37	6	2	3	2	0	0	BB	PRT	Online TA	TA/TO	0	0	0	A	A	0	No Deposit	240	NULL	0	Transient	98	0	1	Canceled	2015-06-29
1	26	2015	September	37	6	2	3	2	0	1	BB	PRT	Online TA	TA/TO	0	0	0	F	F	0	No Deposit	242	NULL	0	Transient	198	0	2	Canceled	2015-08-11
1	27	2015	September	37	6	2	3	2	0	0	BB	PRT	Offline TA/TO	TA/TO	0	0	0	C	C	0	No Deposit	142	NULL	0	Contract	124.8	0	0	Canceled	2015-08-18
0	110	2015	September	37	6	2	3	2	0	0	BB	ESP	Online TA	TA/TO	0	0	0	A	A	0	No Deposit	240	NULL	0	Transient	98	1	0	Check-Out	2015-09-11
1	75	2015	September	37	6	2	3	1	0	0	BB	PRT	Online TA	TA/TO	0	0	0	A	A	0	No Deposit	240	NULL	0	Transient	89	0	0	Canceled	2015-07-31
0	61	2015	September	37	6	2	4	2	0	0	BB	ESP	Direct	Direct	0	0	0	A	A	0	No Deposit	250	NULL	0	Transient	128	0	0	Check-Out	2015-09-12
1	60	2015	September	37	6	2	4	2	0	0	BB	PRT	Online TA	TA/TO	0	0	0	D	D	0	No Deposit	240	NULL	0	Transient	146	0	0	Canceled	2015-08-24
1	61	2015	September	37	6	2	4	2	0	0	BB	PRT	Online TA	TA/TO	0	0	0	A	A	0	No Deposit	240	NULL	0	Transient	131	0	3	Canceled	2015-08-25
0	57	2015	September	37	6	2	4	2	0	0	BB	PRT	Direct	Direct	0	0	0	A	A	1	No Deposit	250	NULL	0	Transient	98	0	0	Check-Out	2015-09-12
0	61	2015	September	37	6	2	4	3	0	0	BB	ESP	Online TA	TA/TO	0	0	0	A	A	1	No Deposit	240	NULL	0	Transient	161	0	3	Check-Out	2015-09-12
0	47	2015	September	37	6	2	4	2	0	0	BB	GBR	Offline TA/TO	TA/TO	0	0	0	D	D	0	No Deposit	8	NULL	0	Contract	79.5	0	0	Check-Out	2015-09-12
0	30	2015	September	37	6	2	5	2	0	0	BB	IRL	Online TA	TA/TO	0	0	0	A	E	0	No Deposit	240	NULL	0	Transient	126.29	1	2	Check-Out	2015-09-13
0	59	2015	September	37	6	2	5	2	0	0	HB	GBR	Offline TA/TO	TA/TO	0	0	0	D	D	1	No Deposit	243	NULL	0	Transient	105.5	0	0	Check-Out	2015-09-13
0	78	2015	September	37	6	2	5	3	0	0	HB	PRT	Direct	Direct	0	0	0	H	H	0	No Deposit	250	NULL	0	Transient	208.14	1	1	Check-Out	2015-09-13
1	142	2015	September	37	6	2	5	2	0	0	BB	PRT	Direct	Direct	0	0	0	D	D	0	No Deposit	NULL	NULL	0	Transient	103.85	0	1	Canceled	2015-05-23
0	94	2015	September	37	6	2	5	2	0	0	BB	PRT	Offline TA/TO	TA/TO	0	0	0	D	D	0	No Deposit	96	NULL	0	Transient	79.5	0	0	Check-Out	2015-09-13
0	69	2015	September	37	6	2	5	2	0	1	BB	PRT	Online TA	TA/TO	0	0	0	D	G	1	No Deposit	240	NULL	0	Transient	113	1	3	Check-Out	2015-09-13
0	78	2015	September	37	6	2	5	2	0	0	HB	PRT	Direct	Direct	0	0	0	F	F	0	No Deposit	250	NULL	0	Transient	163	1	0	Check-Out	2015-09-13
0	115	2015	September	37	6	2	5	2	0	0	HB	GBR	Offline TA/TO	TA/TO	0	0	0	D	D	0	No Deposit	40	NULL	0	Contract	107.5	0	0	Check-Out	2015-09-13
0	128	2015	September	37	6	2	5	2	0	0	BB	IRL	Offline TA/TO	TA/TO	0	0	0	E	E	0	No Deposit	95	NULL	0	Transient	97.5	0	0	Check-Out	2015-09-13
1	90	2015	September	37	6	3	5	2	0	0	BB	PRT	Direct	Direct	0	0	0	D	D	0	No Deposit	250	NULL	0	Transient	113	0	1	Canceled	2015-08-01
0	328	2015	September	37	6	4	6	2	0	0	BB	GBR	Offline TA/TO	TA/TO	0	0	0	D	D	0	No Deposit	171	NULL	0	Transient	66.15	0	1	Check-Out	2015-09-16
1	136	2015	September	37	6	2	5	1	0	0	HB	PRT	Offline TA/TO	TA/TO	0	0	0	E	E	0	No Deposit	142	NULL	0	Contract	99.8	0	0	Canceled	2015-06-05
0	143	2015	September	37	6	4	6	2	0	0	HB	DEU	Offline TA/TO	TA/TO	0	0	0	E	E	0	No Deposit	142	NULL	0	Contract	111.96	0	0	Check-Out	2015-09-16
0	90	2015	September	37	6	4	7	2	2	0	BB	IRL	Online TA	TA/TO	0	0	0	G	G	0	No Deposit	240	NULL	0	Transient	139.18	0	0	Check-Out	2015-09-17
0	144	2015	September	37	6	4	10	2	0	0	BB	GBR	Online TA	TA/TO	0	0	0	A	A	0	No Deposit	240	NULL	0	Transient	83.15	0	1	Check-Out	2015-09-20
1	336	2015	September	37	7	1	2	50	0	0	BB	PRT	Direct	Direct	0	0	0	A	A	0	No Deposit	NULL	NULL	0	Group	0	0	0	Canceled	2015-01-18
0	90	2015	September	37	7	1	3	2	0	0	BB	ESP	Offline TA/TO	TA/TO	0	0	0	D	D	0	No Deposit	175	NULL	0	Transient	77.6	0	0	Check-Out	2015-09-11
0	35	2015	September	37	7	1	3	2	0	0	HB	PRT	Online TA	TA/TO	0	0	0	A	C	0	No Deposit	240	NULL	0	Transient	144.9	0	2	Check-Out	2015-09-11
0	4	2015	September	37	7	1	4	2	0	0	HB	PRT	Direct	Direct	0	0	0	A	C	1	No Deposit	250	NULL	0	Transient	161	0	0	Check-Out	2015-09-12
1	55	2015	September	37	7	1	4	2	0	0	BB	PRT	Online TA	TA/TO	0	0	0	A	A	0	No Deposit	242	NULL	0	Transient	131	0	1	Canceled	2015-07-21
0	0	2015	September	37	7	1	4	2	0	0	BB	PRT	Direct	Direct	0	0	0	E	E	3	No Deposit	NULL	NULL	0	Transient	131	0	0	Check-Out	2015-09-12
0	2	2015	September	37	7	1	4	2	0	1	HB	PRT	Online TA	TA/TO	0	0	0	A	A	2	No Deposit	240	NULL	0	Transient	188	0	2	Check-Out	2015-09-12
0	112	2015	September	37	7	1	5	2	0	0	BB	IRL	Online TA	TA/TO	0	0	0	A	A	0	No Deposit	147	NULL	0	Transient	64.29	0	0	Check-Out	2015-09-13
1	105	2015	September	37	7	1	5	2	0	0	BB	PRT	Online TA	TA/TO	0	0	0	A	A	0	No Deposit	240	NULL	0	Transient	98	0	0	Canceled	2015-09-05
1	109	2015	September	37	7	1	5	2	0	0	BB	PRT	Online TA	TA/TO	0	0	0	E	E	0	No Deposit	240	NULL	0	Transient	123	0	0	Canceled	2015-06-05
1	40	2015	September	37	7	2	5	1	0	0	BB	PRT	Online TA	TA/TO	0	0	0	A	A	0	No Deposit	240	NULL	0	Transient	117.29	0	2	Canceled	2015-08-04
1	75	2015	September	37	7	2	5	2	0	0	BB	PRT	Online TA	TA/TO	0	0	0	A	A	0	No Deposit	240	NULL	0	Transient	98	0	2	Canceled	2015-08-27
0	30	2015	September	37	7	13	33	2	0	0	SC	ESP	Online TA	TA/TO	0	0	0	A	I	17	No Deposit	240	NULL	0	Transient	0	0	1	Check-Out	2015-10-23
1	144	2015	September	37	7	3	7	2	0	0	BB	PRT	Online TA	TA/TO	0	0	0	A	A	0	No Deposit	240	NULL	0	Transient	75.96	0	0	No-Show	2015-09-07
0	248	2015	September	37	7	3	7	2	0	0	HB	GBR	Offline TA/TO	TA/TO	0	0	0	A	A	0	No Deposit	40	NULL	0	Transient	83.5	0	1	Check-Out	2015-09-07
0	0	2015	September	37	8	0	2	2	0	0	BB	PRT	Direct	Direct	0	0	0	A	C	1	No Deposit	NULL	NULL	0	Transient	131	0	0	Check-Out	2015-09-10
1	302	2015	September	37	8	0	3	2	0	0	BB	PRT	Direct	TA/TO	0	0	0	A	A	0	No Deposit	240	NULL	0	Transient	84.47	0	0	Canceled	2015-01-22
1	302	2015	September	37	8	0	3	2	0	0	BB	PRT	Direct	TA/TO	0	0	0	A	A	0	No Deposit	240	NULL	0	Transient	84.47	0	0	Canceled	2015-01-22
1	302	2015	September	37	8	0	3	2	0	0	BB	PRT	Direct	TA/TO	0	0	0	A	A	1	No Deposit	240	NULL	0	Transient	84.47	0	0	Canceled	2015-01-22
1	61	2015	September	37	8	0	4	2	0	0	BB	PRT	Online TA	TA/TO	0	0	0	E	E	0	No Deposit	240	NULL	0	Transient	156	0	0	Canceled	2015-07-27
1	12	2015	September	37	8	0	4	2	0	0	BB	PRT	Online TA	TA/TO	0	0	0	A	A	0	No Deposit	242	NULL	0	Transient	98	0	1	Canceled	2015-08-28
1	47	2015	September	37	8	0	4	2	0	0	BB	PRT	Online TA	TA/TO	0	0	0	A	A	0	No Deposit	240	NULL	0	Transient	117.9	0	2	Canceled	2015-08-10
0	11	2015	September	37	8	0	4	2	0	0	BB	PRT	Direct	Direct	0	0	0	A	A	0	No Deposit	250	NULL	0	Transient	98	0	1	Check-Out	2015-09-12
0	117	2015	September	37	8	2	5	2	0	0	HB	GBR	Offline TA/TO	TA/TO	0	0	0	D	C	0	No Deposit	156	NULL	0	Contract	101.53	0	0	Check-Out	2015-09-15
0	160	2015	September	37	8	2	5	2	0	0	HB	GBR	Offline TA/TO	TA/TO	0	0	0	D	C	0	No Deposit	40	NULL	0	Contract	97.54	0	0	Check-Out	2015-09-15
0	175	2015	September	37	8	2	5	2	0	0	HB	GBR	Offline TA/TO	TA/TO	0	0	0	A	A	0	No Deposit	143	NULL	0	Transient	91.5	0	0	Check-Out	2015-09-15
0	71	2015	September	37	8	2	6	2	0	0	BB	GBR	Online TA	TA/TO	0	0	0	D	D	0	No Deposit	240	NULL	0	Transient	113	0	0	Check-Out	2015-09-16
1	344	2015	September	37	8	4	10	2	0	0	BB	PRT	Offline TA/TO	TA/TO	0	0	0	A	A	0	No Deposit	171	NULL	0	Transient	58.95	0	0	Canceled	2015-01-01
0	12	2015	September	37	8	2	5	2	0	0	BB	PRT	Direct	Direct	0	0	0	F	G	0	No Deposit	250	NULL	0	Transient	133	1	0	Check-Out	2015-09-15
0	382	2015	September	37	8	4	10	2	0	0	BB	GBR	Offline TA/TO	TA/TO	0	0	0	E	E	0	No Deposit	40	NULL	0	Contract	76.5	0	0	Check-Out	2015-09-22
1	0	2015	September	37	9	0	1	1	0	0	BB	PRT	Direct	Direct	0	0	0	A	F	0	No Deposit	NULL	NULL	0	Transient	146	0	2	Canceled	2015-09-09
0	0	2015	September	37	9	0	1	2	0	0	BB	ESP	Direct	Direct	0	0	0	F	F	0	No Deposit	NULL	NULL	0	Transient	146	1	0	Check-Out	2015-09-10
0	28	2015	September	37	9	0	1	1	0	0	BB	PRT	Corporate	Corporate	0	0	0	A	A	0	No Deposit	NULL	154	0	Transient	80	0	0	Check-Out	2015-09-10
0	58	2015	September	37	9	0	1	2	0	0	BB	CHE	Offline TA/TO	TA/TO	0	0	0	A	A	0	No Deposit	251	NULL	0	Transient	68.5	0	0	Check-Out	2015-09-10
1	0	2015	September	37	9	0	1	2	0	0	BB	PRT	Direct	Direct	0	0	0	A	A	0	No Deposit	NULL	NULL	0	Transient	146	0	2	Canceled	2015-09-09
1	20	2015	September	37	9	0	2	2	0	0	BB	PRT	Offline TA/TO	TA/TO	0	0	0	E	E	0	No Deposit	142	NULL	0	Contract	124.8	0	0	Canceled	2015-08-22
0	48	2015	September	37	9	0	2	2	0	0	BB	ESP	Online TA	TA/TO	0	0	0	A	A	1	No Deposit	240	NULL	0	Transient	131	0	2	Check-Out	2015-09-11
0	2	2015	September	37	9	0	3	2	0	0	BB	PRT	Online TA	TA/TO	0	0	0	A	D	0	No Deposit	240	NULL	0	Transient	146	1	0	Check-Out	2015-09-12
0	0	2015	September	37	9	0	1	1	0	0	BB	PRT	Corporate	Direct	0	0	0	A	A	0	No Deposit	NULL	NULL	0	Transient	134	0	0	Check-Out	2015-09-10
0	137	2015	September	37	9	0	3	1	0	0	BB	PRT	Online TA	TA/TO	0	0	0	D	D	0	No Deposit	241	NULL	0	Transient	86.69	1	2	Check-Out	2015-09-12
1	1	2015	September	37	9	1	4	2	0	0	BB	PRT	Direct	Direct	0	0	0	A	A	0	No Deposit	NULL	NULL	0	Transient	124.4	0	0	Canceled	2015-09-09
0	130	2015	September	37	9	2	4	1	0	0	BB	LVA	Online TA	TA/TO	0	0	0	A	A	1	No Deposit	240	NULL	0	Transient	65.7	0	2	Check-Out	2015-09-15
0	130	2015	September	37	9	2	4	1	0	0	BB	LVA	Online TA	TA/TO	0	0	0	A	A	1	No Deposit	240	NULL	0	Transient	77.7	1	2	Check-Out	2015-09-15
0	118	2015	September	37	9	2	5	2	0	0	BB	GBR	Offline TA/TO	TA/TO	0	0	0	A	A	0	No Deposit	115	NULL	0	Contract	59	0	1	Check-Out	2015-09-16
0	146	2015	September	37	9	2	5	2	0	0	HB	DEU	Offline TA/TO	TA/TO	0	0	0	A	A	0	No Deposit	275	NULL	0	Transient	76.5	0	0	Check-Out	2015-09-16
1	159	2015	September	37	9	2	7	2	0	1	BB	PRT	Online TA	TA/TO	0	0	0	A	A	1	No Deposit	240	NULL	0	Transient-Party	82	0	2	Canceled	2015-04-29
1	78	2015	September	37	9	2	7	2	0	0	BB	PRT	Online TA	TA/TO	0	0	0	A	A	0	No Deposit	242	NULL	0	Transient	92.67	0	1	Canceled	2015-07-23
1	159	2015	September	37	9	2	7	2	0	0	BB	PRT	Online TA	TA/TO	0	0	0	A	A	0	No Deposit	240	NULL	0	Transient-Party	82	0	1	Canceled	2015-04-29
0	49	2015	September	37	9	1	4	1	0	0	BB	RUS	Online TA	TA/TO	0	0	0	A	A	0	No Deposit	240	NULL	0	Transient	115.4	0	2	Check-Out	2015-09-14
0	1	2015	September	37	9	1	4	2	0	0	HB	GBR	Online TA	TA/TO	0	0	0	A	A	1	No Deposit	240	NULL	0	Transient	158.4	0	0	Check-Out	2015-09-14
0	31	2015	September	37	10	0	3	2	0	0	BB	BEL	Online TA	TA/TO	0	0	0	A	C	0	No Deposit	240	NULL	0	Transient	108	0	1	Check-Out	2015-09-13
1	114	2015	September	37	10	1	3	2	0	0	BB	PRT	Online TA	TA/TO	0	0	0	E	E	0	No Deposit	241	NULL	0	Transient	87.05	0	1	Canceled	2015-05-22
0	170	2015	September	37	10	1	3	2	0	0	BB	GBR	Offline TA/TO	TA/TO	0	0	0	D	E	0	No Deposit	26	NULL	0	Contract	70.98	0	0	Check-Out	2015-09-14
1	27	2015	September	37	10	1	3	2	0	0	BB	PRT	Direct	Direct	0	0	0	E	E	0	No Deposit	NULL	NULL	0	Transient	119.7	0	1	Canceled	2015-08-14
0	166	2015	September	37	10	1	3	2	0	0	BB	PRT	Online TA	TA/TO	0	0	0	A	A	0	No Deposit	240	NULL	0	Transient	73.8	0	2	Check-Out	2015-09-14
1	114	2015	September	37	10	1	3	2	0	0	BB	PRT	Online TA	TA/TO	0	0	0	E	E	0	No Deposit	241	NULL	0	Transient	87.05	0	1	Canceled	2015-05-22
1	114	2015	September	37	10	1	3	2	0	0	BB	PRT	Online TA	TA/TO	0	0	0	E	E	0	No Deposit	241	NULL	0	Transient	87.05	0	0	Canceled	2015-05-21
0	108	2015	September	37	10	2	3	2	0	0	BB	RUS	Online TA	TA/TO	0	0	0	A	A	1	No Deposit	240	NULL	0	Transient	82.44	0	1	Check-Out	2015-09-15
0	82	2015	September	37	10	2	3	2	0	0	HB	GBR	Online TA	TA/TO	0	0	0	E	E	0	No Deposit	240	NULL	0	Transient	153	0	1	Check-Out	2015-09-15
0	113	2015	September	37	10	2	5	2	0	0	BB	IRL	Online TA	TA/TO	0	0	0	A	A	0	No Deposit	147	NULL	0	Transient	57.54	0	0	Check-Out	2015-09-17
1	94	2015	September	37	10	2	5	2	0	0	BB	PRT	Direct	Direct	0	0	0	F	F	0	No Deposit	250	NULL	0	Transient	120.43	0	0	Canceled	2015-06-11
0	0	2015	September	37	10	0	1	2	0	0	BB	GBR	Online TA	TA/TO	0	0	0	A	C	0	No Deposit	240	NULL	0	Transient	131	1	2	Check-Out	2015-09-11
0	3	2015	September	37	10	0	1	1	0	0	BB	PRT	Complementary	Direct	0	0	0	C	H	0	No Deposit	NULL	NULL	0	Transient	0	0	0	Check-Out	2015-09-11
0	12	2015	September	37	10	0	2	3	0	0	BB	PRT	Online TA	TA/TO	0	0	0	A	A	1	No Deposit	241	NULL	0	Transient	75.46	0	1	Check-Out	2015-09-12
1	132	2015	September	37	10	0	2	2	0	0	BB	PRT	Online TA	TA/TO	0	0	0	A	A	0	No Deposit	240	NULL	0	Group	82	0	2	Canceled	2015-05-11
0	12	2015	September	37	10	0	2	2	0	1	BB	PRI	Online TA	TA/TO	0	0	0	A	A	0	No Deposit	241	NULL	0	Transient	75.46	0	2	Check-Out	2015-09-12
1	56	2015	September	37	10	0	3	2	2	0	BB	PRT	Online TA	TA/TO	0	0	0	H	H	0	No Deposit	240	NULL	0	Transient	208	0	2	Canceled	2015-08-12
0	140	2015	September	37	10	2	5	2	1	0	HB	SRB	Offline TA/TO	TA/TO	0	0	0	A	A	1	No Deposit	177	NULL	0	Transient	106.25	0	1	Check-Out	2015-09-17
1	147	2015	September	37	10	2	5	2	0	0	BB	PRT	Offline TA/TO	TA/TO	0	0	0	D	D	0	No Deposit	142	NULL	0	Contract	70.48	0	0	Canceled	2015-08-25
0	140	2015	September	37	10	2	5	2	0	0	HB	DEU	Offline TA/TO	TA/TO	0	0	0	A	A	0	No Deposit	177	NULL	0	Transient	85	0	0	Check-Out	2015-09-17
0	97	2015	September	37	10	2	5	2	0	0	HB	GBR	Offline TA/TO	TA/TO	0	0	0	A	A	0	No Deposit	40	NULL	0	Transient	83.5	0	0	Check-Out	2015-09-17
0	160	2015	September	37	10	2	5	2	0	0	BB	GBR	Offline TA/TO	TA/TO	0	0	0	A	A	0	No Deposit	243	NULL	0	Contract	48.88	0	0	Check-Out	2015-09-17
0	91	2015	September	37	10	2	5	2	0	0	BB	GBR	Offline TA/TO	TA/TO	0	0	0	D	D	0	No Deposit	243	NULL	0	Transient	73.5	0	1	Check-Out	2015-09-17
0	111	2015	September	37	10	2	7	2	0	0	HB	GBR	Offline TA/TO	TA/TO	0	0	0	D	D	0	No Deposit	40	NULL	0	Contract	101.5	0	0	Check-Out	2015-09-19
1	80	2015	September	37	10	1	3	1	0	0	BB	PRT	Direct	Direct	0	0	0	F	F	0	No Deposit	250	NULL	0	Transient	133	0	1	Canceled	2015-07-15
1	114	2015	September	37	10	1	3	2	0	0	BB	PRT	Online TA	TA/TO	0	0	0	E	E	0	No Deposit	241	NULL	0	Transient	87.05	0	1	Canceled	2015-05-22
0	90	2015	September	37	10	2	8	2	0	0	BB	FRA	Online TA	TA/TO	0	0	0	E	E	0	No Deposit	240	NULL	0	Transient	118.2	1	1	Check-Out	2015-09-20
0	338	2015	September	37	10	2	8	2	0	0	BB	GBR	Offline TA/TO	TA/TO	0	0	0	D	D	0	No Deposit	156	NULL	0	Contract	66.15	0	1	Check-Out	2015-09-20
0	167	2015	September	37	10	4	10	2	0	0	BB	IRL	Offline TA/TO	TA/TO	0	0	0	A	A	0	No Deposit	156	NULL	0	Contract	50.15	0	2	Check-Out	2015-09-24
0	2	2015	September	37	11	0	1	1	0	0	BB	SWE	Online TA	TA/TO	0	0	0	D	D	0	No Deposit	241	NULL	0	Transient	112.42	0	1	Check-Out	2015-09-12
0	0	2015	September	37	11	0	1	2	0	0	BB	FRA	Direct	Direct	0	0	0	A	C	0	No Deposit	NULL	NULL	0	Transient	131	1	0	Check-Out	2015-09-12
0	73	2015	September	37	11	0	1	2	0	0	BB	DEU	Offline TA/TO	TA/TO	0	0	0	A	A	0	No Deposit	251	NULL	0	Transient	68.5	0	0	Check-Out	2015-09-12
0	0	2015	September	37	11	0	1	2	0	0	BB	ESP	Offline TA/TO	TA/TO	0	0	0	A	C	0	No Deposit	142	NULL	0	Transient	104.8	0	0	Check-Out	2015-09-12
0	63	2015	September	37	11	0	1	2	0	0	BB	POL	Online TA	TA/TO	0	0	0	A	D	0	No Deposit	240	NULL	0	Transient	117.9	0	3	Check-Out	2015-09-12
0	3	2015	September	37	11	0	1	1	0	0	BB	GBR	Corporate	Direct	0	0	0	A	D	0	No Deposit	NULL	59	0	Transient	134	0	0	Check-Out	2015-09-12
0	8	2015	September	37	11	0	2	2	0	0	BB	PRT	Direct	Direct	0	0	0	D	D	0	No Deposit	NULL	NULL	0	Transient	113	0	0	Check-Out	2015-09-13
0	1	2015	September	37	11	0	2	2	0	0	BB	ESP	Online TA	TA/TO	0	0	0	A	D	0	No Deposit	240	NULL	0	Transient	138.5	0	0	Check-Out	2015-09-13
0	70	2015	September	37	11	0	2	2	0	0	BB	FRA	Online TA	TA/TO	0	0	0	D	D	0	No Deposit	240	NULL	0	Transient	146	1	0	Check-Out	2015-09-13
0	4	2015	September	37	11	0	2	2	0	0	BB	PRT	Direct	Direct	0	0	0	D	D	0	No Deposit	250	NULL	0	Transient	133	1	0	Check-Out	2015-09-13
0	157	2015	September	37	11	1	2	3	0	0	BB	GBR	Online TA	TA/TO	0	0	0	G	F	0	No Deposit	240	NULL	0	Transient	153	0	1	Check-Out	2015-09-14
0	1	2015	September	37	11	1	2	2	2	0	BB	BRA	Online TA	TA/TO	0	0	0	H	H	0	No Deposit	240	NULL	0	Group	131	1	0	Check-Out	2015-09-14
0	1	2015	September	37	11	1	2	2	0	0	BB	PRT	Online TA	TA/TO	0	0	0	D	F	0	No Deposit	240	NULL	0	Transient	135	1	1	Check-Out	2015-09-14
0	8	2015	September	37	11	2	3	2	0	0	BB	FRA	Online TA	TA/TO	0	0	0	A	A	0	No Deposit	240	NULL	0	Transient	111.2	0	2	Check-Out	2015-09-16
0	102	2015	September	37	11	2	5	2	0	0	BB	GBR	Offline TA/TO	TA/TO	0	0	0	A	A	0	No Deposit	40	NULL	0	Contract	57.5	0	0	Check-Out	2015-09-18
1	310	2015	September	37	11	2	5	2	0	0	BB	PRT	Offline TA/TO	TA/TO	0	0	0	A	A	0	No Deposit	26	NULL	0	Contract	58.95	0	0	Canceled	2015-07-21
0	11	2015	September	37	11	2	5	2	0	0	BB	GBR	Online TA	TA/TO	0	0	0	A	A	0	No Deposit	241	NULL	0	Transient	77.11	0	0	Check-Out	2015-09-18
1	148	2015	September	37	11	2	5	2	0	0	HB	PRT	Offline TA/TO	TA/TO	0	0	0	D	D	0	No Deposit	40	NULL	0	Contract	97.99	0	0	Canceled	2015-06-25
0	165	2015	September	37	11	3	7	2	0	0	BB	GBR	Offline TA/TO	TA/TO	0	0	0	A	A	0	No Deposit	40	NULL	0	Contract	51.75	0	0	Check-Out	2015-09-21
1	101	2015	September	37	12	0	1	1	0	0	BB	PRT	Online TA	TA/TO	0	0	0	A	A	0	No Deposit	240	NULL	0	Transient	89	0	1	Canceled	2015-06-23
1	101	2015	September	37	12	0	1	2	2	0	BB	PRT	Online TA	TA/TO	0	0	0	G	G	0	No Deposit	240	NULL	0	Transient	153	0	1	Canceled	2015-06-23
0	9	2015	September	37	12	2	2	2	0	0	BB	ESP	Online TA	TA/TO	0	0	0	D	D	0	No Deposit	240	NULL	0	Transient	141.5	1	2	Check-Out	2015-09-16
1	172	2015	September	37	12	2	2	2	0	0	BB	PRT	Groups	TA/TO	0	0	0	A	A	0	No Deposit	15	NULL	0	Transient-Party	36	0	0	Canceled	2015-08-06
1	171	2015	September	37	12	2	2	1	0	0	BB	PRT	Online TA	TA/TO	0	0	0	A	A	2	No Deposit	240	NULL	0	Transient	59.13	0	1	Canceled	2015-05-09
0	143	2015	September	37	12	2	4	2	0	0	BB	BRA	Online TA	TA/TO	0	0	0	A	D	0	No Deposit	240	NULL	0	Transient	66.6	0	1	Check-Out	2015-09-18
1	145	2015	September	37	12	2	4	2	0	0	HB	PRT	Online TA	TA/TO	0	0	0	D	D	2	No Deposit	240	NULL	0	Transient	129	0	2	Canceled	2015-09-08
1	121	2015	September	37	12	2	4	2	0	0	BB	PRT	Online TA	TA/TO	0	0	0	A	A	0	No Deposit	240	NULL	0	Transient	82	0	2	Canceled	2015-08-26
0	0	2015	September	37	12	2	5	1	0	0	HB	DEU	Offline TA/TO	TA/TO	0	0	0	A	A	0	No Deposit	275	NULL	0	Transient	58.05	0	0	Check-Out	2015-09-19
0	96	2015	September	37	12	2	5	2	0	0	BB	PRT	Online TA	TA/TO	0	0	0	D	D	0	No Deposit	240	NULL	0	Transient	95.86	0	0	Check-Out	2015-09-19
0	136	2015	September	37	12	2	5	2	0	0	BB	GBR	Online TA	TA/TO	0	0	0	D	D	0	No Deposit	241	NULL	0	Transient	68.45	0	1	Check-Out	2015-09-19
1	340	2015	September	37	12	2	5	26	0	0	BB	PRT	Offline TA/TO	TA/TO	0	0	0	A	A	0	No Deposit	96	NULL	0	Group	0	0	0	Canceled	2015-01-02
0	2	2015	September	37	12	2	5	2	0	0	BB	IRL	Direct	Direct	0	0	0	E	F	0	No Deposit	250	NULL	0	Transient	131.14	0	0	Check-Out	2015-09-19
0	170	2015	September	37	12	6	12	2	0	0	HB	SWE	Offline TA/TO	TA/TO	0	0	0	A	A	0	No Deposit	69	NULL	0	Contract	72.25	0	0	Check-Out	2015-09-30
0	149	2015	September	37	12	2	5	2	0	0	BB	DEU	Offline TA/TO	TA/TO	0	0	0	A	A	0	No Deposit	275	NULL	0	Transient	53.1	0	0	Check-Out	2015-09-19
0	0	2015	September	38	13	1	0	2	0	0	BB	IRL	Direct	Direct	0	0	0	A	E	0	No Deposit	NULL	NULL	0	Transient	123	0	0	Check-Out	2015-09-14
1	127	2015	September	38	13	2	0	2	0	0	BB	PRT	Online TA	TA/TO	0	0	0	A	A	0	No Deposit	240	NULL	0	Transient	110.7	0	0	Canceled	2015-05-20
1	149	2015	September	38	13	2	1	2	0	0	BB	PRT	Online TA	TA/TO	0	0	0	A	A	1	No Deposit	240	NULL	0	Transient	73.8	0	1	Canceled	2015-05-09
0	19	2015	September	38	13	2	2	2	0	0	HB	DEU	Online TA	TA/TO	0	0	0	A	C	0	No Deposit	242	NULL	0	Transient	127.75	0	1	Check-Out	2015-09-17
1	12	2015	September	38	13	2	2	2	0	0	BB	PRT	Online TA	TA/TO	0	0	0	D	D	0	No Deposit	240	NULL	0	Transient	110.75	0	0	Canceled	2015-09-09
1	178	2015	September	38	13	2	2	2	0	0	BB	PRT	Online TA	TA/TO	0	0	0	A	A	0	No Deposit	240	NULL	0	Transient-Party	91	0	1	Canceled	2015-08-10
0	12	2015	September	38	13	2	2	2	0	0	BB	ESP	Online TA	TA/TO	0	0	0	D	D	0	No Deposit	240	NULL	0	Transient	122.75	1	1	Check-Out	2015-09-17
1	178	2015	September	38	13	2	2	2	0	0	BB	PRT	Online TA	TA/TO	0	0	0	A	A	0	No Deposit	240	NULL	0	Transient-Party	91	0	1	Canceled	2015-08-10
0	26	2015	September	38	13	2	3	2	0	0	BB	PRT	Direct	Direct	0	0	0	E	F	0	No Deposit	NULL	NULL	0	Transient	132.6	1	2	Check-Out	2015-09-18
0	2	2015	September	38	13	2	3	2	0	0	BB	PRT	Direct	Direct	0	0	0	C	C	0	No Deposit	250	NULL	0	Transient	124	1	0	Check-Out	2015-09-18
1	10	2015	September	38	13	2	3	2	0	0	BB	PRT	Direct	Direct	0	0	0	F	F	0	No Deposit	NULL	NULL	0	Transient	138.6	0	0	Canceled	2015-09-04
1	120	2015	September	38	13	2	3	2	0	0	BB	PRT	Online TA	TA/TO	0	0	0	E	E	0	No Deposit	240	NULL	0	Transient	107	0	2	Canceled	2015-07-31
1	123	2015	September	38	13	2	4	2	0	0	BB	ESP	Online TA	TA/TO	0	0	0	A	A	0	No Deposit	240	NULL	0	Transient	70.2	0	1	Canceled	2015-05-16
0	137	2015	September	38	13	2	5	2	0	0	BB	GBR	Offline TA/TO	TA/TO	0	0	0	D	D	0	No Deposit	40	NULL	0	Contract	66.15	0	1	Check-Out	2015-09-20
0	104	2015	September	38	13	2	5	2	0	0	BB	GBR	Offline TA/TO	TA/TO	0	0	0	E	E	0	No Deposit	40	NULL	0	Transient	93.21	0	0	Check-Out	2015-09-20
0	172	2015	September	38	13	3	5	2	0	0	BB	IRL	Offline TA/TO	TA/TO	0	0	0	A	A	0	No Deposit	142	NULL	0	Contract	53.1	0	1	Check-Out	2015-09-21
0	305	2015	September	38	13	4	7	2	0	0	BB	IRL	Offline TA/TO	TA/TO	0	0	0	A	A	0	No Deposit	142	NULL	0	Group	53.1	0	2	Check-Out	2015-09-24
0	83	2015	September	38	13	4	8	2	0	1	BB	PRT	Direct	Direct	0	0	0	E	E	0	No Deposit	250	NULL	0	Transient	105	0	1	Check-Out	2015-09-25
0	173	2015	September	38	13	4	8	2	0	0	BB	GBR	Offline TA/TO	TA/TO	0	0	0	D	D	0	No Deposit	40	NULL	0	Contract	66.15	0	0	Check-Out	2015-09-25
1	94	2015	September	38	13	4	10	2	0	0	BB	PRT	Offline TA/TO	TA/TO	0	0	0	D	D	0	No Deposit	243	NULL	0	Transient	79.5	0	0	Canceled	2015-06-19
0	118	2015	September	38	13	4	10	2	0	0	BB	GBR	Offline TA/TO	TA/TO	0	0	0	D	D	0	No Deposit	243	NULL	0	Contract	73.5	0	0	Check-Out	2015-09-27
0	156	2015	September	38	14	1	1	1	0	0	BB	NLD	Online TA	TA/TO	0	0	0	A	G	0	No Deposit	240	NULL	0	Transient	58.5	1	0	Check-Out	2015-09-16
0	21	2015	September	38	14	1	2	2	0	0	BB	GBR	Online TA	TA/TO	0	0	0	E	E	0	No Deposit	240	NULL	0	Transient	132	1	2	Check-Out	2015-09-17
1	17	2015	September	38	14	1	2	2	0	0	BB	PRT	Online TA	TA/TO	0	0	0	E	E	0	No Deposit	240	NULL	0	Transient	120	0	2	Canceled	2015-09-03
0	128	2015	September	38	14	1	4	2	0	0	BB	PRT	Offline TA/TO	TA/TO	0	0	0	D	D	0	No Deposit	96	NULL	0	Transient	73.5	1	1	Check-Out	2015-09-19
0	34	2015	September	38	14	1	4	2	0	0	HB	PRT	Online TA	TA/TO	0	0	0	A	E	2	No Deposit	241	NULL	0	Transient	212.83	1	2	Check-Out	2015-09-19
0	19	2015	September	38	14	1	4	2	0	0	HB	PRT	Offline TA/TO	TA/TO	0	0	0	C	C	0	No Deposit	142	NULL	0	Transient	120.08	0	2	Check-Out	2015-09-19
1	108	2015	September	38	14	1	4	2	0	0	BB	PRT	Online TA	TA/TO	0	0	0	A	A	0	No Deposit	240	NULL	0	Transient	77.2	0	0	Canceled	2015-08-20
0	25	2015	September	38	14	1	4	2	0	0	HB	PRT	Online TA	TA/TO	0	0	0	E	E	0	No Deposit	240	NULL	0	Transient	160.8	0	2	Check-Out	2015-09-19
0	107	2015	September	38	14	1	5	2	0	0	BB	GBR	Online TA	TA/TO	0	0	0	A	A	0	No Deposit	240	NULL	0	Transient	76.67	0	1	Check-Out	2015-09-20
0	11	2015	September	38	14	1	5	2	0	0	BB	GBR	Direct	Direct	0	0	0	A	D	0	No Deposit	250	NULL	0	Transient	100.5	0	1	Check-Out	2015-09-20
1	94	2015	September	38	14	1	5	2	0	0	BB	PRT	Online TA	TA/TO	0	0	0	D	D	0	No Deposit	240	NULL	0	Transient	89	0	0	Canceled	2015-07-21
0	83	2015	September	38	14	3	5	2	0	0	BB	IRL	Online TA	TA/TO	0	0	0	D	D	0	No Deposit	240	NULL	0	Transient	95	0	1	Check-Out	2015-09-22
0	84	2015	September	38	14	4	10	2	0	0	HB	NLD	Online TA	TA/TO	0	0	0	E	E	1	No Deposit	241	NULL	0	Transient	103.51	1	0	Check-Out	2015-09-28
0	135	2015	September	38	14	8	20	2	0	0	HB	GBR	Offline TA/TO	TA/TO	0	0	0	D	D	0	No Deposit	2	NULL	0	Contract	82	0	0	Check-Out	2015-10-12
0	11	2015	September	38	14	1	2	2	2	0	BB	IND	Online TA	TA/TO	0	0	0	H	H	0	No Deposit	240	NULL	0	Transient	160	0	0	Check-Out	2015-09-17
0	5	2015	September	38	15	0	1	2	0	0	BB	PRT	Direct	Direct	0	0	0	D	G	0	No Deposit	250	NULL	0	Transient	146	0	0	Check-Out	2015-09-16
1	175	2015	September	38	15	0	4	1	0	0	BB	PRT	Groups	TA/TO	0	0	0	A	A	1	No Deposit	15	NULL	0	Transient-Party	0	0	0	Canceled	2015-09-02
1	105	2015	September	38	15	0	4	2	0	0	BB	PRT	Online TA	TA/TO	0	0	0	A	A	0	No Deposit	240	NULL	0	Transient	68.4	0	0	Canceled	2015-08-17
0	99	2015	September	38	15	0	5	2	0	0	BB	IRL	Online TA	TA/TO	0	0	0	A	A	0	No Deposit	147	NULL	0	Transient	55.79	0	0	Check-Out	2015-09-20
1	81	2015	September	38	15	0	5	2	0	0	BB	PRT	Online TA	TA/TO	0	0	0	E	E	0	No Deposit	240	NULL	0	Transient	103.8	0	1	Canceled	2015-07-14
0	152	2015	September	38	15	1	5	2	0	0	BB	POL	Online TA	TA/TO	0	0	0	E	E	0	No Deposit	240	NULL	0	Transient	99	0	0	Check-Out	2015-09-21
1	103	2015	September	38	15	2	5	2	0	0	BB	PRT	Online TA	TA/TO	0	0	0	D	D	0	No Deposit	240	NULL	0	Transient	122.14	0	0	Canceled	2015-08-28
1	96	2015	September	38	15	2	5	2	0	0	BB	PRT	Online TA	TA/TO	0	0	0	D	D	0	No Deposit	240	NULL	0	Transient	90.14	0	0	Canceled	2015-06-13
1	81	2015	September	38	15	0	5	2	0	0	BB	PRT	Online TA	TA/TO	0	0	0	E	E	0	No Deposit	240	NULL	0	Transient	103.8	0	1	Canceled	2015-07-14
0	124	2015	September	38	15	2	7	2	0	0	BB	GBR	Offline TA/TO	TA/TO	0	0	0	D	D	0	No Deposit	40	NULL	0	Transient	73.5	0	1	Check-Out	2015-09-24
0	354	2015	September	38	15	4	10	2	0	0	BB	PRT	Offline TA/TO	TA/TO	0	0	0	A	E	1	No Deposit	40	NULL	0	Contract	68.88	0	0	Check-Out	2015-09-29
1	116	2015	September	38	15	4	11	2	0	0	BB	PRT	Online TA	TA/TO	0	0	0	A	A	0	No Deposit	240	NULL	0	Transient	74.53	0	0	Canceled	2015-05-27
0	119	2015	September	38	15	4	10	2	0	0	BB	GBR	Offline TA/TO	TA/TO	0	0	0	D	D	0	No Deposit	142	NULL	0	Transient	71.66	0	0	Check-Out	2015-09-29
0	1	2015	September	38	16	0	1	2	0	0	BB	FRA	Online TA	TA/TO	0	0	0	A	A	0	No Deposit	240	NULL	0	Transient	74	0	1	Check-Out	2015-09-17
0	0	2015	September	38	16	0	1	2	0	0	BB	NLD	Online TA	TA/TO	0	0	0	A	A	0	No Deposit	240	NULL	0	Transient	74	0	1	Check-Out	2015-09-17
0	5	2015	September	38	16	0	1	2	0	0	BB	BEL	Online TA	TA/TO	0	0	0	A	A	0	No Deposit	240	NULL	0	Transient	66.6	1	2	Check-Out	2015-09-17
0	0	2015	September	38	16	0	1	2	0	0	BB	ESP	Direct	Direct	0	0	0	C	C	0	No Deposit	NULL	NULL	0	Transient	8	1	0	Check-Out	2015-09-17
0	46	2015	September	38	16	0	1	2	0	0	BB	CHE	Offline TA/TO	TA/TO	0	0	0	A	A	0	No Deposit	251	NULL	0	Transient	62	0	0	Check-Out	2015-09-17
0	0	2015	September	38	16	0	1	2	0	0	BB	PRT	Online TA	TA/TO	0	0	0	E	E	0	No Deposit	240	NULL	0	Transient	79	1	1	Check-Out	2015-09-17
0	0	2015	September	38	16	0	1	1	0	0	BB	PRT	Online TA	TA/TO	0	0	0	A	A	1	No Deposit	240	NULL	0	Transient	65	0	0	Check-Out	2015-09-17
0	0	2015	September	38	16	0	1	1	0	0	BB	ESP	Online TA	TA/TO	0	0	0	A	A	0	No Deposit	240	NULL	0	Transient	58.5	0	1	Check-Out	2015-09-17
0	6	2015	September	38	16	0	2	1	0	0	BB	PRT	Corporate	Corporate	0	0	0	A	A	1	No Deposit	NULL	204	0	Transient	55	0	0	Check-Out	2015-09-18
0	44	2015	September	38	16	0	2	2	0	0	BB	FRA	Online TA	TA/TO	0	0	0	A	A	0	No Deposit	240	NULL	0	Transient	74	0	2	Check-Out	2015-09-18
0	42	2015	September	38	16	0	3	2	0	0	BB	ESP	Online TA	TA/TO	0	0	0	A	A	0	No Deposit	240	NULL	0	Transient	86	1	1	Check-Out	2015-09-19
1	64	2015	September	38	16	0	3	2	2	0	BB	PRT	Online TA	TA/TO	0	0	0	G	G	0	No Deposit	240	NULL	0	Transient	129	0	1	Canceled	2015-07-15
0	65	2015	September	38	16	0	3	2	0	0	HB	PRT	Direct	Direct	0	0	0	E	E	0	No Deposit	250	NULL	0	Transient	129	0	2	Check-Out	2015-09-19
0	93	2015	September	38	16	0	3	2	2	0	BB	FRA	Online TA	TA/TO	0	0	0	G	G	0	No Deposit	240	NULL	0	Transient	129	1	1	Check-Out	2015-09-19
0	72	2015	September	38	16	0	3	2	0	0	BB	ESP	Direct	Direct	0	0	0	A	A	0	No Deposit	250	NULL	0	Transient	83	0	0	Check-Out	2015-09-19
0	42	2015	September	38	16	0	3	2	0	0	BB	PRT	Direct	Direct	0	0	0	A	A	0	No Deposit	250	NULL	0	Transient	74	0	0	Check-Out	2015-09-19
1	65	2015	September	38	16	0	4	2	0	0	BB	PRT	Online TA	TA/TO	0	0	0	A	A	1	No Deposit	240	NULL	0	Transient	77.75	0	1	Canceled	2015-08-17
1	121	2015	September	38	16	0	4	2	0	0	BB	PRT	Online TA	TA/TO	0	0	0	A	A	0	No Deposit	240	NULL	0	Transient	74	0	0	Canceled	2015-05-19
0	104	2015	September	38	16	1	4	2	0	0	BB	CHL	Online TA	TA/TO	0	0	0	A	A	0	No Deposit	240	NULL	0	Transient	66.6	0	0	Check-Out	2015-09-21
0	1	2015	September	38	16	0	4	2	0	0	BB	ESP	Online TA	TA/TO	0	0	0	H	H	0	No Deposit	240	NULL	0	Transient	150.25	0	0	Check-Out	2015-09-20
0	56	2015	September	38	16	1	4	2	0	0	BB	RUS	Online TA	TA/TO	0	0	0	A	A	1	No Deposit	240	NULL	0	Transient	92	1	2	Check-Out	2015-09-21
0	114	2015	September	38	16	2	5	2	0	0	HB	GBR	Offline TA/TO	TA/TO	0	0	0	A	A	0	No Deposit	40	NULL	0	Contract	85.5	0	0	Check-Out	2015-09-23
0	85	2015	September	38	16	2	5	2	0	0	BB	IRL	Offline TA/TO	TA/TO	0	0	0	D	D	0	No Deposit	5	NULL	0	Transient	71.2	0	1	Check-Out	2015-09-23
1	65	2015	September	38	16	2	4	2	0	0	BB	PRT	Online TA	TA/TO	0	0	0	A	A	0	No Deposit	240	NULL	0	Transient	81.5	0	1	Canceled	2015-07-20
0	85	2015	September	38	16	2	5	2	0	0	BB	IRL	Offline TA/TO	TA/TO	0	0	0	D	D	0	No Deposit	5	NULL	0	Transient	71.2	0	1	Check-Out	2015-09-23
1	95	2015	September	38	16	4	10	2	0	0	BB	PRT	Online TA	TA/TO	0	0	0	D	D	0	No Deposit	240	NULL	0	Transient	89	0	0	Canceled	2015-07-31
1	97	2015	September	38	16	2	5	2	0	0	BB	PRT	Online TA	TA/TO	0	0	0	D	D	0	No Deposit	240	NULL	0	Transient	89	0	1	Canceled	2015-09-10
1	97	2015	September	38	16	2	5	2	0	0	BB	PRT	Online TA	TA/TO	0	0	0	A	A	0	No Deposit	240	NULL	0	Transient	66.6	0	1	Canceled	2015-06-13
0	6	2015	September	38	17	0	1	2	0	0	BB	ESP	Offline TA/TO	TA/TO	0	0	0	A	A	0	No Deposit	142	NULL	0	Contract	71.2	1	0	Check-Out	2015-09-18
0	78	2015	September	38	17	0	2	2	0	0	BB	BRA	Online TA	TA/TO	0	0	0	A	A	0	No Deposit	240	NULL	0	Transient	66.6	1	2	Check-Out	2015-09-19
0	1	2015	September	38	17	0	0	2	0	0	BB	PRT	Online TA	TA/TO	0	0	0	A	C	0	No Deposit	240	NULL	0	Transient	0	0	2	Check-Out	2015-09-17
0	50	2015	September	38	17	0	1	2	0	0	BB	EST	Online TA	TA/TO	0	0	0	E	E	0	No Deposit	240	NULL	0	Transient	111	1	2	Check-Out	2015-09-18
0	0	2015	September	38	17	0	1	2	0	0	BB	PRT	Direct	Direct	0	0	0	H	H	1	No Deposit	NULL	NULL	0	Transient	106.2	1	0	Check-Out	2015-09-18
1	105	2015	September	38	17	0	2	2	0	0	BB	PRT	Online TA	TA/TO	0	0	0	A	A	0	No Deposit	240	NULL	0	Transient	83	0	0	Canceled	2015-09-15
0	110	2015	September	38	17	1	3	1	0	0	BB	NLD	Direct	Direct	0	0	0	A	A	1	No Deposit	250	NULL	0	Transient-Party	65	0	0	Check-Out	2015-09-21
0	110	2015	September	38	17	1	3	1	0	0	BB	NLD	Direct	Direct	0	0	0	A	A	1	No Deposit	250	NULL	0	Transient-Party	65	0	0	Check-Out	2015-09-21
0	110	2015	September	38	17	1	3	1	0	0	BB	NLD	Direct	Direct	0	0	0	A	A	1	No Deposit	250	NULL	0	Transient-Party	65	0	0	Check-Out	2015-09-21
0	110	2015	September	38	17	1	3	1	0	0	BB	NLD	Direct	Direct	0	0	0	A	A	1	No Deposit	250	NULL	0	Transient-Party	65	0	0	Check-Out	2015-09-21
0	110	2015	September	38	17	1	3	1	0	0	BB	NLD	Direct	Direct	0	0	0	A	A	1	No Deposit	250	NULL	0	Transient-Party	65	0	0	Check-Out	2015-09-21
0	138	2015	September	38	17	2	3	2	0	0	BB	GBR	Online TA	TA/TO	0	0	0	A	A	0	No Deposit	240	NULL	0	Transient	74	0	2	Check-Out	2015-09-22
1	89	2015	September	38	17	2	3	2	0	0	BB	PRT	Online TA	TA/TO	0	0	0	D	D	0	No Deposit	240	NULL	0	Transient	89	0	2	Canceled	2015-08-10
1	62	2015	September	38	17	2	3	2	0	0	BB	PRT	Online TA	TA/TO	0	0	0	A	A	0	No Deposit	240	NULL	0	Transient	83	0	0	Canceled	2015-07-31
0	110	2015	September	38	17	1	3	1	0	0	BB	NLD	Direct	Direct	0	0	0	A	A	1	No Deposit	250	NULL	0	Transient-Party	65	0	0	Check-Out	2015-09-21
0	110	2015	September	38	17	1	3	1	0	0	BB	NLD	Direct	Direct	0	0	0	A	A	0	No Deposit	250	NULL	0	Transient-Party	74	0	0	Check-Out	2015-09-21
1	76	2015	September	38	17	2	5	2	0	0	BB	PRT	Online TA	TA/TO	0	0	0	A	A	0	No Deposit	240	NULL	0	Transient	84.71	0	1	Canceled	2015-07-20
0	87	2015	September	38	17	2	5	2	0	0	BB	GBR	Offline TA/TO	TA/TO	0	0	0	A	A	0	No Deposit	175	NULL	0	Transient	59.2	0	0	Check-Out	2015-09-24
1	35	2015	September	38	17	2	5	2	0	0	BB	PRT	Online TA	TA/TO	0	0	0	C	C	0	No Deposit	242	NULL	0	Transient	114	0	0	Canceled	2015-08-13
0	104	2015	September	38	17	2	5	2	0	0	BB	GBR	Offline TA/TO	TA/TO	0	0	0	D	D	0	No Deposit	2	NULL	0	Contract	73.5	0	0	Check-Out	2015-09-24
0	66	2015	September	38	17	2	5	2	0	0	BB	CHN	Online TA	TA/TO	0	0	0	E	E	0	No Deposit	240	NULL	0	Transient	109.71	0	2	Check-Out	2015-09-24
0	34	2015	September	38	17	2	5	2	0	0	BB	GBR	Direct	Direct	0	0	0	A	A	0	No Deposit	250	NULL	0	Transient	90.43	0	0	Check-Out	2015-09-24
0	131	2015	September	38	17	4	10	2	0	0	BB	GBR	Offline TA/TO	TA/TO	0	0	0	E	E	0	No Deposit	142	NULL	0	Contract	80.63	0	0	Check-Out	2015-10-01
0	167	2015	September	38	17	4	10	2	0	0	BB	GBR	Offline TA/TO	TA/TO	0	0	0	D	D	0	No Deposit	243	NULL	0	Contract	45.9	0	1	Check-Out	2015-10-01
0	7	2015	September	38	18	0	2	2	0	0	BB	PRT	Direct	Direct	0	0	0	F	F	0	No Deposit	250	NULL	0	Transient	120	1	1	Check-Out	2015-09-20
0	7	2015	September	38	18	0	2	2	0	0	BB	PRT	Direct	Direct	0	0	0	F	F	0	No Deposit	250	NULL	0	Transient	114	0	1	Check-Out	2015-09-20
0	71	2015	September	38	18	1	2	2	0	0	BB	ESP	Online TA	TA/TO	0	0	0	A	A	0	No Deposit	240	NULL	0	Transient	81.6	1	1	Check-Out	2015-09-21
1	101	2015	September	38	18	1	2	2	0	0	BB	PRT	Online TA	TA/TO	0	0	0	A	A	0	No Deposit	240	NULL	0	Transient	83	0	0	Canceled	2015-08-18
0	48	2015	September	38	18	1	2	2	0	0	BB	CHE	Direct	Direct	0	0	0	F	G	1	No Deposit	250	NULL	0	Transient	113	1	0	Check-Out	2015-09-21
0	99	2015	September	38	18	1	2	2	0	0	BB	GBR	Offline TA/TO	TA/TO	0	0	0	E	F	0	No Deposit	142	NULL	0	Transient	81.2	0	0	Check-Out	2015-09-21
1	102	2015	September	38	18	1	2	2	0	0	BB	PRT	Offline TA/TO	TA/TO	0	0	0	A	A	0	No Deposit	142	NULL	0	Transient	59.2	0	0	Canceled	2015-08-12
1	32	2015	September	38	18	2	2	2	0	0	BB	PRT	Direct	Direct	0	0	0	C	C	0	No Deposit	250	NULL	0	Transient	126	0	0	Canceled	2015-08-22
0	71	2015	September	38	18	2	3	2	0	1	HB	ESP	Offline TA/TO	TA/TO	0	0	0	D	D	1	No Deposit	196	NULL	0	Transient	99.5	0	2	Check-Out	2015-09-23
1	102	2015	September	38	18	2	4	2	0	0	BB	PRT	Online TA	TA/TO	0	0	0	E	E	0	No Deposit	240	NULL	0	Transient	99	0	0	Canceled	2015-07-21
0	127	2015	September	38	18	2	5	2	0	0	BB	NLD	Offline TA/TO	TA/TO	0	0	0	D	D	0	No Deposit	71	NULL	0	Contract	73.5	0	0	Check-Out	2015-09-25
0	119	2015	September	38	18	2	5	2	0	0	HB	LVA	Offline TA/TO	TA/TO	0	0	0	A	A	0	No Deposit	171	NULL	0	Transient	85	0	0	Check-Out	2015-09-25
1	77	2015	September	38	18	2	7	2	0	0	BB	PRT	Online TA	TA/TO	0	0	0	A	A	0	No Deposit	240	NULL	0	Transient	87.33	0	1	Canceled	2015-07-08
0	79	2015	September	38	18	3	7	2	0	0	BB	GBR	Offline TA/TO	TA/TO	0	0	0	D	D	0	No Deposit	115	NULL	0	Transient	75.1	0	0	Check-Out	2015-09-28
0	4	2015	September	38	19	1	1	1	0	0	HB	FRA	Offline TA/TO	TA/TO	0	0	0	A	A	0	No Deposit	248	NULL	0	Transient-Party	59	0	0	Check-Out	2015-09-21
0	65	2015	September	38	19	2	2	2	0	0	BB	PRT	Online TA	TA/TO	0	0	0	E	E	0	No Deposit	240	NULL	0	Transient	122	1	2	Check-Out	2015-09-23
0	61	2015	September	38	19	2	2	2	0	0	BB	ITA	Direct	Direct	0	0	0	E	E	0	No Deposit	250	NULL	0	Transient	120	1	2	Check-Out	2015-09-23
1	36	2015	September	38	19	2	2	2	0	0	HB	PRT	Online TA	TA/TO	0	0	0	C	C	0	No Deposit	242	NULL	0	Transient	162	0	1	Canceled	2015-08-17
1	124	2015	September	38	19	2	3	2	0	0	BB	PRT	Online TA	TA/TO	0	0	0	A	A	0	No Deposit	240	NULL	0	Transient	83	0	0	Canceled	2015-06-02
0	33	2015	September	38	19	2	3	2	0	0	BB	GBR	Online TA	TA/TO	0	0	0	G	G	0	No Deposit	240	NULL	0	Transient	152	1	1	Check-Out	2015-09-24
1	68	2015	September	38	19	2	3	2	0	0	BB	PRT	Online TA	TA/TO	0	0	0	E	E	0	No Deposit	240	NULL	0	Transient	114	0	0	Canceled	2015-07-24
0	99	2015	September	38	19	2	3	2	0	0	HB	PRT	Online TA	TA/TO	0	0	0	D	F	0	No Deposit	240	NULL	0	Transient	127	1	0	Check-Out	2015-09-24
0	99	2015	September	38	19	2	5	2	0	0	BB	IRL	Offline TA/TO	TA/TO	0	0	0	D	D	0	No Deposit	156	NULL	0	Transient	69.83	0	0	Check-Out	2015-09-26
0	85	2015	September	38	19	2	5	2	0	0	HB	GBR	Offline TA/TO	TA/TO	0	0	0	D	D	0	No Deposit	40	NULL	0	Transient	102.93	0	0	Check-Out	2015-09-26
0	110	2015	September	38	19	2	5	2	0	0	BB	GBR	Online TA	TA/TO	0	0	0	D	E	0	No Deposit	241	NULL	0	Transient	65.1	0	0	Check-Out	2015-09-26
0	75	2015	September	38	19	2	5	3	0	0	BB	GBR	Offline TA/TO	TA/TO	0	0	0	D	D	1	No Deposit	156	NULL	0	Transient	96.26	0	1	Check-Out	2015-09-26
0	33	2015	September	38	19	2	5	2	0	0	HB	GBR	Online TA	TA/TO	0	0	0	C	C	0	No Deposit	241	NULL	0	Transient	124.74	0	2	Check-Out	2015-09-26
1	347	2015	September	38	19	2	5	26	0	0	BB	PRT	Offline TA/TO	TA/TO	0	0	0	A	A	0	No Deposit	96	NULL	0	Group	0	0	0	Canceled	2015-01-02
1	65	2015	September	38	19	2	5	2	0	0	BB	PRT	Online TA	TA/TO	0	0	0	A	A	0	No Deposit	240	NULL	0	Transient	89	0	2	Canceled	2015-07-27
0	35	2015	September	38	19	2	5	2	0	0	BB	GBR	Online TA	TA/TO	0	0	0	D	D	0	No Deposit	240	NULL	0	Transient	104	0	1	Check-Out	2015-09-26
0	87	2015	September	38	19	4	6	2	0	0	BB	IRL	Offline TA/TO	TA/TO	0	0	0	A	A	0	No Deposit	175	NULL	0	Transient-Party	59.2	0	2	Check-Out	2015-09-29
0	128	2015	September	38	19	4	6	2	0	0	HB	GBR	Online TA	TA/TO	0	0	0	G	G	1	No Deposit	241	NULL	0	Transient	138.29	0	2	Check-Out	2015-09-29
0	87	2015	September	38	19	4	6	2	0	0	BB	IRL	Offline TA/TO	TA/TO	0	0	0	A	A	0	No Deposit	175	NULL	0	Transient-Party	59.2	0	2	Check-Out	2015-09-29
1	92	2015	September	38	19	4	10	2	2	0	BB	PRT	Online TA	TA/TO	0	0	0	G	G	0	No Deposit	240	NULL	0	Transient	125.71	0	0	Canceled	2015-06-29
1	114	2015	September	39	20	2	2	2	0	0	BB	PRT	Online TA	TA/TO	0	0	0	A	A	0	No Deposit	240	NULL	0	Transient	66.6	0	0	Canceled	2015-08-10
0	65	2015	September	39	20	2	2	2	0	0	BB	IRL	Direct	Direct	0	0	0	E	E	0	No Deposit	250	NULL	0	Transient	116	0	0	Check-Out	2015-09-24
1	106	2015	September	39	20	2	4	2	2	0	HB	PRT	Online TA	TA/TO	0	0	0	A	A	0	No Deposit	240	NULL	0	Transient	95.4	0	0	Canceled	2015-07-31
0	83	2015	September	39	20	2	5	2	0	0	HB	ESP	Offline TA/TO	TA/TO	0	0	0	D	E	0	No Deposit	134	NULL	0	Transient	100.93	0	0	Check-Out	2015-09-27
1	158	2015	September	39	20	2	5	2	0	0	BB	PRT	Online TA	TA/TO	0	0	0	A	A	0	No Deposit	240	NULL	0	Transient	66.6	0	1	Canceled	2015-04-18
0	86	2015	September	39	20	2	5	2	0	0	BB	GBR	Offline TA/TO	TA/TO	0	0	0	D	D	0	No Deposit	40	NULL	0	Transient	74.93	0	0	Check-Out	2015-09-27
0	103	2015	September	39	20	2	5	2	0	0	BB	IRL	Online TA	TA/TO	0	0	0	A	E	0	No Deposit	241	NULL	0	Transient	58.98	0	0	Check-Out	2015-09-27
1	158	2015	September	39	20	2	5	2	0	0	BB	PRT	Online TA	TA/TO	0	0	0	A	A	0	No Deposit	240	NULL	0	Transient	66.6	0	1	Canceled	2015-04-18
0	125	2015	September	39	20	2	5	2	0	0	BB	GBR	Offline TA/TO	TA/TO	0	0	0	A	A	1	No Deposit	243	NULL	0	Contract	58.93	0	2	Check-Out	2015-09-27
1	4	2015	September	39	20	4	6	3	0	0	BB	PRT	Offline TA/TO	TA/TO	0	0	0	D	D	0	No Deposit	261	NULL	0	Transient	103.22	0	0	Canceled	2015-09-18
0	131	2015	September	39	20	4	7	2	0	0	BB	GBR	Offline TA/TO	TA/TO	0	0	0	A	A	1	No Deposit	40	NULL	0	Transient	42.5	0	0	Check-Out	2015-10-01
0	125	2015	September	39	20	4	7	2	0	0	HB	GBR	Offline TA/TO	TA/TO	0	0	0	A	A	0	No Deposit	243	NULL	0	Contract	68.5	0	0	Check-Out	2015-10-01
0	93	2015	September	39	20	4	7	2	0	0	BB	GBR	Offline TA/TO	TA/TO	0	0	0	D	D	0	No Deposit	243	NULL	0	Transient	55.64	0	1	Check-Out	2015-10-01
1	185	2015	September	39	21	1	1	2	0	0	HB	PRT	Groups	TA/TO	0	0	0	A	A	0	No Deposit	208	NULL	0	Transient-Party	26	0	0	Canceled	2015-08-18
1	34	2015	September	39	21	1	1	1	0	0	HB	PRT	Groups	TA/TO	0	0	0	A	A	0	No Deposit	208	NULL	0	Transient-Party	64	0	0	Canceled	2015-09-09
1	12	2015	September	39	21	1	1	1	0	0	HB	PRT	Groups	TA/TO	0	0	0	A	A	0	No Deposit	208	NULL	0	Transient-Party	64	0	0	Canceled	2015-09-18
0	130	2015	September	39	21	1	1	2	0	0	BB	PRT	Online TA	TA/TO	0	0	0	A	F	0	No Deposit	240	NULL	0	Transient	74	0	1	Check-Out	2015-09-23
1	185	2015	September	39	21	1	1	2	0	0	HB	PRT	Groups	TA/TO	0	0	0	A	A	0	No Deposit	208	NULL	0	Transient-Party	26	0	0	Canceled	2015-08-18
1	185	2015	September	39	21	1	1	2	0	0	HB	PRT	Groups	TA/TO	0	0	0	A	A	0	No Deposit	208	NULL	0	Transient-Party	26	0	0	Canceled	2015-08-18
1	33	2015	September	39	21	1	1	2	0	0	HB	PRT	Groups	TA/TO	0	0	0	A	A	0	No Deposit	208	NULL	0	Transient-Party	90	0	0	Canceled	2015-08-20
1	185	2015	September	39	21	1	1	2	0	0	HB	PRT	Groups	TA/TO	0	0	0	A	A	0	No Deposit	208	NULL	0	Transient-Party	26	0	0	Canceled	2015-08-18
0	121	2015	September	39	21	1	1	2	0	0	BB	PRT	Online TA	TA/TO	0	0	0	E	G	0	No Deposit	242	NULL	0	Transient	99	0	2	Check-Out	2015-09-23
1	58	2015	September	39	21	1	1	2	0	0	HB	PRT	Groups	TA/TO	0	0	0	A	A	0	No Deposit	208	NULL	0	Transient-Party	90	0	0	Canceled	2015-08-18
0	185	2015	September	39	21	1	1	2	0	0	HB	FRA	Groups	TA/TO	0	0	0	A	A	0	No Deposit	208	NULL	0	Transient-Party	90	0	1	Check-Out	2015-09-23
0	128	2015	September	39	21	1	2	2	0	0	BB	IRL	Online TA	TA/TO	0	0	0	A	H	0	No Deposit	240	NULL	0	Transient	79	0	1	Check-Out	2015-09-24
0	111	2015	September	39	21	1	2	2	0	0	BB	NLD	Online TA	TA/TO	0	0	0	D	D	1	No Deposit	240	NULL	0	Transient	89	0	1	Check-Out	2015-09-24
1	349	2015	September	39	21	1	3	27	0	0	HB	PRT	Direct	Direct	0	0	0	A	A	0	No Deposit	NULL	NULL	0	Group	0	0	0	Canceled	2015-01-02
1	73	2015	September	39	21	1	4	1	0	0	BB	PRT	Online TA	TA/TO	0	0	0	A	A	0	No Deposit	240	NULL	0	Transient	72	0	0	Canceled	2015-07-11
1	61	2015	September	39	21	1	5	2	0	0	BB	PRT	Online TA	TA/TO	0	0	0	A	A	0	No Deposit	240	NULL	0	Transient	89	0	1	Canceled	2015-07-29
0	94	2015	September	39	21	2	5	2	0	0	BB	GBR	Offline TA/TO	TA/TO	0	0	0	A	A	0	No Deposit	175	NULL	0	Transient	59.02	0	0	Check-Out	2015-09-28
0	96	2015	September	39	21	2	5	2	0	0	BB	CN	Offline TA/TO	TA/TO	0	0	0	D	G	0	No Deposit	8	NULL	0	Transient	79.5	1	1	Check-Out	2015-09-28
0	109	2015	September	39	21	2	5	2	0	0	BB	GBR	Offline TA/TO	TA/TO	0	0	0	D	E	0	No Deposit	40	NULL	0	Contract	74.93	0	0	Check-Out	2015-09-28
0	65	2015	September	39	21	2	5	2	0	0	BB	GBR	Online TA	TA/TO	0	0	0	F	F	0	No Deposit	241	NULL	0	Transient	89.14	0	1	Check-Out	2015-09-28
0	124	2015	September	39	21	2	5	2	0	0	BB	FRA	Online TA	TA/TO	0	0	0	A	A	0	No Deposit	147	NULL	0	Transient	53.69	1	0	Check-Out	2015-09-28
0	84	2015	September	39	21	2	5	2	0	0	HB	GBR	Offline TA/TO	TA/TO	0	0	0	E	F	0	No Deposit	26	NULL	0	Transient	114.48	0	0	Check-Out	2015-09-28
0	95	2015	September	39	21	3	6	2	0	0	BB	GBR	Online TA	TA/TO	0	0	0	E	F	0	No Deposit	241	NULL	0	Transient	73.98	0	0	Check-Out	2015-09-30
0	90	2015	September	39	21	3	7	2	0	0	HB	GBR	Online TA	TA/TO	0	0	0	D	F	0	No Deposit	147	NULL	0	Transient	99.5	0	1	Check-Out	2015-10-01
0	90	2015	September	39	21	3	7	2	0	0	HB	GBR	Online TA	TA/TO	0	0	0	D	F	0	No Deposit	147	NULL	0	Transient	99.5	0	1	Check-Out	2015-10-01
0	112	2015	September	39	21	3	7	2	0	0	BB	PRT	Offline TA/TO	TA/TO	0	0	0	A	A	0	No Deposit	142	NULL	0	Transient	59.2	0	0	Check-Out	2015-10-01
0	130	2015	September	39	21	3	8	2	0	0	BB	NLD	Offline TA/TO	TA/TO	0	0	0	E	E	0	No Deposit	71	NULL	0	Contract	65.64	0	0	Check-Out	2015-10-02
0	78	2015	September	39	22	0	2	2	0	0	BB	BRA	Online TA	TA/TO	0	0	0	A	E	1	No Deposit	240	NULL	0	Transient	89	1	1	Check-Out	2015-09-24
1	36	2015	September	39	22	0	4	2	0	0	BB	PRT	Online TA	TA/TO	0	0	0	C	C	0	No Deposit	241	NULL	0	Transient	79	0	1	Canceled	2015-09-08
1	159	2015	September	39	22	0	5	2	0	0	BB	PRT	Online TA	TA/TO	0	0	0	A	A	0	No Deposit	240	NULL	0	Transient	74	0	2	Canceled	2015-04-22
1	75	2015	September	39	22	2	5	2	0	0	BB	PRT	Online TA	TA/TO	0	0	0	A	A	0	No Deposit	240	NULL	0	Transient	84.71	0	2	Canceled	2015-09-08
0	158	2015	September	39	22	2	5	2	0	0	BB	IRL	Online TA	TA/TO	0	0	0	A	A	0	No Deposit	240	NULL	0	Transient	75.43	0	3	Check-Out	2015-09-29
0	108	2015	September	39	22	2	5	2	0	0	BB	NLD	Direct	Direct	0	0	0	A	D	0	No Deposit	NULL	NULL	0	Transient	77.73	1	0	Check-Out	2015-09-29
0	158	2015	September	39	22	2	5	2	0	0	BB	IRL	Online TA	TA/TO	0	0	0	A	A	0	No Deposit	240	NULL	0	Transient	74	1	3	Check-Out	2015-09-29
0	70	2015	September	39	22	2	5	2	0	0	BB	IRL	Offline TA/TO	TA/TO	0	0	0	E	E	0	No Deposit	5	NULL	0	Transient	80.63	0	0	Check-Out	2015-09-29
1	1	2015	September	39	22	0	3	2	0	0	BB	DEU	Direct	Direct	0	0	0	E	E	0	No Deposit	NULL	NULL	0	Transient	129	0	0	Canceled	2015-09-21
0	76	2015	September	39	22	2	6	2	0	0	BB	GBR	Online TA	TA/TO	0	0	0	G	G	2	No Deposit	242	NULL	0	Transient	140.63	1	1	Check-Out	2015-09-30
1	183	2015	September	39	22	2	8	2	0	0	BB	IRL	Direct	Direct	0	0	0	D	D	3	No Deposit	NULL	NULL	0	Transient	73.5	0	0	Canceled	2015-06-15
0	21	2015	September	39	23	0	1	2	0	0	HB	DEU	Corporate	Corporate	0	0	0	A	C	1	No Deposit	NULL	110	0	Transient-Party	108.65	0	0	Check-Out	2015-09-24
0	21	2015	September	39	23	0	1	2	0	0	BB	PRT	Corporate	Corporate	0	0	0	A	C	0	No Deposit	NULL	110	0	Transient-Party	75.65	0	0	Check-Out	2015-09-24
0	21	2015	September	39	23	0	1	2	0	0	HB	DEU	Corporate	Corporate	0	0	0	A	C	0	No Deposit	NULL	110	0	Transient-Party	108.85	0	0	Check-Out	2015-09-24
1	21	2015	September	39	23	0	1	2	0	0	BB	PRT	Corporate	Corporate	0	0	0	A	C	0	No Deposit	NULL	110	0	Transient	75.65	0	0	Canceled	2015-09-22
1	21	2015	September	39	23	0	1	2	0	0	BB	PRT	Corporate	Corporate	0	0	0	A	C	0	No Deposit	NULL	110	0	Transient-Party	75.65	0	0	Canceled	2015-09-22
0	34	2015	September	39	23	0	2	2	0	0	BB	POL	Online TA	TA/TO	0	0	0	E	E	0	No Deposit	240	NULL	0	Transient	114	1	1	Check-Out	2015-09-25
0	119	2015	September	39	23	0	2	2	0	0	BB	USA	Online TA	TA/TO	0	0	0	A	E	0	No Deposit	241	NULL	0	Transient	56.98	0	1	Check-Out	2015-09-25
1	6	2015	September	39	23	0	2	1	0	0	BB	PRT	Offline TA/TO	TA/TO	0	0	0	F	F	0	No Deposit	156	NULL	0	Transient	0	0	1	Canceled	2015-09-22
1	6	2015	September	39	23	0	2	1	0	0	BB	PRT	Offline TA/TO	TA/TO	0	0	0	F	F	0	No Deposit	156	NULL	0	Transient	0	0	1	Canceled	2015-09-22
0	8	2015	September	39	23	1	4	2	0	0	BB	ITA	Offline TA/TO	TA/TO	0	0	0	A	B	0	No Deposit	175	NULL	0	Transient	74.8	1	0	Check-Out	2015-09-28
1	68	2015	September	39	23	0	4	2	0	0	BB	PRT	Online TA	TA/TO	0	0	0	A	A	0	No Deposit	240	NULL	0	Transient	89	0	1	Canceled	2015-09-14
1	68	2015	September	39	23	0	4	2	0	0	BB	PRT	Online TA	TA/TO	0	0	0	E	E	0	No Deposit	240	NULL	0	Transient	114	0	1	Canceled	2015-09-18
0	137	2015	September	39	23	2	5	2	0	0	BB	IRL	Online TA	TA/TO	0	0	0	A	A	0	No Deposit	240	NULL	0	Transient	87.86	0	1	Check-Out	2015-09-30
0	154	2015	September	39	23	2	6	3	0	0	BB	IRL	Direct	Direct	0	0	0	G	G	1	No Deposit	NULL	NULL	0	Transient	130.5	0	1	Check-Out	2015-10-01
0	76	2015	September	39	23	2	7	2	0	0	BB	POL	Offline TA/TO	TA/TO	0	0	0	E	E	0	No Deposit	69	NULL	0	Contract	64	0	0	Check-Out	2015-10-02
0	21	2015	September	39	24	0	3	2	0	0	BB	PRT	Online TA	TA/TO	0	0	0	D	D	0	No Deposit	240	NULL	0	Transient	112	1	0	Check-Out	2015-09-27
0	71	2015	September	39	24	0	2	2	0	0	BB	GBR	Offline TA/TO	TA/TO	0	0	0	D	D	0	No Deposit	115	NULL	0	Contract	75.5	0	0	Check-Out	2015-09-26
0	36	2015	September	39	24	0	2	2	0	0	BB	ESP	Online TA	TA/TO	0	0	0	A	F	0	No Deposit	240	NULL	0	Transient	89	0	3	Check-Out	2015-09-26
0	64	2015	September	39	24	0	3	2	0	0	BB	FRA	Online TA	TA/TO	0	0	0	A	C	0	No Deposit	240	NULL	0	Transient	80.1	0	2	Check-Out	2015-09-27
0	29	2015	September	39	24	0	1	2	0	0	HB	PRT	Offline TA/TO	TA/TO	0	0	0	A	F	0	No Deposit	175	NULL	0	Transient	97.2	0	0	Check-Out	2015-09-25
1	352	2015	September	39	24	1	3	27	0	0	HB	PRT	Direct	Direct	0	0	0	A	A	0	No Deposit	NULL	NULL	0	Group	0	0	0	Canceled	2015-01-02
0	76	2015	September	39	24	2	3	2	0	0	BB	ITA	Online TA	TA/TO	0	0	0	A	E	0	No Deposit	240	NULL	0	Transient	76.3	0	1	Check-Out	2015-09-29
0	76	2015	September	39	24	2	3	2	0	0	BB	PRT	Online TA	TA/TO	0	0	0	A	E	0	No Deposit	240	NULL	0	Transient	74.7	0	0	Check-Out	2015-09-29
0	75	2015	September	39	24	2	5	2	0	0	BB	GBR	Offline TA/TO	TA/TO	0	0	0	D	D	0	No Deposit	40	NULL	0	Contract	55.43	0	1	Check-Out	2015-10-01
0	115	2015	September	39	24	2	5	2	0	0	BB	IRL	Online TA	TA/TO	0	0	0	A	D	0	No Deposit	147	NULL	0	Transient	48.54	0	0	Check-Out	2015-10-01
0	84	2015	September	39	24	2	8	2	0	0	BB	GBR	Offline TA/TO	TA/TO	0	0	0	E	E	0	No Deposit	40	NULL	0	Contract	83.8	0	1	Check-Out	2015-10-04
0	77	2015	September	39	24	4	10	2	0	0	BB	GBR	Offline TA/TO	TA/TO	0	0	0	A	A	0	No Deposit	243	NULL	0	Contract	43.93	0	0	Check-Out	2015-10-08
1	7	2015	September	39	25	0	1	3	0	0	BB	PRT	Direct	Direct	0	0	0	C	G	0	No Deposit	NULL	NULL	0	Transient	129	0	0	Canceled	2015-09-23
0	0	2015	September	39	25	0	1	2	0	0	BB	PRT	Online TA	TA/TO	0	0	0	A	A	0	No Deposit	NULL	240	0	Group	80.1	0	0	Check-Out	2015-09-26
0	16	2015	September	39	25	0	1	1	0	0	SC	PRT	Direct	Direct	0	0	0	A	A	4	No Deposit	NULL	312	0	Transient-Party	80	0	1	Check-Out	2015-09-26
0	2	2015	September	39	25	0	1	2	2	0	BB	PRT	Online TA	TA/TO	0	0	0	G	G	0	No Deposit	240	NULL	0	Transient	173	1	0	Check-Out	2015-09-26
0	16	2015	September	39	25	0	1	1	0	0	SC	PRT	Direct	Direct	0	0	0	A	A	4	No Deposit	NULL	312	0	Transient-Party	80	0	1	Check-Out	2015-09-26
0	0	2015	September	39	25	0	1	2	0	0	BB	ESP	Direct	Direct	0	0	0	A	A	0	No Deposit	NULL	NULL	0	Transient	89	0	0	Check-Out	2015-09-26
0	9	2015	September	39	25	0	2	2	0	0	BB	ESP	Online TA	TA/TO	0	0	0	D	E	0	No Deposit	240	NULL	0	Transient	108.5	1	1	Check-Out	2015-09-27
0	8	2015	September	39	25	0	2	2	0	0	HB	ESP	Online TA	TA/TO	0	0	0	E	E	1	No Deposit	240	NULL	0	Transient	136.5	0	1	Check-Out	2015-09-27
1	109	2015	September	39	25	0	2	2	0	0	BB	PRT	Online TA	TA/TO	0	0	0	A	A	0	No Deposit	240	NULL	0	Transient	83	0	0	Canceled	2015-06-19
0	9	2015	September	39	25	0	2	2	0	0	BB	PRT	Online TA	TA/TO	0	0	0	D	E	0	No Deposit	240	NULL	0	Transient	96.5	0	1	Check-Out	2015-09-27
0	8	2015	September	39	25	0	2	2	0	0	HB	ESP	Online TA	TA/TO	0	0	0	E	E	1	No Deposit	240	NULL	0	Transient	142.5	1	1	Check-Out	2015-09-27
1	60	2015	September	39	25	2	3	2	0	0	BB	PRT	Online TA	TA/TO	0	0	0	D	D	0	No Deposit	240	NULL	0	Transient	95	0	2	Canceled	2015-09-08
0	79	2015	September	39	25	2	3	2	0	0	BB	IRL	Direct	Direct	0	0	0	D	D	0	No Deposit	250	NULL	0	Transient	89	0	1	Check-Out	2015-09-30
0	79	2015	September	39	25	2	3	2	0	0	BB	IRL	Direct	Direct	0	0	0	D	D	0	No Deposit	250	NULL	0	Transient	89	0	1	Check-Out	2015-09-30
1	67	2015	September	39	25	2	4	2	0	0	HB	PRT	Online TA	TA/TO	0	0	0	A	A	0	No Deposit	240	NULL	0	Transient	109	0	2	Canceled	2015-08-31
1	74	2015	September	39	25	2	5	2	0	0	BB	PRT	Online TA	TA/TO	0	0	0	D	D	0	No Deposit	240	NULL	0	Transient	89.06	0	3	Canceled	2015-07-18
0	119	2015	September	39	25	2	5	2	0	0	BB	GBR	Offline TA/TO	TA/TO	0	0	0	D	D	0	No Deposit	171	NULL	0	Transient	72.14	0	0	Check-Out	2015-10-02
0	51	2015	September	39	25	2	5	2	0	0	BB	IRL	Online TA	TA/TO	0	0	0	D	D	0	No Deposit	240	NULL	0	Transient	90.49	0	1	Check-Out	2015-10-02
0	106	2015	September	39	25	2	5	2	0	0	BB	GBR	Online TA	TA/TO	0	0	0	A	A	0	No Deposit	241	NULL	0	Transient	53.68	0	1	Check-Out	2015-10-02
0	119	2015	September	39	25	2	6	2	0	0	BB	GBR	Online TA	TA/TO	0	0	0	F	F	0	No Deposit	241	NULL	0	Transient	85.5	1	1	Check-Out	2015-10-03
1	74	2015	September	39	25	2	5	2	0	0	BB	PRT	Online TA	TA/TO	0	0	0	D	D	0	No Deposit	240	NULL	0	Transient	89.06	0	3	Canceled	2015-07-18
0	39	2015	September	39	26	0	1	2	0	0	BB	PRT	Online TA	TA/TO	0	0	0	D	D	0	No Deposit	241	NULL	0	Transient	80.08	0	1	Check-Out	2015-09-27
0	1	2015	September	39	26	1	1	2	0	0	BB	ESP	Online TA	TA/TO	0	0	0	A	H	0	No Deposit	240	NULL	0	Transient	89	0	1	Check-Out	2015-09-28
1	37	2015	September	39	26	1	1	2	0	0	BB	PRT	Online TA	TA/TO	0	0	0	E	E	0	No Deposit	240	NULL	0	Transient	114	0	3	Canceled	2015-08-20
1	37	2015	September	39	26	1	1	2	1	0	BB	PRT	Online TA	TA/TO	0	0	0	D	D	0	No Deposit	240	NULL	0	Transient	119	0	4	Canceled	2015-08-20
0	10	2015	September	39	26	1	1	2	0	0	BB	GBR	Corporate	Corporate	0	0	0	E	F	0	No Deposit	NULL	110	0	Transient-Party	104.72	0	0	Check-Out	2015-09-28
1	75	2015	September	39	26	1	1	2	0	0	BB	PRT	Online TA	TA/TO	0	0	0	A	A	0	No Deposit	240	NULL	0	Transient	73.35	0	1	Canceled	2015-07-17
1	59	2015	September	39	26	1	1	2	0	0	HB	PRT	Offline TA/TO	TA/TO	0	0	0	A	A	0	No Deposit	208	NULL	0	Transient	74	0	0	Canceled	2015-08-24
1	61	2015	September	39	26	2	1	2	0	0	BB	PRT	Online TA	TA/TO	0	0	0	A	A	0	No Deposit	240	NULL	0	Transient	79	0	0	Canceled	2015-08-27
1	61	2015	September	39	26	2	1	2	0	0	BB	PRT	Online TA	TA/TO	0	0	0	A	A	0	No Deposit	240	NULL	0	Transient	79	0	2	Canceled	2015-08-27
[truncated: 38,061 more rows]
