# Supplementary material for: Hotel booking demand datasets
Source: Data Brief. 2018 Nov 29;22:41–9. doi: 10.1016/j.dib.2018.11.126 (PMC6297060; doi:10.1016/j.dib.2018.11.126)
Supplement: Supplementary file 2 — Supplementary material [file mmc2.zip › H2.csv]

IsCanceled	LeadTime	ArrivalDateYear	ArrivalDateMonth	ArrivalDateWeekNumber	ArrivalDateDayOfMonth	StaysInWeekendNights	StaysInWeekNights	Adults	Children	Babies	Meal	Country	MarketSegment	DistributionChannel	IsRepeatedGuest	PreviousCancellations	PreviousBookingsNotCanceled	ReservedRoomType	AssignedRoomType	BookingChanges	DepositType	Agent	Company	DaysInWaitingList	CustomerType	ADR	RequiredCarParkingSpaces	TotalOfSpecialRequests	ReservationStatus	ReservationStatusDate
0	6	2015	July	27	1	0	2	1	0	0	HB	PRT	Offline TA/TO	TA/TO	0	0	0	A	A	0	No Deposit	6	NULL	0	Transient	0	0	0	Check-Out	2015-07-03
1	88	2015	July	27	1	0	4	2	0	0	BB	PRT	Online TA	TA/TO	0	0	0	A	A	0	No Deposit	9	NULL	0	Transient	76.5	0	1	Canceled	2015-07-01
1	65	2015	July	27	1	0	4	1	0	0	BB	PRT	Online TA	TA/TO	0	0	0	A	A	0	No Deposit	9	NULL	0	Transient	68	0	1	Canceled	2015-04-30
1	92	2015	July	27	1	2	4	2	0	0	BB	PRT	Online TA	TA/TO	0	0	0	A	A	0	No Deposit	9	NULL	0	Transient	76.5	0	2	Canceled	2015-06-23
1	100	2015	July	27	2	0	2	2	0	0	BB	PRT	Online TA	TA/TO	0	0	0	A	A	0	No Deposit	9	NULL	0	Transient	76.5	0	1	Canceled	2015-04-02
1	79	2015	July	27	2	0	3	2	0	0	BB	PRT	Online TA	TA/TO	0	0	0	A	A	0	No Deposit	9	NULL	0	Transient	76.5	0	1	Canceled	2015-06-25
0	3	2015	July	27	2	0	3	1	0	0	HB	PRT	Groups	TA/TO	0	0	0	A	A	1	No Deposit	1	NULL	0	Transient-Party	58.67	0	0	Check-Out	2015-07-05
1	63	2015	July	27	2	1	3	1	0	0	BB	PRT	Online TA	TA/TO	0	0	0	A	A	0	No Deposit	9	NULL	0	Transient	68	0	0	Canceled	2015-06-25
1	62	2015	July	27	2	2	3	2	0	0	BB	PRT	Online TA	TA/TO	0	0	0	A	A	0	No Deposit	8	NULL	0	Transient	76.5	0	1	No-Show	2015-07-02
1	62	2015	July	27	2	2	3	2	0	0	BB	PRT	Online TA	TA/TO	0	0	0	A	A	0	No Deposit	8	NULL	0	Transient	76.5	0	1	No-Show	2015-07-02
0	43	2015	July	27	3	0	2	2	0	0	HB	PRT	Groups	TA/TO	0	0	0	A	A	0	No Deposit	1	NULL	0	Transient-Party	86	0	0	Check-Out	2015-07-05
0	43	2015	July	27	3	0	2	2	0	0	HB	PRT	Groups	TA/TO	0	0	0	A	A	1	No Deposit	1	NULL	0	Transient-Party	43	0	0	Check-Out	2015-07-05
0	43	2015	July	27	3	0	2	2	0	0	HB	PRT	Groups	TA/TO	0	0	0	A	A	0	No Deposit	1	NULL	0	Transient-Party	86	0	0	Check-Out	2015-07-05
0	4	2015	July	27	3	0	2	1	0	0	HB	PRT	Groups	TA/TO	0	0	0	A	A	0	No Deposit	1	NULL	0	Transient-Party	63	0	0	Check-Out	2015-07-05
1	43	2015	July	27	3	0	2	2	0	0	HB	PRT	Groups	TA/TO	0	0	0	A	A	0	No Deposit	1	NULL	0	Transient-Party	86	0	0	Canceled	2015-06-29
0	43	2015	July	27	3	0	2	1	0	0	HB	PRT	Groups	TA/TO	0	0	0	A	A	1	No Deposit	1	NULL	0	Transient-Party	63	0	0	Check-Out	2015-07-05
1	43	2015	July	27	3	0	2	1	0	0	HB	PRT	Groups	TA/TO	0	0	0	A	A	0	No Deposit	1	NULL	0	Transient-Party	63	0	0	Canceled	2015-06-16
0	43	2015	July	27	3	0	2	2	0	0	HB	PRT	Groups	TA/TO	0	0	0	A	A	0	No Deposit	1	NULL	0	Transient-Party	86	0	0	Check-Out	2015-07-05
0	43	2015	July	27	3	0	2	2	0	0	HB	PRT	Groups	TA/TO	0	0	0	A	A	0	No Deposit	1	NULL	0	Transient-Party	86	0	0	Check-Out	2015-07-05
1	43	2015	July	27	3	0	2	1	0	0	HB	PRT	Groups	TA/TO	0	0	0	A	A	0	No Deposit	1	NULL	0	Transient-Party	63	0	0	Canceled	2015-06-29
1	43	2015	July	27	3	0	2	2	0	0	HB	PRT	Groups	TA/TO	0	0	0	A	A	0	No Deposit	1	NULL	0	Transient-Party	86	0	0	Canceled	2015-06-16
1	97	2015	July	27	3	0	2	2	0	0	BB	PRT	Offline TA/TO	TA/TO	0	0	0	A	A	0	No Deposit	13	NULL	0	Transient	63.75	0	1	Canceled	2015-06-30
0	43	2015	July	27	3	0	2	2	0	0	HB	PRT	Groups	TA/TO	0	0	0	A	A	0	No Deposit	1	NULL	0	Transient-Party	86	0	0	Check-Out	2015-07-05
0	43	2015	July	27	3	0	2	2	0	0	HB	PRT	Groups	TA/TO	0	0	0	A	A	0	No Deposit	1	NULL	0	Transient-Party	86	0	0	Check-Out	2015-07-05
1	80	2015	July	27	3	1	2	2	0	0	BB	PRT	Online TA	TA/TO	0	0	0	A	A	0	No Deposit	9	NULL	0	Transient	76.5	0	1	Canceled	2015-04-17
0	60	2015	July	27	3	2	5	2	0	0	SC	PRT	Online TA	TA/TO	0	0	0	A	A	1	No Deposit	11	NULL	0	Transient	60.27	0	0	Check-Out	2015-07-10
1	106	2015	July	27	4	1	1	1	0	0	BB	PRT	Online TA	TA/TO	0	0	0	A	A	0	No Deposit	9	NULL	0	Transient	68	0	0	Canceled	2015-06-01
1	68	2015	July	27	4	2	1	1	0	0	BB	PRT	Online TA	TA/TO	0	0	0	A	A	0	No Deposit	9	NULL	0	Transient	68	0	0	Canceled	2015-06-23
1	92	2015	July	27	4	2	1	2	0	0	BB	PRT	Online TA	TA/TO	0	0	0	A	A	1	No Deposit	9	NULL	0	Transient	76.5	0	1	Canceled	2015-06-15
0	18	2015	July	27	4	2	2	1	0	0	BB	PRT	Groups	TA/TO	0	0	0	A	A	0	No Deposit	1	NULL	0	Transient-Party	60	0	0	Check-Out	2015-07-08
1	71	2015	July	28	5	2	1	2	0	0	SC	PRT	Online TA	TA/TO	0	0	0	A	A	1	No Deposit	11	NULL	0	Transient	55.8	0	0	Canceled	2015-06-30
1	85	2015	July	28	5	2	1	2	0	0	BB	PRT	Online TA	TA/TO	0	0	0	A	A	0	No Deposit	7	NULL	0	Transient	52.36	0	0	Canceled	2015-06-20
1	92	2015	July	28	5	2	3	2	0	0	BB	PRT	Online TA	TA/TO	0	0	0	A	A	0	No Deposit	7	NULL	0	Transient	49.74	0	0	Canceled	2015-07-03
1	75	2015	July	28	6	1	1	2	0	0	BB	PRT	Online TA	TA/TO	0	0	0	A	A	0	No Deposit	9	NULL	0	Transient	76.5	0	1	Canceled	2015-06-20
1	92	2015	July	28	6	1	3	1	0	0	BB	PRT	Online TA	TA/TO	0	0	0	A	A	0	No Deposit	9	NULL	0	Transient	68	0	2	Canceled	2015-04-21
1	89	2015	July	28	6	1	4	1	0	0	BB	PRT	Online TA	TA/TO	0	0	0	A	A	0	No Deposit	9	NULL	0	Transient	68	0	1	Canceled	2015-06-20
1	100	2015	July	28	6	1	4	2	0	1	HB	PRT	Online TA	TA/TO	0	0	0	A	A	0	No Deposit	15	NULL	0	Transient	93.6	0	2	Canceled	2015-06-15
1	83	2015	July	28	6	2	5	2	0	0	BB	PRT	Online TA	TA/TO	0	0	0	A	A	0	No Deposit	9	NULL	0	Transient	76.5	0	1	Canceled	2015-05-22
1	72	2015	July	28	6	3	6	2	0	0	BB	PRT	Online TA	TA/TO	0	0	0	A	A	0	No Deposit	9	NULL	0	Transient	76.5	0	1	Canceled	2015-06-25
1	111	2015	July	28	6	1	2	2	0	0	BB	PRT	Online TA	TA/TO	0	0	0	A	A	0	No Deposit	9	NULL	0	Transient	76.5	0	1	No-Show	2015-07-06
1	86	2015	July	28	6	1	3	2	0	0	BB	PRT	Online TA	TA/TO	0	0	0	A	A	0	No Deposit	9	NULL	0	Transient	76.5	0	0	Canceled	2015-06-17
1	73	2015	July	28	7	0	4	2	0	0	BB	PRT	Online TA	TA/TO	0	0	0	A	A	0	No Deposit	7	NULL	0	Transient	68	0	0	Canceled	2015-06-27
1	92	2015	July	28	7	0	4	1	0	0	BB	PRT	Online TA	TA/TO	0	0	0	A	A	0	No Deposit	9	NULL	0	Transient	68	0	0	Canceled	2015-06-26
1	55	2015	July	28	7	0	4	2	0	0	BB	PRT	Online TA	TA/TO	0	0	0	A	A	1	No Deposit	9	NULL	0	Transient-Party	81	0	2	Canceled	2015-06-27
0	69	2015	July	28	7	0	2	2	1	0	BB	PRT	Offline TA/TO	TA/TO	0	0	0	A	A	0	No Deposit	13	NULL	0	Transient	76.08	0	0	Check-Out	2015-07-09
1	76	2015	July	28	7	0	3	2	0	0	BB	PRT	Online TA	TA/TO	0	0	0	A	A	0	No Deposit	9	NULL	0	Transient-Party	76.5	0	2	Canceled	2015-06-17
1	76	2015	July	28	7	0	3	2	0	0	BB	PRT	Online TA	TA/TO	0	0	0	A	A	0	No Deposit	9	NULL	0	Transient-Party	76.5	0	1	Canceled	2015-06-17
1	79	2015	July	28	7	0	3	2	0	0	BB	PRT	Complementary	TA/TO	0	0	0	A	A	0	No Deposit	NULL	NULL	0	Transient	37.33	0	1	Canceled	2015-06-16
1	61	2015	July	28	7	0	4	2	0	0	BB	PRT	Online TA	TA/TO	0	0	0	A	A	0	No Deposit	9	NULL	0	Transient	76.5	0	1	Canceled	2015-06-29
1	55	2015	July	28	7	0	4	2	0	0	BB	PRT	Online TA	TA/TO	0	0	0	A	A	1	No Deposit	9	NULL	0	Transient-Party	90	0	2	Canceled	2015-06-27
1	63	2015	July	28	7	2	5	2	0	0	BB	PRT	Direct	Direct	0	0	0	B	B	0	No Deposit	NULL	NULL	0	Transient-Party	45	0	1	Canceled	2015-07-07
1	63	2015	July	28	7	2	5	2	0	0	BB	PRT	Direct	Direct	0	0	0	B	B	2	No Deposit	NULL	NULL	0	Transient-Party	45	0	1	Canceled	2015-07-07
1	77	2015	July	28	7	2	5	2	0	0	BB	PRT	Online TA	TA/TO	0	0	0	A	A	0	No Deposit	8	NULL	0	Transient	76.5	0	0	Canceled	2015-07-07
0	54	2015	July	28	7	2	8	2	0	0	BB	PRT	Online TA	TA/TO	0	0	0	A	A	0	No Deposit	7	NULL	0	Transient	62.37	0	0	Check-Out	2015-07-17
1	90	2015	July	28	7	5	15	1	0	0	SC	PRT	Online TA	TA/TO	0	0	0	A	A	0	No Deposit	11	NULL	0	Transient	48.6	0	0	Canceled	2015-04-08
1	90	2015	July	28	7	5	15	1	0	0	SC	PRT	Online TA	TA/TO	0	0	0	A	A	0	No Deposit	11	NULL	0	Transient	48.6	0	0	Canceled	2015-04-11
1	117	2015	July	28	7	5	15	1	0	0	BB	PRT	Online TA	TA/TO	0	0	0	A	A	0	No Deposit	11	NULL	0	Transient	48.6	0	0	Canceled	2015-04-08
0	6	2015	July	28	8	0	2	2	0	0	BB	PRT	Groups	TA/TO	0	0	0	A	A	0	No Deposit	1	NULL	0	Transient-Party	62	0	0	Check-Out	2015-07-10
1	105	2015	July	28	8	0	2	2	0	0	BB	PRT	Online TA	TA/TO	0	0	0	A	A	0	No Deposit	9	NULL	0	Transient	76.5	0	1	Canceled	2015-04-05
0	51	2015	July	28	8	1	4	2	0	0	BB	PRT	Offline TA/TO	TA/TO	0	0	0	A	A	0	No Deposit	27	NULL	0	Transient	67.5	0	0	Check-Out	2015-07-13
1	97	2015	July	28	8	1	4	2	0	0	BB	PRT	Online TA	TA/TO	0	0	0	A	A	0	No Deposit	9	NULL	0	Transient	76.5	0	2	Canceled	2015-06-29
0	72	2015	July	28	8	1	4	2	0	0	BB	PRT	Online TA	TA/TO	0	0	0	A	A	0	No Deposit	8	NULL	0	Transient	76.5	0	0	Check-Out	2015-07-13
1	72	2015	July	28	8	2	5	2	0	0	BB	PRT	Online TA	TA/TO	0	0	0	A	A	0	No Deposit	9	NULL	0	Transient	76.5	0	1	Canceled	2015-06-25
1	61	2015	July	28	8	2	8	2	0	0	BB	PRT	Online TA	TA/TO	0	0	0	A	A	0	No Deposit	8	NULL	0	Transient	68.85	0	0	Canceled	2015-05-14
1	63	2015	July	28	8	2	8	2	0	0	SC	PRT	Online TA	TA/TO	0	0	0	A	A	0	No Deposit	8	NULL	0	Transient	68.85	0	0	Canceled	2015-05-07
1	24	2015	July	28	9	0	2	3	0	0	BB	PRT	Online TA	TA/TO	0	0	0	A	A	0	No Deposit	15	NULL	0	Transient	100	0	0	Canceled	2015-06-15
1	89	2015	July	28	9	0	3	2	0	0	BB	PRT	Online TA	TA/TO	0	0	0	A	A	0	No Deposit	9	NULL	0	Transient	76.5	0	1	Canceled	2015-06-27
0	92	2015	July	28	9	2	3	2	0	0	BB	PRT	Online TA	TA/TO	0	0	0	A	A	0	No Deposit	7	NULL	0	Transient	58.9	0	1	Check-Out	2015-07-14
1	84	2015	July	28	10	0	1	2	0	0	BB	PRT	Groups	TA/TO	0	0	0	A	A	0	No Deposit	1	NULL	0	Transient	63.75	0	0	Canceled	2015-06-30
1	65	2015	July	28	10	0	2	2	0	0	BB	PRT	Online TA	TA/TO	0	0	0	A	A	0	No Deposit	9	NULL	0	Transient	68.85	0	1	Canceled	2015-07-01
1	85	2015	July	28	10	1	2	2	0	0	BB	PRT	Direct	Direct	0	0	0	A	A	0	No Deposit	14	NULL	0	Transient	76.5	0	0	Canceled	2015-07-10
1	115	2015	July	28	10	2	3	1	0	0	BB	PRT	Online TA	TA/TO	0	0	0	A	A	0	No Deposit	9	NULL	0	Transient	68	0	2	Canceled	2015-05-25
0	67	2015	July	28	10	2	3	2	2	0	BB	PRT	Offline TA/TO	TA/TO	0	0	0	A	A	1	No Deposit	22	NULL	0	Transient	106.25	0	0	Check-Out	2015-07-15
1	87	2015	July	28	10	3	7	2	0	0	BB	PRT	Online TA	TA/TO	0	0	0	A	A	0	No Deposit	7	NULL	0	Transient	58.9	0	1	Canceled	2015-06-01
1	87	2015	July	28	10	3	7	2	0	0	BB	PRT	Online TA	TA/TO	0	0	0	A	A	0	No Deposit	7	NULL	0	Transient	58.9	0	1	Canceled	2015-06-01
0	71	2015	July	28	11	0	1	1	0	0	SC	PRT	Online TA	TA/TO	0	0	0	A	A	1	No Deposit	11	NULL	0	Transient	51.96	0	0	Check-Out	2015-07-12
0	3	2015	July	28	11	0	1	2	0	0	BB	PRT	Offline TA/TO	TA/TO	0	0	0	A	A	0	No Deposit	17	NULL	0	Transient-Party	75	0	0	Check-Out	2015-07-12
0	71	2015	July	28	11	0	1	1	0	0	SC	PRT	Online TA	TA/TO	0	0	0	A	A	1	No Deposit	11	NULL	0	Transient	51.96	0	0	Check-Out	2015-07-12
0	3	2015	July	28	11	0	1	3	0	0	BB	PRT	Offline TA/TO	TA/TO	0	0	0	A	A	0	No Deposit	17	NULL	0	Transient-Party	104	0	0	Check-Out	2015-07-12
1	109	2015	July	28	11	2	1	2	0	0	BB	PRT	Online TA	TA/TO	0	0	0	A	A	0	No Deposit	9	NULL	0	Transient	76.5	0	1	Canceled	2015-06-27
0	96	2015	July	28	11	2	1	2	0	0	HB	PRT	Offline TA/TO	TA/TO	0	0	0	A	A	0	No Deposit	17	NULL	0	Transient-Party	94.5	0	0	Check-Out	2015-07-14
0	96	2015	July	28	11	2	1	2	0	0	HB	PRT	Offline TA/TO	TA/TO	0	0	0	A	A	0	No Deposit	17	NULL	0	Transient-Party	94.5	0	0	Check-Out	2015-07-14
1	65	2015	July	28	11	2	1	2	0	0	BB	PRT	Online TA	TA/TO	0	0	0	A	A	0	No Deposit	9	NULL	0	Transient	76.5	0	1	Canceled	2015-06-12
1	114	2015	July	28	11	2	1	2	0	0	BB	PRT	Online TA	TA/TO	0	0	0	A	A	0	No Deposit	8	NULL	0	Transient	76.5	0	0	Canceled	2015-05-11
0	96	2015	July	28	11	2	1	2	0	0	HB	PRT	Offline TA/TO	TA/TO	0	0	0	A	A	0	No Deposit	17	NULL	0	Transient-Party	94.5	0	0	Check-Out	2015-07-14
1	96	2015	July	28	11	2	1	2	0	0	HB	ITA	Offline TA/TO	TA/TO	0	0	0	A	A	0	No Deposit	17	NULL	0	Transient-Party	94.5	0	0	Canceled	2015-06-23
0	3	2015	July	28	11	2	1	3	0	0	HB	PRT	Offline TA/TO	TA/TO	0	0	0	A	A	0	No Deposit	17	NULL	0	Transient-Party	138.5	0	0	Check-Out	2015-07-14
0	61	2015	July	28	11	2	1	2	0	0	BB	PRT	Online TA	TA/TO	0	0	0	A	A	0	No Deposit	7	NULL	0	Transient	55.96	0	0	Check-Out	2015-07-14
0	96	2015	July	28	11	2	1	2	0	0	HB	PRT	Offline TA/TO	TA/TO	0	0	0	A	A	0	No Deposit	17	NULL	0	Transient-Party	94.5	0	0	Check-Out	2015-07-14
0	96	2015	July	28	11	2	1	2	0	0	HB	PRT	Offline TA/TO	TA/TO	0	0	0	A	A	0	No Deposit	17	NULL	0	Transient-Party	94.5	0	0	Check-Out	2015-07-14
0	3	2015	July	28	11	2	1	1	0	0	HB	PRT	Offline TA/TO	TA/TO	0	0	0	A	A	0	No Deposit	17	NULL	0	Transient-Party	72.5	0	0	Check-Out	2015-07-14
1	96	2015	July	28	11	2	1	2	0	0	HB	ITA	Offline TA/TO	TA/TO	0	0	0	A	A	0	No Deposit	17	NULL	0	Transient-Party	94.5	0	0	Canceled	2015-06-23
1	96	2015	July	28	11	2	1	2	0	0	HB	ITA	Offline TA/TO	TA/TO	0	0	0	A	A	0	No Deposit	17	NULL	0	Transient-Party	94.5	0	0	Canceled	2015-06-23
0	96	2015	July	28	11	2	1	2	0	0	HB	PRT	Offline TA/TO	TA/TO	0	0	0	A	A	0	No Deposit	17	NULL	0	Transient-Party	94.5	0	0	Check-Out	2015-07-14
1	96	2015	July	28	11	2	1	2	0	0	HB	ITA	Offline TA/TO	TA/TO	0	0	0	A	A	0	No Deposit	17	NULL	0	Transient-Party	94.5	0	0	Canceled	2015-06-23
0	3	2015	July	28	11	2	1	1	0	0	HB	PRT	Offline TA/TO	TA/TO	0	0	0	A	A	0	No Deposit	17	NULL	0	Transient-Party	72.5	0	0	Check-Out	2015-07-14
0	96	2015	July	28	11	2	1	2	0	0	HB	PRT	Offline TA/TO	TA/TO	0	0	0	A	A	0	No Deposit	17	NULL	0	Transient-Party	94.5	0	0	Check-Out	2015-07-14
1	96	2015	July	28	11	2	1	2	0	0	HB	ITA	Offline TA/TO	TA/TO	0	0	0	A	A	0	No Deposit	17	NULL	0	Transient-Party	94.5	0	0	Canceled	2015-06-23
1	96	2015	July	28	11	2	1	2	0	0	HB	ITA	Offline TA/TO	TA/TO	0	0	0	A	A	0	No Deposit	17	NULL	0	Transient-Party	94.5	0	0	Canceled	2015-06-23
0	96	2015	July	28	11	2	1	2	0	0	HB	PRT	Offline TA/TO	TA/TO	0	0	0	A	A	0	No Deposit	17	NULL	0	Transient-Party	94.5	0	0	Check-Out	2015-07-14
1	96	2015	July	28	11	2	1	2	0	0	HB	ITA	Offline TA/TO	TA/TO	0	0	0	A	A	0	No Deposit	17	NULL	0	Transient-Party	94.5	0	0	Canceled	2015-06-23
0	61	2015	July	28	11	2	1	2	0	0	BB	PRT	Online TA	TA/TO	0	0	0	A	A	0	No Deposit	7	NULL	0	Transient	55.96	0	0	Check-Out	2015-07-14
0	3	2015	July	28	11	2	1	1	0	0	HB	PRT	Offline TA/TO	TA/TO	0	0	0	A	A	0	No Deposit	17	NULL	0	Transient-Party	72.5	0	0	Check-Out	2015-07-14
0	66	2015	July	28	11	2	1	2	0	0	BB	PRT	Online TA	TA/TO	0	0	0	A	A	0	No Deposit	7	NULL	0	Transient	58.9	0	0	Check-Out	2015-07-14
0	96	2015	July	28	11	2	1	2	0	0	HB	PRT	Offline TA/TO	TA/TO	0	0	0	A	A	0	No Deposit	17	NULL	0	Transient-Party	94.5	0	0	Check-Out	2015-07-14
0	96	2015	July	28	11	2	1	2	0	0	HB	PRT	Offline TA/TO	TA/TO	0	0	0	A	A	0	No Deposit	17	NULL	0	Transient-Party	94.5	0	0	Check-Out	2015-07-14
0	96	2015	July	28	11	2	1	2	0	0	HB	PRT	Offline TA/TO	TA/TO	0	0	0	A	A	0	No Deposit	17	NULL	0	Transient-Party	94.5	0	0	Check-Out	2015-07-14
0	96	2015	July	28	11	2	1	2	0	0	HB	PRT	Offline TA/TO	TA/TO	0	0	0	A	A	0	No Deposit	17	NULL	0	Transient-Party	94.5	0	0	Check-Out	2015-07-14
1	96	2015	July	28	11	2	1	2	0	0	HB	ITA	Offline TA/TO	TA/TO	0	0	0	A	A	0	No Deposit	17	NULL	0	Transient-Party	94.5	0	0	Canceled	2015-06-23
1	114	2015	July	28	11	2	1	2	0	0	BB	PRT	Online TA	TA/TO	0	0	0	A	A	0	No Deposit	8	NULL	0	Transient	76.5	0	0	Canceled	2015-05-11
0	96	2015	July	28	11	2	1	2	0	0	HB	PRT	Offline TA/TO	TA/TO	0	0	0	A	A	0	No Deposit	17	NULL	0	Transient-Party	94.5	0	0	Check-Out	2015-07-14
1	96	2015	July	28	11	2	1	2	0	0	HB	ITA	Offline TA/TO	TA/TO	0	0	0	A	A	0	No Deposit	17	NULL	0	Transient-Party	94.5	0	0	Canceled	2015-06-23
0	3	2015	July	28	11	2	1	3	0	0	HB	PRT	Offline TA/TO	TA/TO	0	0	0	A	A	0	No Deposit	17	NULL	0	Transient-Party	138.5	0	0	Check-Out	2015-07-14
0	96	2015	July	28	11	2	1	2	0	0	HB	PRT	Offline TA/TO	TA/TO	0	0	0	A	A	0	No Deposit	17	NULL	0	Transient-Party	94.5	0	0	Check-Out	2015-07-14
1	96	2015	July	28	11	2	1	2	0	0	HB	ITA	Offline TA/TO	TA/TO	0	0	0	A	A	0	No Deposit	17	NULL	0	Transient-Party	94.5	0	0	Canceled	2015-06-23
1	96	2015	July	28	11	2	1	2	0	0	HB	ITA	Offline TA/TO	TA/TO	0	0	0	A	A	0	No Deposit	17	NULL	0	Transient-Party	94.5	0	0	Canceled	2015-06-23
1	69	2015	July	29	12	2	0	2	0	0	BB	PRT	Online TA	TA/TO	0	0	0	A	A	1	No Deposit	9	NULL	0	Transient	76.5	0	1	Canceled	2015-07-02
1	59	2015	July	29	12	2	4	2	0	0	BB	PRT	Online TA	TA/TO	0	0	0	A	A	0	No Deposit	9	NULL	0	Transient	76.5	0	0	Canceled	2015-06-15
0	96	2015	July	29	13	1	0	2	0	0	BB	PRT	Offline TA/TO	TA/TO	0	0	0	A	A	0	No Deposit	13	NULL	0	Transient	63.75	0	0	Check-Out	2015-07-14
1	60	2015	July	29	13	1	0	2	0	0	BB	PRT	Direct	Direct	0	0	0	A	A	0	No Deposit	14	NULL	0	Transient	76.5	0	0	No-Show	2015-07-13
1	122	2015	July	29	13	1	0	2	0	0	BB	PRT	Online TA	TA/TO	0	0	0	A	A	0	No Deposit	9	NULL	0	Transient-Party	76.5	0	2	Canceled	2015-06-17
1	60	2015	July	29	13	1	0	2	0	0	BB	PRT	Direct	Direct	0	0	0	A	A	0	No Deposit	14	NULL	0	Transient	91.33	0	0	No-Show	2015-07-13
1	60	2015	July	29	13	1	0	2	0	0	BB	PRT	Direct	Direct	0	0	0	A	A	0	No Deposit	14	NULL	0	Transient	76.5	0	0	No-Show	2015-07-13
1	60	2015	July	29	13	1	0	2	1	0	BB	PRT	Direct	Direct	0	0	0	A	A	0	No Deposit	14	NULL	0	Transient	91.33	0	0	No-Show	2015-07-13
1	122	2015	July	29	13	1	0	2	0	0	BB	PRT	Online TA	TA/TO	0	0	0	A	A	0	No Deposit	9	NULL	0	Transient-Party	76.5	0	2	Canceled	2015-06-17
1	60	2015	July	29	13	1	0	2	0	0	BB	PRT	Direct	Direct	0	0	0	A	A	0	No Deposit	14	NULL	0	Transient	91.33	0	0	No-Show	2015-07-13
1	123	2015	July	29	13	1	0	2	0	0	BB	PRT	Online TA	TA/TO	0	0	0	A	A	0	No Deposit	9	NULL	0	Transient	76.5	0	1	Canceled	2015-06-30
1	60	2015	July	29	13	1	0	1	0	0	BB	PRT	Direct	Direct	0	0	0	A	A	0	No Deposit	14	NULL	0	Transient	67.15	0	0	No-Show	2015-07-13
1	73	2015	July	29	13	1	2	2	0	0	BB	PRT	Online TA	TA/TO	0	0	0	A	A	0	No Deposit	8	NULL	0	Transient	76.5	0	0	No-Show	2015-07-13
1	77	2015	July	29	13	1	2	2	0	0	BB	PRT	Online TA	TA/TO	0	0	0	A	A	0	No Deposit	9	NULL	0	Transient	76.5	0	1	Canceled	2015-06-29
1	123	2015	July	29	13	1	3	2	0	0	BB	PRT	Online TA	TA/TO	0	0	0	A	A	0	No Deposit	9	NULL	0	Transient	76.5	0	0	Canceled	2015-03-13
1	94	2015	July	29	14	0	3	2	0	0	BB	PRT	Online TA	TA/TO	0	0	0	A	A	0	No Deposit	9	NULL	0	Transient	76.5	0	1	Canceled	2015-06-30
1	120	2015	July	29	14	0	5	2	0	0	BB	PRT	Online TA	TA/TO	0	0	0	A	A	0	No Deposit	9	NULL	0	Transient	76.5	0	1	Canceled	2015-07-03
1	94	2015	July	29	14	2	7	2	0	0	BB	PRT	Online TA	TA/TO	0	0	0	A	A	0	No Deposit	7	NULL	0	Transient	55.96	0	0	Canceled	2015-07-07
1	0	2015	July	29	15	0	1	2	0	0	SC	PRT	Direct	Direct	0	0	0	A	F	0	No Deposit	NULL	NULL	0	Transient	0	0	0	Canceled	2015-07-15
1	79	2015	July	29	15	0	4	2	0	0	BB	PRT	Online TA	TA/TO	0	0	0	A	A	0	No Deposit	9	NULL	0	Transient	85.5	0	1	Canceled	2015-06-30
1	92	2015	July	29	15	0	4	2	0	0	BB	PRT	Online TA	TA/TO	0	0	0	D	D	0	No Deposit	8	NULL	0	Transient	89.25	0	2	No-Show	2015-07-15
1	92	2015	July	29	15	0	4	2	0	0	BB	PRT	Online TA	TA/TO	0	0	0	D	D	0	No Deposit	8	NULL	0	Transient	89.25	0	1	Canceled	2015-05-08
1	125	2015	July	29	15	2	4	2	0	0	BB	PRT	Online TA	TA/TO	0	0	0	A	A	0	No Deposit	9	NULL	0	Transient	76.5	0	0	Canceled	2015-06-20
0	0	2015	July	29	15	2	5	2	0	0	SC	PRT	Direct	Direct	0	0	0	F	A	4	No Deposit	NULL	NULL	0	Transient	0	0	0	Check-Out	2015-07-22
1	62	2015	July	29	15	2	7	1	0	0	BB	PRT	Online TA	TA/TO	0	0	0	A	A	0	No Deposit	9	NULL	0	Transient	68	0	1	Canceled	2015-07-02
1	109	2015	July	29	15	2	7	1	0	0	BB	PRT	Online TA	TA/TO	0	0	0	A	A	0	No Deposit	9	NULL	0	Transient	68	0	1	Canceled	2015-05-27
1	109	2015	July	29	16	0	1	2	0	0	BB	PRT	Online TA	TA/TO	0	0	0	A	A	0	No Deposit	8	NULL	0	Transient	76.5	0	0	Canceled	2015-05-07
1	109	2015	July	29	16	0	1	2	0	0	BB	PRT	Online TA	TA/TO	0	0	0	A	A	0	No Deposit	8	NULL	0	Transient	76.5	0	1	Canceled	2015-05-07
1	80	2015	July	29	16	0	2	2	0	0	BB	PRT	Online TA	TA/TO	0	0	0	A	A	0	No Deposit	9	NULL	0	Transient	76.5	0	1	Canceled	2015-04-29
1	122	2015	July	29	16	0	2	2	0	0	BB	PRT	Online TA	TA/TO	0	0	0	A	A	0	No Deposit	9	NULL	0	Transient	85.5	0	0	No-Show	2015-07-16
1	82	2015	July	29	16	2	5	2	0	0	BB	PRT	Online TA	TA/TO	0	0	0	A	A	0	No Deposit	9	NULL	0	Transient	76.5	0	0	Canceled	2015-06-17
1	82	2015	July	29	16	0	3	2	0	0	BB	PRT	Online TA	TA/TO	0	0	0	A	A	0	No Deposit	9	NULL	0	Transient	76.5	0	0	Canceled	2015-07-16
1	107	2015	July	29	17	0	2	1	0	0	BB	PRT	Online TA	TA/TO	0	0	0	A	A	0	No Deposit	7	NULL	0	Transient	52.36	0	0	Canceled	2015-07-13
0	18	2015	July	29	18	1	1	1	0	0	BB	PRT	Groups	TA/TO	0	0	0	A	A	0	No Deposit	1	NULL	0	Transient-Party	57.5	0	0	Check-Out	2015-07-20
0	18	2015	July	29	18	1	1	1	0	0	BB	PRT	Groups	TA/TO	0	0	0	A	A	0	No Deposit	1	NULL	0	Transient-Party	57.5	0	0	Check-Out	2015-07-20
0	18	2015	July	29	18	1	1	3	0	0	BB	PRT	Groups	TA/TO	0	0	0	A	A	0	No Deposit	1	NULL	0	Transient-Party	108.75	0	0	Check-Out	2015-07-20
0	18	2015	July	29	18	1	1	2	0	0	BB	PRT	Groups	TA/TO	0	0	0	A	A	0	No Deposit	1	NULL	0	Transient-Party	75	0	0	Check-Out	2015-07-20
0	18	2015	July	29	18	1	1	2	0	0	BB	PRT	Groups	TA/TO	0	0	0	A	A	0	No Deposit	1	NULL	0	Transient-Party	75	0	0	Check-Out	2015-07-20
0	18	2015	July	29	18	1	1	2	0	0	BB	PRT	Groups	TA/TO	0	0	0	A	A	0	No Deposit	1	NULL	0	Transient-Party	75	0	0	Check-Out	2015-07-20
0	18	2015	July	29	18	1	1	2	0	0	BB	PRT	Groups	TA/TO	0	0	0	A	A	0	No Deposit	1	NULL	0	Transient-Party	75	0	0	Check-Out	2015-07-20
0	18	2015	July	29	18	1	1	2	0	0	BB	PRT	Groups	TA/TO	0	0	0	A	A	0	No Deposit	1	NULL	0	Transient-Party	75	0	0	Check-Out	2015-07-20
0	18	2015	July	29	18	1	1	2	0	0	BB	PRT	Groups	TA/TO	0	0	0	A	A	0	No Deposit	1	NULL	0	Transient-Party	75	0	0	Check-Out	2015-07-20
0	18	2015	July	29	18	1	1	2	0	0	BB	PRT	Groups	TA/TO	0	0	0	A	A	0	No Deposit	1	NULL	0	Transient-Party	75	0	0	Check-Out	2015-07-20
0	18	2015	July	29	18	1	1	1	0	0	BB	PRT	Groups	TA/TO	0	0	0	A	A	0	No Deposit	1	NULL	0	Transient-Party	57.5	0	0	Check-Out	2015-07-20
0	18	2015	July	29	18	1	1	2	0	0	BB	PRT	Groups	TA/TO	0	0	0	A	A	0	No Deposit	1	NULL	0	Transient-Party	75	0	0	Check-Out	2015-07-20
0	18	2015	July	29	18	1	1	2	0	0	BB	PRT	Groups	TA/TO	0	0	0	A	A	0	No Deposit	1	NULL	0	Transient-Party	75	0	0	Check-Out	2015-07-20
0	18	2015	July	29	18	1	1	3	0	0	BB	PRT	Groups	TA/TO	0	0	0	A	A	0	No Deposit	1	NULL	0	Transient-Party	108.75	0	0	Check-Out	2015-07-20
0	18	2015	July	29	18	1	1	2	0	0	BB	PRT	Groups	TA/TO	0	0	0	A	A	0	No Deposit	1	NULL	0	Transient-Party	75	0	0	Check-Out	2015-07-20
0	18	2015	July	29	18	1	1	2	0	0	BB	PRT	Groups	TA/TO	0	0	0	A	A	0	No Deposit	1	NULL	0	Transient-Party	75	0	0	Check-Out	2015-07-20
0	18	2015	July	29	18	1	1	2	0	0	BB	PRT	Groups	TA/TO	0	0	0	A	A	0	No Deposit	1	NULL	0	Transient-Party	75	0	0	Check-Out	2015-07-20
0	18	2015	July	29	18	1	1	1	0	0	BB	PRT	Groups	TA/TO	0	0	0	A	A	0	No Deposit	1	NULL	0	Transient-Party	0	0	0	Check-Out	2015-07-20
0	18	2015	July	29	18	1	1	3	0	0	BB	PRT	Groups	TA/TO	0	0	0	A	A	0	No Deposit	1	NULL	0	Transient-Party	108.75	0	0	Check-Out	2015-07-20
0	18	2015	July	29	18	1	1	2	0	0	BB	PRT	Groups	TA/TO	0	0	0	A	A	0	No Deposit	1	NULL	0	Transient-Party	75	0	0	Check-Out	2015-07-20
0	18	2015	July	29	18	1	1	1	0	0	BB	PRT	Groups	TA/TO	0	0	0	A	A	0	No Deposit	1	NULL	0	Transient-Party	57.5	0	0	Check-Out	2015-07-20
1	103	2015	July	29	18	2	1	2	0	0	HB	ITA	Offline TA/TO	TA/TO	0	0	0	A	A	0	No Deposit	17	NULL	0	Transient-Party	94.5	0	0	Canceled	2015-07-16
0	103	2015	July	29	18	2	1	1	0	0	HB	PRT	Offline TA/TO	TA/TO	0	0	0	A	A	1	No Deposit	17	NULL	0	Transient-Party	72.5	0	0	Check-Out	2015-07-21
1	103	2015	July	29	18	2	1	2	0	0	HB	ITA	Offline TA/TO	TA/TO	0	0	0	A	A	0	No Deposit	17	NULL	0	Transient-Party	94.5	0	0	Canceled	2015-07-16
0	103	2015	July	29	18	2	1	2	0	0	HB	PRT	Offline TA/TO	TA/TO	0	0	0	A	A	0	No Deposit	17	NULL	0	Transient-Party	94.5	0	0	Check-Out	2015-07-21
1	103	2015	July	29	18	2	1	2	0	0	HB	ITA	Offline TA/TO	TA/TO	0	0	0	A	A	0	No Deposit	17	NULL	0	Transient-Party	94.5	0	0	Canceled	2015-07-16
1	103	2015	July	29	18	2	1	2	0	0	HB	ITA	Offline TA/TO	TA/TO	0	0	0	A	A	0	No Deposit	17	NULL	0	Transient-Party	94.5	0	0	Canceled	2015-07-16
1	103	2015	July	29	18	2	1	2	0	0	HB	ITA	Offline TA/TO	TA/TO	0	0	0	A	A	0	No Deposit	17	NULL	0	Transient-Party	94.5	0	0	Canceled	2015-07-16
1	103	2015	July	29	18	2	1	2	0	0	HB	ITA	Offline TA/TO	TA/TO	0	0	0	A	A	0	No Deposit	17	NULL	0	Transient-Party	94.5	0	0	Canceled	2015-07-16
1	103	2015	July	29	18	2	1	2	0	0	HB	ITA	Offline TA/TO	TA/TO	0	0	0	A	A	0	No Deposit	17	NULL	0	Transient-Party	94.5	0	0	Canceled	2015-07-16
0	103	2015	July	29	18	2	1	2	0	0	HB	PRT	Offline TA/TO	TA/TO	0	0	0	A	A	0	No Deposit	17	NULL	0	Transient-Party	94.5	0	0	Check-Out	2015-07-21
0	103	2015	July	29	18	2	1	2	0	0	HB	PRT	Offline TA/TO	TA/TO	0	0	0	A	A	0	No Deposit	17	NULL	0	Transient-Party	94.5	0	0	Check-Out	2015-07-21
1	103	2015	July	29	18	2	1	2	0	0	HB	ITA	Offline TA/TO	TA/TO	0	0	0	A	A	0	No Deposit	17	NULL	0	Transient-Party	94.5	0	0	Canceled	2015-07-16
1	103	2015	July	29	18	2	1	2	0	0	HB	ITA	Offline TA/TO	TA/TO	0	0	0	A	A	0	No Deposit	17	NULL	0	Transient-Party	94.5	0	0	Canceled	2015-07-16
0	103	2015	July	29	18	2	1	2	0	0	HB	PRT	Offline TA/TO	TA/TO	0	0	0	A	A	0	No Deposit	17	NULL	0	Transient-Party	94.5	0	0	Check-Out	2015-07-21
1	103	2015	July	29	18	2	1	2	0	0	HB	ITA	Offline TA/TO	TA/TO	0	0	0	A	A	0	No Deposit	17	NULL	0	Transient-Party	94.5	0	0	Canceled	2015-07-16
1	103	2015	July	29	18	2	1	2	0	0	HB	ITA	Offline TA/TO	TA/TO	0	0	0	A	A	0	No Deposit	17	NULL	0	Transient-Party	94.5	0	0	Canceled	2015-07-16
1	103	2015	July	29	18	2	1	2	0	0	HB	ITA	Offline TA/TO	TA/TO	0	0	0	A	A	0	No Deposit	17	NULL	0	Transient-Party	94.5	0	0	Canceled	2015-07-16
1	103	2015	July	29	18	2	1	2	0	0	HB	ITA	Offline TA/TO	TA/TO	0	0	0	A	A	0	No Deposit	17	NULL	0	Transient-Party	94.5	0	0	Canceled	2015-07-16
1	103	2015	July	29	18	2	1	2	0	0	HB	ITA	Offline TA/TO	TA/TO	0	0	0	A	A	0	No Deposit	17	NULL	0	Transient-Party	94.5	0	0	Canceled	2015-07-16
1	103	2015	July	29	18	2	1	2	0	0	HB	ITA	Offline TA/TO	TA/TO	0	0	0	A	A	0	No Deposit	17	NULL	0	Transient-Party	94.5	0	0	Canceled	2015-07-16
0	103	2015	July	29	18	2	1	3	0	0	HB	PRT	Offline TA/TO	TA/TO	0	0	0	A	A	1	No Deposit	17	NULL	0	Transient-Party	138.5	0	0	Check-Out	2015-07-21
1	103	2015	July	29	18	2	1	2	0	0	HB	ITA	Offline TA/TO	TA/TO	0	0	0	A	A	0	No Deposit	17	NULL	0	Transient-Party	94.5	0	0	Canceled	2015-07-16
1	103	2015	July	29	18	2	1	2	0	0	HB	ITA	Offline TA/TO	TA/TO	0	0	0	A	A	0	No Deposit	17	NULL	0	Transient-Party	94.5	0	0	Canceled	2015-07-16
1	103	2015	July	29	18	2	1	2	0	0	HB	ITA	Offline TA/TO	TA/TO	0	0	0	A	A	0	No Deposit	17	NULL	0	Transient-Party	94.5	0	0	Canceled	2015-07-16
0	12	2015	July	29	18	2	2	2	0	0	BB	PRT	Groups	TA/TO	0	0	0	A	A	0	No Deposit	1	NULL	0	Transient-Party	62	0	0	Check-Out	2015-07-22
0	12	2015	July	29	18	2	2	2	0	0	BB	PRT	Groups	TA/TO	0	0	0	A	A	0	No Deposit	1	NULL	0	Transient-Party	62	0	0	Check-Out	2015-07-22
0	12	2015	July	29	18	2	2	1	0	0	BB	PRT	Groups	TA/TO	0	0	0	A	A	0	No Deposit	1	NULL	0	Transient-Party	0	0	0	Check-Out	2015-07-22
1	12	2015	July	29	18	2	2	2	0	0	BB	PRT	Groups	TA/TO	0	0	0	A	A	0	No Deposit	1	NULL	0	Transient-Party	62	0	0	Canceled	2015-07-18
1	12	2015	July	29	18	2	2	2	0	0	BB	PRT	Groups	TA/TO	0	0	0	A	A	0	No Deposit	1	NULL	0	Transient-Party	62	0	0	Canceled	2015-07-18
1	12	2015	July	29	18	2	2	2	0	0	BB	PRT	Groups	TA/TO	0	0	0	A	A	0	No Deposit	1	NULL	0	Transient-Party	62	0	0	Canceled	2015-07-18
1	88	2015	July	29	18	2	2	1	0	0	BB	PRT	Online TA	TA/TO	0	0	0	A	A	0	No Deposit	9	NULL	0	Transient	68	0	1	Canceled	2015-07-18
1	12	2015	July	29	18	2	2	2	0	0	BB	PRT	Groups	TA/TO	0	0	0	A	A	0	No Deposit	1	NULL	0	Transient-Party	62	0	0	Canceled	2015-07-18
1	12	2015	July	29	18	2	2	2	0	0	BB	PRT	Groups	TA/TO	0	0	0	A	A	0	No Deposit	1	NULL	0	Transient-Party	62	0	0	Canceled	2015-07-18
0	12	2015	July	29	18	2	2	1	0	0	BB	PRT	Groups	TA/TO	0	0	0	A	A	1	No Deposit	1	NULL	0	Transient-Party	60	0	0	Check-Out	2015-07-22
1	12	2015	July	29	18	2	2	2	0	0	BB	PRT	Groups	TA/TO	0	0	0	A	A	0	No Deposit	1	NULL	0	Transient-Party	62	0	0	Canceled	2015-07-18
1	12	2015	July	29	18	2	2	2	0	0	BB	PRT	Groups	TA/TO	0	0	0	A	A	0	No Deposit	1	NULL	0	Transient-Party	62	0	0	Canceled	2015-07-18
0	12	2015	July	29	18	2	2	2	0	0	BB	PRT	Groups	TA/TO	0	0	0	A	A	0	No Deposit	1	NULL	0	Transient-Party	62	0	0	Check-Out	2015-07-22
0	12	2015	July	29	18	2	2	2	0	0	BB	PRT	Groups	TA/TO	0	0	0	A	A	0	No Deposit	1	NULL	0	Transient-Party	62	0	0	Check-Out	2015-07-22
1	12	2015	July	29	18	2	2	2	0	0	BB	PRT	Groups	TA/TO	0	0	0	A	A	0	No Deposit	1	NULL	0	Transient-Party	62	0	0	Canceled	2015-07-18
1	12	2015	July	29	18	2	2	2	0	0	BB	PRT	Groups	TA/TO	0	0	0	A	A	0	No Deposit	1	NULL	0	Transient-Party	62	0	0	Canceled	2015-07-18
0	12	2015	July	29	18	2	2	2	0	0	BB	PRT	Groups	TA/TO	0	0	0	A	A	0	No Deposit	1	NULL	0	Transient-Party	62	0	0	Check-Out	2015-07-22
0	12	2015	July	29	18	2	2	2	0	0	BB	PRT	Groups	TA/TO	0	0	0	A	A	0	No Deposit	1	NULL	0	Transient-Party	62	0	0	Check-Out	2015-07-22
1	12	2015	July	29	18	2	2	2	0	0	BB	PRT	Groups	TA/TO	0	0	0	A	A	0	No Deposit	1	NULL	0	Transient-Party	62	0	0	Canceled	2015-07-18
1	12	2015	July	29	18	2	2	2	0	0	BB	PRT	Groups	TA/TO	0	0	0	A	A	0	No Deposit	1	NULL	0	Transient-Party	62	0	0	Canceled	2015-07-18
0	12	2015	July	29	18	2	2	3	0	0	BB	PRT	Groups	TA/TO	0	0	0	A	A	1	No Deposit	1	NULL	0	Transient-Party	84	0	0	Check-Out	2015-07-22
1	12	2015	July	29	18	2	2	2	0	0	BB	PRT	Groups	TA/TO	0	0	0	A	A	0	No Deposit	1	NULL	0	Transient-Party	62	0	0	Canceled	2015-07-18
1	12	2015	July	29	18	2	2	2	0	0	BB	PRT	Groups	TA/TO	0	0	0	A	A	0	No Deposit	1	NULL	0	Transient-Party	62	0	0	Canceled	2015-07-18
0	12	2015	July	29	18	2	2	2	0	0	BB	PRT	Groups	TA/TO	0	0	0	A	A	0	No Deposit	1	NULL	0	Transient-Party	62	0	0	Check-Out	2015-07-22
1	12	2015	July	29	18	2	2	2	0	0	BB	PRT	Groups	TA/TO	0	0	0	A	A	0	No Deposit	1	NULL	0	Transient-Party	62	0	0	Canceled	2015-07-18
0	12	2015	July	29	18	2	2	2	0	0	BB	PRT	Groups	TA/TO	0	0	0	A	A	0	No Deposit	1	NULL	0	Transient-Party	62	0	0	Check-Out	2015-07-22
0	12	2015	July	29	18	2	2	1	0	0	BB	PRT	Groups	TA/TO	0	0	0	A	A	0	No Deposit	1	NULL	0	Transient-Party	0	0	0	Check-Out	2015-07-22
1	12	2015	July	29	18	2	2	2	0	0	BB	PRT	Groups	TA/TO	0	0	0	A	A	0	No Deposit	1	NULL	0	Transient-Party	62	0	0	Canceled	2015-07-18
0	12	2015	July	29	18	2	2	2	0	0	BB	PRT	Groups	TA/TO	0	0	0	A	A	0	No Deposit	1	NULL	0	Transient-Party	62	0	0	Check-Out	2015-07-22
0	12	2015	July	29	18	2	2	2	0	0	BB	PRT	Groups	TA/TO	0	0	0	A	A	0	No Deposit	1	NULL	0	Transient-Party	62	0	0	Check-Out	2015-07-22
1	12	2015	July	29	18	2	2	2	0	0	BB	PRT	Groups	TA/TO	0	0	0	A	A	0	No Deposit	1	NULL	0	Transient-Party	62	0	0	Canceled	2015-07-18
0	12	2015	July	29	18	2	3	2	0	0	BB	PRT	Groups	TA/TO	0	0	0	A	A	1	No Deposit	1	NULL	0	Transient	62	0	0	Check-Out	2015-07-23
1	118	2015	July	30	19	2	0	2	0	0	BB	PRT	Online TA	TA/TO	0	0	0	A	A	0	No Deposit	9	NULL	0	Transient	85.5	0	1	Canceled	2015-04-16
1	82	2015	July	30	19	2	2	2	0	0	BB	PRT	Online TA	TA/TO	0	0	0	B	B	0	No Deposit	8	NULL	0	Transient-Party	76.5	0	1	Canceled	2015-07-12
1	82	2015	July	30	19	2	2	2	0	0	BB	PRT	Online TA	TA/TO	0	0	0	B	B	0	No Deposit	8	NULL	0	Transient-Party	76.5	0	1	Canceled	2015-07-12
1	96	2015	July	30	19	3	5	1	0	0	BB	PRT	Online TA	TA/TO	0	0	0	A	A	1	No Deposit	10	NULL	0	Transient	80.7	0	0	Canceled	2015-06-29
1	108	2015	July	30	19	4	7	2	0	0	BB	PRT	Online TA	TA/TO	0	0	0	A	A	0	No Deposit	9	NULL	0	Transient	76.5	0	1	Canceled	2015-07-11
1	119	2015	July	30	20	1	0	1	0	0	BB	PRT	Online TA	TA/TO	0	0	0	A	A	0	No Deposit	9	NULL	0	Transient-Party	68	0	1	Canceled	2015-07-09
1	119	2015	July	30	20	1	0	2	0	0	BB	PRT	Online TA	TA/TO	0	0	0	A	A	0	No Deposit	9	NULL	0	Transient-Party	76.5	0	1	Canceled	2015-07-09
0	90	2015	July	30	20	1	1	2	0	0	SC	PRT	Online TA	TA/TO	0	0	0	A	A	1	No Deposit	11	NULL	0	Transient	46.66	0	0	Check-Out	2015-07-22
0	62	2015	July	30	20	1	3	2	0	0	HB	PRT	Offline TA/TO	TA/TO	0	0	0	A	A	0	No Deposit	28	NULL	0	Transient	104	0	0	Check-Out	2015-07-20
1	67	2015	July	30	20	3	8	2	0	0	BB	PRT	Online TA	TA/TO	0	0	0	A	A	0	No Deposit	8	NULL	0	Transient	76.5	0	0	No-Show	2015-07-20
1	106	2015	July	30	21	0	2	2	0	0	SC	PRT	Online TA	TA/TO	0	0	0	A	A	0	No Deposit	11	NULL	0	Transient	55.08	0	0	Canceled	2015-05-25
0	20	2015	July	30	22	0	2	2	0	0	BB	PRT	Groups	TA/TO	0	0	0	A	D	0	No Deposit	1	NULL	0	Transient-Party	62	0	0	Check-Out	2015-07-24
0	20	2015	July	30	22	0	2	2	0	0	BB	PRT	Groups	TA/TO	0	0	0	A	A	0	No Deposit	1	NULL	0	Transient-Party	62	0	0	Check-Out	2015-07-24
0	20	2015	July	30	22	0	2	3	0	0	BB	PRT	Groups	TA/TO	0	0	0	A	A	0	No Deposit	1	NULL	0	Transient-Party	84	0	0	Check-Out	2015-07-24
1	22	2015	July	30	22	0	2	2	0	0	BB	PRT	Groups	TA/TO	0	0	0	A	A	0	Non Refund	1	NULL	0	Transient-Party	62	0	0	Canceled	2015-07-02
1	22	2015	July	30	22	0	2	2	0	0	BB	PRT	Groups	TA/TO	0	0	0	A	A	0	Non Refund	1	NULL	0	Transient-Party	62	0	0	Canceled	2015-07-02
0	20	2015	July	30	22	0	2	2	0	0	BB	PRT	Groups	TA/TO	0	0	0	A	A	0	No Deposit	1	NULL	0	Transient-Party	62	0	0	Check-Out	2015-07-24
1	20	2015	July	30	22	0	2	2	0	0	BB	PRT	Groups	TA/TO	0	0	0	A	A	0	No Deposit	1	NULL	0	Transient-Party	62	0	0	Canceled	2015-07-17
1	22	2015	July	30	22	0	2	2	0	0	BB	PRT	Groups	TA/TO	0	0	0	A	A	0	Non Refund	1	NULL	0	Transient-Party	62	0	0	Canceled	2015-07-02
1	22	2015	July	30	22	0	2	2	0	0	BB	PRT	Groups	TA/TO	0	0	0	A	A	0	Non Refund	1	NULL	0	Transient-Party	62	0	0	Canceled	2015-07-02
0	20	2015	July	30	22	0	2	2	0	0	BB	PRT	Groups	TA/TO	0	0	0	A	A	0	No Deposit	1	NULL	0	Transient-Party	62	0	0	Check-Out	2015-07-24
1	20	2015	July	30	22	0	2	2	0	0	BB	PRT	Groups	TA/TO	0	0	0	A	A	0	No Deposit	1	NULL	0	Transient-Party	62	0	0	Canceled	2015-07-17
1	22	2015	July	30	22	0	2	2	0	0	BB	PRT	Groups	TA/TO	0	0	0	A	A	0	Non Refund	1	NULL	0	Transient-Party	62	0	0	Canceled	2015-07-02
0	20	2015	July	30	22	0	2	2	0	0	BB	PRT	Groups	TA/TO	0	0	0	A	A	0	No Deposit	1	NULL	0	Transient-Party	62	0	0	Check-Out	2015-07-24
0	20	2015	July	30	22	0	2	2	0	0	BB	PRT	Groups	TA/TO	0	0	0	A	D	0	No Deposit	1	NULL	0	Transient-Party	62	0	0	Check-Out	2015-07-24
0	20	2015	July	30	22	0	2	1	0	0	BB	PRT	Groups	TA/TO	0	0	0	A	A	0	No Deposit	1	NULL	0	Transient-Party	0	0	0	Check-Out	2015-07-24
0	20	2015	July	30	22	0	2	3	0	0	BB	PRT	Groups	TA/TO	0	0	0	A	A	0	No Deposit	1	NULL	0	Transient-Party	84	0	0	Check-Out	2015-07-24
0	20	2015	July	30	22	0	2	2	0	0	BB	PRT	Groups	TA/TO	0	0	0	A	D	0	No Deposit	1	NULL	0	Transient-Party	62	0	0	Check-Out	2015-07-24
0	20	2015	July	30	22	0	2	2	0	0	BB	PRT	Groups	TA/TO	0	0	0	A	A	0	No Deposit	1	NULL	0	Transient-Party	62	0	0	Check-Out	2015-07-24
1	22	2015	July	30	22	0	2	2	0	0	BB	PRT	Groups	TA/TO	0	0	0	A	A	0	Non Refund	1	NULL	0	Transient-Party	62	0	0	Canceled	2015-07-02
1	22	2015	July	30	22	0	2	2	0	0	BB	PRT	Groups	TA/TO	0	0	0	A	A	0	Non Refund	1	NULL	0	Transient-Party	62	0	0	Canceled	2015-07-02
0	20	2015	July	30	22	0	2	2	0	0	BB	PRT	Groups	TA/TO	0	0	0	A	A	0	No Deposit	1	NULL	0	Transient-Party	62	0	0	Check-Out	2015-07-24
1	20	2015	July	30	22	0	2	2	0	0	BB	PRT	Groups	TA/TO	0	0	0	A	A	0	No Deposit	1	NULL	0	Transient-Party	62	0	0	Canceled	2015-07-17
0	20	2015	July	30	22	0	2	1	0	0	BB	PRT	Groups	TA/TO	0	0	0	A	A	0	No Deposit	1	NULL	0	Transient-Party	60	0	0	Check-Out	2015-07-24
1	22	2015	July	30	22	0	2	2	0	0	BB	PRT	Groups	TA/TO	0	0	0	A	A	0	Non Refund	1	NULL	0	Transient-Party	62	0	0	Canceled	2015-07-02
1	22	2015	July	30	22	0	2	2	0	0	BB	PRT	Groups	TA/TO	0	0	0	A	A	0	Non Refund	1	NULL	0	Transient-Party	62	0	0	Canceled	2015-07-02
1	22	2015	July	30	22	0	2	2	0	0	BB	PRT	Groups	TA/TO	0	0	0	A	A	0	Non Refund	1	NULL	0	Transient-Party	62	0	0	Canceled	2015-07-02
0	20	2015	July	30	22	0	2	2	0	0	BB	PRT	Groups	TA/TO	0	0	0	A	A	0	No Deposit	1	NULL	0	Transient-Party	62	0	0	Check-Out	2015-07-24
1	20	2015	July	30	22	0	2	2	0	0	BB	PRT	Groups	TA/TO	0	0	0	A	A	0	No Deposit	1	NULL	0	Transient-Party	62	0	0	Canceled	2015-07-17
0	20	2015	July	30	22	0	2	2	0	0	BB	PRT	Groups	TA/TO	0	0	0	A	A	7	No Deposit	1	NULL	0	Transient	62	0	0	Check-Out	2015-07-24
0	20	2015	July	30	22	0	2	2	0	0	BB	PRT	Groups	TA/TO	0	0	0	A	A	0	No Deposit	1	NULL	0	Transient-Party	62	0	0	Check-Out	2015-07-24
0	20	2015	July	30	22	0	2	2	0	0	BB	PRT	Groups	TA/TO	0	0	0	A	G	1	No Deposit	1	NULL	0	Transient-Party	62	0	0	Check-Out	2015-07-24
0	20	2015	July	30	22	0	2	2	0	0	BB	PRT	Groups	TA/TO	0	0	0	A	A	0	No Deposit	1	NULL	0	Transient-Party	62	0	0	Check-Out	2015-07-24
1	20	2015	July	30	22	0	2	2	0	0	BB	PRT	Groups	TA/TO	0	0	0	A	A	0	No Deposit	1	NULL	0	Transient-Party	62	0	0	Canceled	2015-07-17
0	20	2015	July	30	22	0	2	3	0	0	BB	PRT	Groups	TA/TO	0	0	0	A	A	1	No Deposit	1	NULL	0	Transient-Party	84	0	0	Check-Out	2015-07-24
1	99	2015	July	30	22	0	3	2	0	0	BB	PRT	Direct	Direct	0	0	0	A	A	1	No Deposit	14	NULL	0	Transient	68.5	0	0	No-Show	2015-07-22
1	112	2015	July	30	22	0	4	2	0	0	BB	PRT	Online TA	TA/TO	0	0	0	A	A	0	No Deposit	9	NULL	0	Transient	76.5	0	0	No-Show	2015-07-22
1	69	2015	July	30	22	0	4	1	0	0	BB	PRT	Online TA	TA/TO	0	0	0	A	A	0	No Deposit	9	NULL	0	Transient	68	0	1	Canceled	2015-06-12
1	96	2015	July	30	22	1	4	2	0	0	BB	PRT	Online TA	TA/TO	0	0	0	A	A	0	No Deposit	9	NULL	0	Transient	76.5	0	1	No-Show	2015-07-22
1	72	2015	July	30	22	2	5	2	0	0	BB	PRT	Online TA	TA/TO	0	0	0	A	A	0	No Deposit	8	NULL	0	Transient	76.5	0	0	Canceled	2015-07-18
1	69	2015	July	30	22	2	5	2	0	0	BB	PRT	Online TA	TA/TO	0	0	0	A	A	0	No Deposit	9	NULL	0	Transient-Party	76.5	0	1	Canceled	2015-05-18
1	69	2015	July	30	22	2	5	2	0	0	BB	PRT	Online TA	TA/TO	0	0	0	A	A	0	No Deposit	9	NULL	0	Transient-Party	76.5	0	2	Canceled	2015-05-18
1	22	2015	July	30	22	0	2	2	0	0	BB	PRT	Groups	TA/TO	0	0	0	A	A	0	Non Refund	1	NULL	0	Transient-Party	62	0	0	Canceled	2015-07-02
0	20	2015	July	30	22	0	2	2	0	0	BB	PRT	Groups	TA/TO	0	0	0	A	A	0	No Deposit	1	NULL	0	Transient-Party	62	0	0	Check-Out	2015-07-24
0	20	2015	July	30	22	0	2	1	0	0	BB	PRT	Groups	TA/TO	0	0	0	A	A	0	No Deposit	1	NULL	0	Transient-Party	0	0	0	Check-Out	2015-07-24
0	20	2015	July	30	22	0	2	2	0	0	BB	PRT	Groups	TA/TO	0	0	0	A	D	0	No Deposit	1	NULL	0	Transient-Party	62	0	0	Check-Out	2015-07-24
1	22	2015	July	30	22	0	2	2	0	0	BB	PRT	Groups	TA/TO	0	0	0	A	A	0	Non Refund	1	NULL	0	Transient-Party	62	0	0	Canceled	2015-07-02
0	111	2015	July	30	22	0	2	1	0	0	BB	PRT	Online TA	TA/TO	0	0	0	A	A	1	No Deposit	7	NULL	0	Transient	55.96	0	1	Check-Out	2015-07-24
1	20	2015	July	30	22	0	2	2	0	0	BB	PRT	Groups	TA/TO	0	0	0	A	A	0	No Deposit	1	NULL	0	Transient-Party	62	0	0	Canceled	2015-07-17
0	20	2015	July	30	22	0	2	2	0	0	BB	PRT	Groups	TA/TO	0	0	0	A	A	0	No Deposit	1	NULL	0	Transient-Party	62	0	0	Check-Out	2015-07-24
1	22	2015	July	30	22	0	2	2	0	0	BB	PRT	Groups	TA/TO	0	0	0	A	A	0	Non Refund	1	NULL	0	Transient-Party	62	0	0	Canceled	2015-07-02
1	93	2015	July	30	23	0	2	2	0	0	BB	PRT	Online TA	TA/TO	0	0	0	A	A	0	No Deposit	9	NULL	0	Transient	76.5	0	1	Canceled	2015-04-24
0	132	2015	July	30	23	0	1	2	0	0	HB	PRT	Groups	TA/TO	0	0	0	A	A	0	No Deposit	1	NULL	0	Transient-Party	90	0	0	Check-Out	2015-07-24
0	132	2015	July	30	23	0	1	2	0	0	HB	PRT	Groups	TA/TO	0	0	0	A	D	0	No Deposit	1	NULL	0	Transient-Party	90	0	0	Check-Out	2015-07-24
0	132	2015	July	30	23	0	1	2	0	0	HB	PRT	Groups	TA/TO	0	0	0	A	D	0	No Deposit	1	NULL	0	Transient-Party	90	0	0	Check-Out	2015-07-24
0	132	2015	July	30	23	0	1	2	0	0	HB	PRT	Groups	TA/TO	0	0	0	A	A	0	No Deposit	1	NULL	0	Transient-Party	90	0	0	Check-Out	2015-07-24
0	132	2015	July	30	23	0	1	2	0	0	HB	PRT	Groups	TA/TO	0	0	0	A	A	0	No Deposit	1	NULL	0	Transient-Party	90	0	0	Check-Out	2015-07-24
0	132	2015	July	30	23	0	1	2	0	0	HB	PRT	Groups	TA/TO	0	0	0	A	A	0	No Deposit	1	NULL	0	Transient-Party	90	0	0	Check-Out	2015-07-24
0	132	2015	July	30	23	0	1	2	0	0	HB	PRT	Groups	TA/TO	0	0	0	A	A	0	No Deposit	1	NULL	0	Transient-Party	90	0	0	Check-Out	2015-07-24
0	132	2015	July	30	23	0	1	2	0	0	HB	PRT	Groups	TA/TO	0	0	0	A	A	0	No Deposit	1	NULL	0	Transient-Party	90	0	0	Check-Out	2015-07-24
0	132	2015	July	30	23	0	1	2	0	0	HB	PRT	Groups	TA/TO	0	0	0	A	A	0	No Deposit	1	NULL	0	Transient-Party	90	0	0	Check-Out	2015-07-24
0	132	2015	July	30	23	0	1	1	0	0	HB	PRT	Groups	TA/TO	0	0	0	A	A	1	No Deposit	1	NULL	0	Transient-Party	65	0	0	Check-Out	2015-07-24
0	132	2015	July	30	23	0	1	2	0	0	HB	PRT	Groups	TA/TO	0	0	0	A	A	0	No Deposit	1	NULL	0	Transient-Party	90	0	0	Check-Out	2015-07-24
0	132	2015	July	30	23	0	1	2	0	0	HB	PRT	Groups	TA/TO	0	0	0	A	A	0	No Deposit	1	NULL	0	Transient-Party	90	0	0	Check-Out	2015-07-24
0	132	2015	July	30	23	0	1	1	0	0	HB	PRT	Groups	TA/TO	0	0	0	A	A	1	No Deposit	1	NULL	0	Transient-Party	0	0	0	Check-Out	2015-07-24
0	132	2015	July	30	23	0	1	2	0	0	HB	PRT	Groups	TA/TO	0	0	0	A	A	0	No Deposit	1	NULL	0	Transient-Party	90	0	0	Check-Out	2015-07-24
0	132	2015	July	30	23	0	1	2	0	0	HB	PRT	Groups	TA/TO	0	0	0	A	A	0	No Deposit	1	NULL	0	Transient-Party	90	0	0	Check-Out	2015-07-24
0	132	2015	July	30	23	0	1	2	0	0	HB	PRT	Groups	TA/TO	0	0	0	A	D	0	No Deposit	1	NULL	0	Transient-Party	90	0	0	Check-Out	2015-07-24
0	132	2015	July	30	23	0	1	2	0	0	HB	PRT	Groups	TA/TO	0	0	0	A	D	0	No Deposit	1	NULL	0	Transient-Party	90	0	0	Check-Out	2015-07-24
0	132	2015	July	30	23	0	1	2	0	0	HB	PRT	Groups	TA/TO	0	0	0	A	A	0	No Deposit	1	NULL	0	Transient-Party	90	0	0	Check-Out	2015-07-24
0	132	2015	July	30	23	0	1	2	0	0	HB	PRT	Groups	TA/TO	0	0	0	A	B	0	No Deposit	1	NULL	0	Transient-Party	90	0	0	Check-Out	2015-07-24
0	132	2015	July	30	23	0	1	2	0	0	HB	PRT	Groups	TA/TO	0	0	0	A	A	0	No Deposit	1	NULL	0	Transient-Party	90	0	0	Check-Out	2015-07-24
0	132	2015	July	30	23	0	1	2	0	0	HB	PRT	Groups	TA/TO	0	0	0	A	D	0	No Deposit	1	NULL	0	Transient-Party	90	0	0	Check-Out	2015-07-24
0	132	2015	July	30	23	0	1	1	0	0	HB	PRT	Groups	TA/TO	0	0	0	A	A	1	No Deposit	1	NULL	0	Transient-Party	65	0	0	Check-Out	2015-07-24
0	132	2015	July	30	23	0	1	2	0	0	HB	PRT	Groups	TA/TO	0	0	0	A	F	0	No Deposit	1	NULL	0	Transient-Party	90	0	0	Check-Out	2015-07-24
0	132	2015	July	30	23	0	1	2	0	0	HB	PRT	Groups	TA/TO	0	0	0	A	D	0	No Deposit	1	NULL	0	Transient-Party	90	0	0	Check-Out	2015-07-24
0	132	2015	July	30	23	0	1	2	0	0	HB	PRT	Groups	TA/TO	0	0	0	A	A	0	No Deposit	1	NULL	0	Transient-Party	90	0	0	Check-Out	2015-07-24
0	132	2015	July	30	23	0	1	3	0	0	HB	PRT	Groups	TA/TO	0	0	0	A	A	1	No Deposit	1	NULL	0	Transient-Party	130.5	0	0	Check-Out	2015-07-24
0	110	2015	July	30	23	0	1	2	0	0	HB	PRT	Offline TA/TO	TA/TO	0	0	0	B	D	0	No Deposit	13	NULL	0	Transient-Party	98.2	0	1	Check-Out	2015-07-24
0	132	2015	July	30	23	0	1	2	0	0	HB	PRT	Groups	TA/TO	0	0	0	A	A	0	No Deposit	1	NULL	0	Transient-Party	90	0	0	Check-Out	2015-07-24
0	132	2015	July	30	23	0	1	1	0	0	HB	PRT	Groups	TA/TO	0	0	0	A	A	1	No Deposit	1	NULL	0	Transient-Party	0	0	0	Check-Out	2015-07-24
0	132	2015	July	30	23	0	1	2	0	0	HB	PRT	Groups	TA/TO	0	0	0	A	E	0	No Deposit	1	NULL	0	Transient-Party	90	0	0	Check-Out	2015-07-24
0	132	2015	July	30	23	0	1	2	0	0	HB	PRT	Groups	TA/TO	0	0	0	A	B	0	No Deposit	1	NULL	0	Transient-Party	90	0	0	Check-Out	2015-07-24
0	132	2015	July	30	23	0	1	2	0	0	HB	PRT	Groups	TA/TO	0	0	0	A	D	0	No Deposit	1	NULL	0	Transient-Party	90	0	0	Check-Out	2015-07-24
0	132	2015	July	30	23	0	1	2	0	0	HB	PRT	Groups	TA/TO	0	0	0	A	A	0	No Deposit	1	NULL	0	Transient-Party	90	0	0	Check-Out	2015-07-24
0	110	2015	July	30	23	0	1	2	0	0	HB	PRT	Offline TA/TO	TA/TO	0	0	0	B	B	0	No Deposit	13	NULL	0	Transient-Party	98.2	0	1	Check-Out	2015-07-24
0	132	2015	July	30	23	0	1	2	0	0	HB	PRT	Groups	TA/TO	0	0	0	A	A	0	No Deposit	1	NULL	0	Transient-Party	90	0	0	Check-Out	2015-07-24
0	132	2015	July	30	23	0	1	2	0	0	HB	PRT	Groups	TA/TO	0	0	0	A	A	0	No Deposit	1	NULL	0	Transient-Party	90	0	0	Check-Out	2015-07-24
0	132	2015	July	30	23	0	1	2	0	0	HB	PRT	Groups	TA/TO	0	0	0	A	A	0	No Deposit	1	NULL	0	Transient-Party	90	0	0	Check-Out	2015-07-24
0	132	2015	July	30	23	0	1	2	0	0	HB	PRT	Groups	TA/TO	0	0	0	A	A	0	No Deposit	1	NULL	0	Transient-Party	90	0	0	Check-Out	2015-07-24
1	96	2015	July	30	23	0	2	1	0	0	BB	PRT	Online TA	TA/TO	0	0	0	A	A	0	No Deposit	8	NULL	0	Transient	68	0	1	Canceled	2015-04-24
1	132	2015	July	30	23	1	3	2	0	0	HB	PRT	Groups	TA/TO	0	0	0	A	A	0	No Deposit	1	NULL	0	Transient-Party	85	0	0	Canceled	2015-06-30
1	2	2015	July	30	23	1	3	1	0	0	HB	PRT	Groups	TA/TO	0	0	0	A	A	0	No Deposit	1	NULL	0	Transient-Party	17.6	0	0	Canceled	2015-07-21
1	132	2015	July	30	23	1	3	2	0	0	HB	PRT	Groups	TA/TO	0	0	0	A	A	0	No Deposit	1	NULL	0	Transient-Party	85	0	0	Canceled	2015-06-30
1	132	2015	July	30	23	1	3	2	0	0	HB	PRT	Groups	TA/TO	0	0	0	A	A	0	No Deposit	1	NULL	0	Transient-Party	85	0	0	Canceled	2015-06-30
1	2	2015	July	30	23	1	3	1	0	0	HB	PRT	Groups	TA/TO	0	0	0	A	A	0	No Deposit	1	NULL	0	Transient-Party	17.6	0	0	Canceled	2015-07-21
0	132	2015	July	30	23	2	5	0	0	0	HB	PRT	Groups	TA/TO	0	0	0	A	A	4	No Deposit	1	NULL	0	Transient-Party	0	0	0	Check-Out	2015-07-30
1	85	2015	July	30	24	2	3	2	0	0	BB	PRT	Online TA	TA/TO	0	0	0	A	A	0	No Deposit	9	NULL	0	Transient	76.5	0	0	Canceled	2015-05-20
0	0	2015	July	30	24	0	1	2	0	0	SC	PRT	Direct	Direct	0	0	0	A	A	0	No Deposit	NULL	NULL	0	Transient	0	0	0	Check-Out	2015-07-25
0	0	2015	July	30	24	0	2	2	1	0	BB	PRT	Direct	Direct	0	0	0	D	F	0	No Deposit	NULL	NULL	0	Transient	0	0	1	Check-Out	2015-07-26
0	0	2015	July	30	24	0	2	2	1	0	BB	PRT	Direct	Direct	0	0	0	D	D	1	No Deposit	NULL	NULL	0	Transient	0	0	2	Check-Out	2015-07-26
0	0	2015	July	30	24	0	2	1	0	0	BB	PRT	Direct	Direct	0	0	0	D	A	1	No Deposit	NULL	NULL	0	Transient	0	0	0	Check-Out	2015-07-26
0	0	2015	July	30	24	0	2	1	0	0	BB	PRT	Direct	Direct	0	0	0	D	A	0	No Deposit	NULL	NULL	0	Transient	0	0	1	Check-Out	2015-07-26
0	15	2015	July	30	25	0	1	1	0	0	BB	PRT	Groups	TA/TO	0	0	0	A	A	0	No Deposit	1	NULL	0	Transient-Party	0	0	0	Check-Out	2015-07-26
0	84	2015	July	30	25	0	1	2	0	0	BB	PRT	Online TA	TA/TO	0	0	0	A	D	0	No Deposit	8	NULL	0	Transient	76.5	0	2	Check-Out	2015-07-26
0	0	2015	July	30	25	0	1	2	1	0	BB	PRT	Direct	Direct	0	0	0	D	A	0	No Deposit	NULL	NULL	0	Transient	0	0	1	Check-Out	2015-07-26
0	15	2015	July	30	25	0	1	1	0	0	BB	PRT	Groups	TA/TO	0	0	0	A	A	0	No Deposit	1	NULL	0	Transient-Party	0	0	0	Check-Out	2015-07-26
0	84	2015	July	30	25	0	1	2	1	0	BB	PRT	Online TA	TA/TO	0	0	0	A	D	0	No Deposit	8	NULL	0	Transient	94	0	2	Check-Out	2015-07-26
1	98	2015	July	30	25	1	1	3	0	0	BB	PRT	Online TA	TA/TO	0	0	0	D	D	0	No Deposit	8	NULL	0	Transient	124.25	0	1	Canceled	2015-04-24
1	124	2015	July	30	25	1	1	2	0	0	BB	PRT	Online TA	TA/TO	0	0	0	A	A	0	No Deposit	9	NULL	0	Transient	76.5	0	2	Canceled	2015-06-29
1	110	2015	July	30	25	2	1	2	0	0	HB	ITA	Offline TA/TO	TA/TO	0	0	0	A	A	0	No Deposit	17	NULL	0	Transient-Party	94.5	0	0	Canceled	2015-07-22
1	110	2015	July	30	25	2	1	2	0	0	HB	ITA	Offline TA/TO	TA/TO	0	0	0	A	A	0	No Deposit	17	NULL	0	Transient-Party	94.5	0	0	Canceled	2015-07-22
0	16	2015	July	30	25	2	1	2	0	0	HB	ITA	Groups	TA/TO	0	0	0	A	D	0	No Deposit	1	NULL	0	Transient-Party	86	0	0	Check-Out	2015-07-28
0	16	2015	July	30	25	2	1	1	0	0	HB	PRT	Groups	TA/TO	0	0	0	A	A	2	No Deposit	1	NULL	0	Transient-Party	63	0	0	Check-Out	2015-07-28
1	110	2015	July	30	25	2	1	2	0	0	HB	ITA	Offline TA/TO	TA/TO	0	0	0	A	A	0	No Deposit	17	NULL	0	Transient-Party	94.5	0	0	Canceled	2015-07-22
1	110	2015	July	30	25	2	1	2	0	0	HB	ITA	Offline TA/TO	TA/TO	0	0	0	A	A	0	No Deposit	17	NULL	0	Transient-Party	94.5	0	0	Canceled	2015-07-22
1	110	2015	July	30	25	2	1	2	0	0	HB	ITA	Offline TA/TO	TA/TO	0	0	0	A	A	0	No Deposit	17	NULL	0	Transient-Party	94.5	0	0	Canceled	2015-07-22
1	110	2015	July	30	25	2	1	2	0	0	HB	ITA	Offline TA/TO	TA/TO	0	0	0	A	A	0	No Deposit	17	NULL	0	Transient-Party	94.5	0	0	Canceled	2015-07-22
0	16	2015	July	30	25	2	1	1	0	0	HB	PRT	Groups	TA/TO	0	0	0	A	A	2	No Deposit	1	NULL	0	Transient-Party	63	0	0	Check-Out	2015-07-28
0	110	2015	July	30	25	2	1	2	0	0	HB	ITA	Offline TA/TO	TA/TO	0	0	0	A	A	0	No Deposit	17	NULL	0	Transient-Party	94.5	0	0	Check-Out	2015-07-28
1	110	2015	July	30	25	2	1	2	0	0	HB	ITA	Offline TA/TO	TA/TO	0	0	0	A	A	0	No Deposit	17	NULL	0	Transient-Party	94.5	0	0	Canceled	2015-07-16
1	110	2015	July	30	25	2	1	2	0	0	HB	ITA	Offline TA/TO	TA/TO	0	0	0	A	A	0	No Deposit	17	NULL	0	Transient-Party	94.5	0	0	Canceled	2015-07-22
1	110	2015	July	30	25	2	1	2	0	0	HB	ITA	Offline TA/TO	TA/TO	0	0	0	A	A	0	No Deposit	17	NULL	0	Transient-Party	94.5	0	0	Canceled	2015-07-22
1	110	2015	July	30	25	2	1	2	0	0	HB	ITA	Offline TA/TO	TA/TO	0	0	0	A	A	0	No Deposit	17	NULL	0	Transient-Party	94.5	0	0	Canceled	2015-07-16
1	110	2015	July	30	25	2	1	2	0	0	HB	ITA	Offline TA/TO	TA/TO	0	0	0	A	A	0	No Deposit	17	NULL	0	Transient-Party	94.5	0	0	Canceled	2015-07-22
1	110	2015	July	30	25	2	1	2	0	0	HB	ITA	Offline TA/TO	TA/TO	0	0	0	A	A	0	No Deposit	17	NULL	0	Transient-Party	94.5	0	0	Canceled	2015-07-22
0	16	2015	July	30	25	2	1	1	0	0	HB	PRT	Groups	TA/TO	0	0	0	A	A	2	No Deposit	1	NULL	0	Transient-Party	63	0	0	Check-Out	2015-07-28
1	110	2015	July	30	25	2	1	2	0	0	HB	ITA	Offline TA/TO	TA/TO	0	0	0	A	A	0	No Deposit	17	NULL	0	Transient-Party	94.5	0	0	Canceled	2015-07-22
1	110	2015	July	30	25	2	1	2	0	0	HB	ITA	Offline TA/TO	TA/TO	0	0	0	A	A	0	No Deposit	17	NULL	0	Transient-Party	94.5	0	0	Canceled	2015-07-22
0	110	2015	July	30	25	2	1	2	0	0	HB	ITA	Offline TA/TO	TA/TO	0	0	0	A	A	0	No Deposit	17	NULL	0	Transient-Party	94.5	0	0	Check-Out	2015-07-28
0	110	2015	July	30	25	2	1	1	0	0	HB	ITA	Offline TA/TO	TA/TO	0	0	0	A	A	1	No Deposit	17	NULL	0	Transient-Party	36.25	0	0	Check-Out	2015-07-28
1	110	2015	July	30	25	2	1	2	0	0	HB	ITA	Offline TA/TO	TA/TO	0	0	0	A	A	0	No Deposit	17	NULL	0	Transient-Party	94.5	0	0	Canceled	2015-07-16
1	110	2015	July	30	25	2	1	2	0	0	HB	ITA	Offline TA/TO	TA/TO	0	0	0	A	A	0	No Deposit	17	NULL	0	Transient-Party	94.5	0	0	Canceled	2015-07-16
0	16	2015	July	30	25	2	1	2	0	0	HB	PRT	Groups	TA/TO	0	0	0	A	A	0	No Deposit	1	NULL	0	Transient-Party	86	0	0	Check-Out	2015-07-28
0	16	2015	July	30	25	2	1	2	0	0	HB	PRT	Groups	TA/TO	0	0	0	A	A	0	No Deposit	1	NULL	0	Transient-Party	86	0	0	Check-Out	2015-07-28
1	110	2015	July	30	25	2	1	2	0	0	HB	ITA	Offline TA/TO	TA/TO	0	0	0	A	A	0	No Deposit	17	NULL	0	Transient-Party	94.5	0	0	Canceled	2015-07-22
0	16	2015	July	30	25	2	1	2	0	0	HB	PRT	Groups	TA/TO	0	0	0	A	A	0	No Deposit	1	NULL	0	Transient-Party	86	0	0	Check-Out	2015-07-28
0	16	2015	July	30	25	2	1	2	0	0	HB	PRT	Groups	TA/TO	0	0	0	A	A	0	No Deposit	1	NULL	0	Transient-Party	86	0	0	Check-Out	2015-07-28
0	110	2015	July	30	25	2	1	2	0	0	HB	ITA	Offline TA/TO	TA/TO	0	0	0	A	D	0	No Deposit	17	NULL	0	Transient-Party	94.5	0	0	Check-Out	2015-07-28
1	110	2015	July	30	25	2	1	2	0	0	HB	ITA	Offline TA/TO	TA/TO	0	0	0	A	A	0	No Deposit	17	NULL	0	Transient-Party	94.5	0	0	Canceled	2015-07-16
0	16	2015	July	30	25	2	1	3	0	0	HB	PRT	Groups	TA/TO	0	0	0	A	D	1	No Deposit	1	NULL	0	Transient-Party	124.7	0	0	Check-Out	2015-07-28
0	16	2015	July	30	25	2	1	2	0	0	HB	PRT	Groups	TA/TO	0	0	0	A	A	0	No Deposit	1	NULL	0	Transient-Party	86	0	0	Check-Out	2015-07-28
1	110	2015	July	30	25	2	1	2	0	0	HB	ITA	Offline TA/TO	TA/TO	0	0	0	A	A	0	No Deposit	17	NULL	0	Transient-Party	94.5	0	0	Canceled	2015-07-22
1	110	2015	July	30	25	2	1	2	0	0	HB	ITA	Offline TA/TO	TA/TO	0	0	0	A	A	0	No Deposit	17	NULL	0	Transient-Party	94.5	0	0	Canceled	2015-07-22
0	19	2015	July	30	25	2	2	2	0	0	BB	PRT	Groups	TA/TO	0	0	0	A	A	0	No Deposit	1	NULL	0	Transient-Party	62	0	1	Check-Out	2015-07-29
0	19	2015	July	30	25	2	2	1	0	0	BB	PRT	Groups	TA/TO	0	0	0	A	D	0	No Deposit	1	NULL	0	Transient-Party	0	0	0	Check-Out	2015-07-29
0	19	2015	July	30	25	2	2	2	0	0	BB	ESP	Groups	TA/TO	0	0	0	A	A	0	No Deposit	1	NULL	0	Transient-Party	62	0	0	Check-Out	2015-07-29
0	19	2015	July	30	25	2	2	2	0	0	BB	PRT	Groups	TA/TO	0	0	0	A	D	0	No Deposit	1	NULL	0	Transient-Party	62	0	0	Check-Out	2015-07-29
0	19	2015	July	30	25	2	2	2	0	0	BB	PRT	Groups	TA/TO	0	0	0	A	A	0	No Deposit	1	NULL	0	Transient-Party	62	0	0	Check-Out	2015-07-29
0	19	2015	July	30	25	2	2	2	0	0	BB	PRT	Groups	TA/TO	0	0	0	A	D	0	No Deposit	1	NULL	0	Transient-Party	62	0	0	Check-Out	2015-07-29
1	19	2015	July	30	25	2	2	2	0	0	BB	PRT	Groups	TA/TO	0	0	0	A	A	0	No Deposit	1	NULL	0	Transient-Party	62	0	0	Canceled	2015-07-22
1	19	2015	July	30	25	2	2	2	0	0	BB	PRT	Groups	TA/TO	0	0	0	A	A	0	No Deposit	1	NULL	0	Transient-Party	62	0	0	Canceled	2015-07-22
1	19	2015	July	30	25	2	2	2	0	0	BB	PRT	Groups	TA/TO	0	0	0	A	A	0	No Deposit	1	NULL	0	Transient-Party	62	0	0	Canceled	2015-07-22
1	19	2015	July	30	25	2	2	2	0	0	BB	PRT	Groups	TA/TO	0	0	0	A	A	0	No Deposit	1	NULL	0	Transient-Party	62	0	0	Canceled	2015-07-22
0	19	2015	July	30	25	2	2	2	0	0	BB	PRT	Groups	TA/TO	0	0	0	A	D	1	No Deposit	1	NULL	0	Transient-Party	62	0	0	Check-Out	2015-07-29
0	19	2015	July	30	25	2	2	2	0	0	BB	PRT	Groups	TA/TO	0	0	0	A	D	0	No Deposit	1	NULL	0	Transient-Party	62	0	0	Check-Out	2015-07-29
0	19	2015	July	30	25	2	2	1	0	0	BB	PRT	Groups	TA/TO	0	0	0	A	D	0	No Deposit	1	NULL	0	Transient-Party	0	0	0	Check-Out	2015-07-29
0	2	2015	July	30	25	2	2	2	0	0	BB	PRT	Groups	TA/TO	0	0	0	A	D	0	No Deposit	1	NULL	0	Transient-Party	62	0	0	Check-Out	2015-07-29
0	19	2015	July	30	25	2	2	2	0	0	BB	PRT	Groups	TA/TO	0	0	0	A	D	0	No Deposit	1	NULL	0	Transient-Party	62	0	0	Check-Out	2015-07-29
0	16	2015	July	30	25	2	2	1	0	0	HB	PRT	Groups	TA/TO	0	0	0	A	K	4	No Deposit	1	NULL	0	Transient-Party	63	0	0	Check-Out	2015-07-29
0	19	2015	July	30	25	2	2	2	0	0	BB	PRT	Groups	TA/TO	0	0	0	A	D	0	No Deposit	1	NULL	0	Transient-Party	62	0	0	Check-Out	2015-07-29
0	19	2015	July	30	25	2	2	1	0	0	BB	PRT	Groups	TA/TO	0	0	0	A	D	1	No Deposit	1	NULL	0	Transient-Party	60	0	0	Check-Out	2015-07-29
0	19	2015	July	30	25	2	2	2	0	0	BB	PRT	Groups	TA/TO	0	0	0	A	B	0	No Deposit	1	NULL	0	Transient-Party	62	0	1	Check-Out	2015-07-29
0	19	2015	July	30	25	2	2	2	0	0	BB	PRT	Groups	TA/TO	0	0	0	A	A	0	No Deposit	1	NULL	0	Transient-Party	62	0	0	Check-Out	2015-07-29
1	19	2015	July	30	25	2	2	2	0	0	BB	PRT	Groups	TA/TO	0	0	0	A	A	0	No Deposit	1	NULL	0	Transient-Party	62	0	0	Canceled	2015-07-22
1	19	2015	July	30	25	2	2	2	0	0	BB	PRT	Groups	TA/TO	0	0	0	A	A	0	No Deposit	1	NULL	0	Transient-Party	62	0	0	Canceled	2015-07-22
0	19	2015	July	30	25	2	2	2	0	0	BB	PRT	Groups	TA/TO	0	0	0	A	D	0	No Deposit	1	NULL	0	Transient-Party	62	0	0	Check-Out	2015-07-29
1	19	2015	July	30	25	2	2	2	0	0	BB	PRT	Groups	TA/TO	0	0	0	A	A	0	No Deposit	1	NULL	0	Transient-Party	62	0	0	Canceled	2015-07-22
0	19	2015	July	30	25	2	2	2	0	0	BB	ITA	Groups	TA/TO	0	0	0	A	A	0	No Deposit	1	NULL	0	Transient-Party	62	0	0	Check-Out	2015-07-29
1	19	2015	July	30	25	2	2	2	0	0	BB	PRT	Groups	TA/TO	0	0	0	A	A	0	No Deposit	1	NULL	0	Transient-Party	62	0	0	Canceled	2015-07-22
1	19	2015	July	30	25	2	2	2	0	0	BB	PRT	Groups	TA/TO	0	0	0	A	A	0	No Deposit	1	NULL	0	Transient-Party	62	0	0	Canceled	2015-07-22
0	19	2015	July	30	25	2	2	2	0	0	BB	ESP	Groups	TA/TO	0	0	0	A	B	0	No Deposit	1	NULL	0	Transient-Party	62	0	1	Check-Out	2015-07-29
0	19	2015	July	30	25	2	2	2	0	0	BB	PRT	Groups	TA/TO	0	0	0	A	A	0	No Deposit	1	NULL	0	Transient-Party	62	0	0	Check-Out	2015-07-29
1	19	2015	July	30	25	2	2	2	0	0	BB	PRT	Groups	TA/TO	0	0	0	A	A	0	No Deposit	1	NULL	0	Transient-Party	62	0	0	Canceled	2015-07-22
1	19	2015	July	30	25	2	2	2	0	0	BB	PRT	Groups	TA/TO	0	0	0	A	A	0	No Deposit	1	NULL	0	Transient-Party	62	0	0	Canceled	2015-07-22
1	19	2015	July	30	25	2	2	2	0	0	BB	PRT	Groups	TA/TO	0	0	0	A	A	0	No Deposit	1	NULL	0	Transient-Party	62	0	0	Canceled	2015-07-22
1	125	2015	July	31	26	1	0	2	0	0	BB	PRT	Online TA	TA/TO	0	0	0	A	A	0	No Deposit	9	NULL	0	Transient	85.5	0	0	Canceled	2015-04-16
0	0	2015	July	31	26	1	0	2	0	0	BB	PRT	Direct	Direct	0	0	0	A	D	0	No Deposit	NULL	NULL	0	Transient	0	0	0	Check-Out	2015-07-27
1	81	2015	July	31	26	2	1	2	0	0	BB	PRT	Online TA	TA/TO	0	0	0	A	A	0	No Deposit	9	NULL	0	Transient	76.5	0	1	Canceled	2015-05-07
0	5	2015	July	31	26	2	3	2	0	0	BB	PRT	Groups	TA/TO	0	0	0	A	A	1	No Deposit	1	NULL	0	Transient	0	0	0	Check-Out	2015-07-31
1	87	2015	July	31	26	2	3	2	0	0	BB	PRT	Online TA	TA/TO	0	0	0	A	A	0	No Deposit	7	NULL	0	Transient	58.9	0	0	Canceled	2015-06-29
1	27	2015	July	31	27	1	1	2	0	0	BB	PRT	Groups	TA/TO	0	0	0	A	A	0	Non Refund	1	NULL	0	Transient-Party	62	0	0	Canceled	2015-07-02
0	25	2015	July	31	27	1	1	2	0	0	BB	ESP	Groups	TA/TO	0	0	0	A	A	0	No Deposit	1	NULL	0	Transient-Party	62	0	0	Check-Out	2015-07-29
1	25	2015	July	31	27	1	1	2	0	0	BB	PRT	Groups	TA/TO	0	0	0	A	A	0	No Deposit	1	NULL	0	Transient-Party	62	0	0	Canceled	2015-07-22
1	25	2015	July	31	27	1	1	2	0	0	BB	PRT	Groups	TA/TO	0	0	0	A	A	0	No Deposit	1	NULL	0	Transient-Party	62	0	0	Canceled	2015-07-22
0	25	2015	July	31	27	1	1	2	0	0	BB	ESP	Groups	TA/TO	0	0	0	A	A	0	No Deposit	1	NULL	0	Transient-Party	62	0	0	Check-Out	2015-07-29
1	27	2015	July	31	27	1	1	2	0	0	BB	PRT	Groups	TA/TO	0	0	0	A	A	0	Non Refund	1	NULL	0	Transient-Party	62	0	0	Canceled	2015-07-02
1	27	2015	July	31	27	1	1	2	0	0	BB	PRT	Groups	TA/TO	0	0	0	A	A	0	Non Refund	1	NULL	0	Transient-Party	62	0	0	Canceled	2015-07-02
0	25	2015	July	31	27	1	1	3	0	0	BB	ESP	Groups	TA/TO	0	0	0	A	E	1	No Deposit	1	NULL	0	Transient-Party	84	0	0	Check-Out	2015-07-29
1	25	2015	July	31	27	1	1	2	0	0	BB	PRT	Groups	TA/TO	0	0	0	A	A	0	No Deposit	1	NULL	0	Transient-Party	62	0	0	Canceled	2015-07-22
1	25	2015	July	31	27	1	1	2	0	0	BB	PRT	Groups	TA/TO	0	0	0	A	A	0	No Deposit	1	NULL	0	Transient-Party	62	0	0	Canceled	2015-07-22
1	27	2015	July	31	27	1	1	2	0	0	BB	PRT	Groups	TA/TO	0	0	0	A	A	0	Non Refund	1	NULL	0	Transient-Party	62	0	0	Canceled	2015-07-02
1	27	2015	July	31	27	1	1	2	0	0	BB	PRT	Groups	TA/TO	0	0	0	A	A	0	Non Refund	1	NULL	0	Transient-Party	62	0	0	Canceled	2015-07-02
1	25	2015	July	31	27	1	1	2	0	0	BB	PRT	Groups	TA/TO	0	0	0	A	A	0	No Deposit	1	NULL	0	Transient-Party	62	0	0	Canceled	2015-07-22
0	25	2015	July	31	27	1	1	2	0	0	BB	ESP	Groups	TA/TO	0	0	0	A	A	0	No Deposit	1	NULL	0	Transient-Party	62	0	0	Check-Out	2015-07-29
0	25	2015	July	31	27	1	1	2	0	0	BB	ESP	Groups	TA/TO	0	0	0	A	A	0	No Deposit	1	NULL	0	Transient-Party	62	0	0	Check-Out	2015-07-29
0	25	2015	July	31	27	1	1	2	0	0	BB	PRT	Groups	TA/TO	0	0	0	A	A	0	No Deposit	1	NULL	0	Transient-Party	62	0	0	Check-Out	2015-07-29
0	25	2015	July	31	27	1	1	1	0	0	BB	ESP	Groups	TA/TO	0	0	0	A	A	1	No Deposit	1	NULL	0	Transient-Party	60	0	0	Check-Out	2015-07-29
0	25	2015	July	31	27	1	1	1	0	0	BB	ESP	Groups	TA/TO	0	0	0	A	A	0	No Deposit	1	NULL	0	Transient-Party	0	0	0	Check-Out	2015-07-29
1	27	2015	July	31	27	1	1	2	0	0	BB	PRT	Groups	TA/TO	0	0	0	A	A	0	Non Refund	1	NULL	0	Transient-Party	62	0	0	Canceled	2015-07-02
1	27	2015	July	31	27	1	1	2	0	0	BB	PRT	Groups	TA/TO	0	0	0	A	A	0	Non Refund	1	NULL	0	Transient-Party	62	0	0	Canceled	2015-07-02
1	89	2015	July	31	27	1	1	2	0	0	BB	PRT	Online TA	TA/TO	0	0	0	A	A	0	No Deposit	8	NULL	0	Transient	76.5	0	0	Canceled	2015-07-06
0	25	2015	July	31	27	1	1	3	0	0	BB	PRT	Groups	TA/TO	0	0	0	A	D	1	No Deposit	1	NULL	0	Transient-Party	84	0	0	Check-Out	2015-07-29
0	25	2015	July	31	27	1	1	2	0	0	BB	ESP	Groups	TA/TO	0	0	0	A	A	0	No Deposit	1	NULL	0	Transient-Party	62	0	0	Check-Out	2015-07-29
0	25	2015	July	31	27	1	1	2	0	0	BB	ESP	Groups	TA/TO	0	0	0	A	A	0	No Deposit	1	NULL	0	Transient-Party	62	0	0	Check-Out	2015-07-29
0	25	2015	July	31	27	1	1	1	0	0	BB	ESP	Groups	TA/TO	0	0	0	A	A	0	No Deposit	1	NULL	0	Transient-Party	60	0	0	Check-Out	2015-07-29
0	25	2015	July	31	27	1	1	1	0	0	BB	ESP	Groups	TA/TO	0	0	0	A	A	0	No Deposit	1	NULL	0	Transient-Party	0	0	0	Check-Out	2015-07-29
1	27	2015	July	31	27	1	1	2	0	0	BB	PRT	Groups	TA/TO	0	0	0	A	A	0	Non Refund	1	NULL	0	Transient-Party	62	0	0	Canceled	2015-07-02
1	27	2015	July	31	27	1	1	2	0	0	BB	PRT	Groups	TA/TO	0	0	0	A	A	0	Non Refund	1	NULL	0	Transient-Party	62	0	0	Canceled	2015-07-02
1	27	2015	July	31	27	1	1	2	0	0	BB	PRT	Groups	TA/TO	0	0	0	A	A	0	Non Refund	1	NULL	0	Transient-Party	62	0	0	Canceled	2015-07-02
1	27	2015	July	31	27	1	1	2	0	0	BB	PRT	Groups	TA/TO	0	0	0	A	A	0	Non Refund	1	NULL	0	Transient-Party	62	0	0	Canceled	2015-07-02
1	25	2015	July	31	27	1	1	2	0	0	BB	PRT	Groups	TA/TO	0	0	0	A	A	0	No Deposit	1	NULL	0	Transient-Party	62	0	0	Canceled	2015-07-22
1	27	2015	July	31	27	1	1	2	0	0	BB	PRT	Groups	TA/TO	0	0	0	A	A	0	Non Refund	1	NULL	0	Transient-Party	62	0	0	Canceled	2015-07-02
1	27	2015	July	31	27	1	1	2	0	0	BB	PRT	Groups	TA/TO	0	0	0	A	A	0	Non Refund	1	NULL	0	Transient-Party	62	0	0	Canceled	2015-07-02
1	27	2015	July	31	27	1	1	2	0	0	BB	PRT	Groups	TA/TO	0	0	0	A	A	0	Non Refund	1	NULL	0	Transient-Party	62	0	0	Canceled	2015-07-02
1	25	2015	July	31	27	1	1	2	0	0	BB	PRT	Groups	TA/TO	0	0	0	A	A	0	No Deposit	1	NULL	0	Transient-Party	62	0	0	Canceled	2015-07-22
0	25	2015	July	31	27	1	1	2	0	0	BB	ESP	Groups	TA/TO	0	0	0	A	A	0	No Deposit	1	NULL	0	Transient-Party	62	0	0	Check-Out	2015-07-29
0	25	2015	July	31	27	1	1	3	0	0	BB	ESP	Groups	TA/TO	0	0	0	A	D	1	No Deposit	1	NULL	0	Transient-Party	84	0	0	Check-Out	2015-07-29
0	25	2015	July	31	27	1	1	2	0	0	BB	PRT	Groups	TA/TO	0	0	0	A	A	0	No Deposit	1	NULL	0	Transient-Party	62	0	0	Check-Out	2015-07-29
1	25	2015	July	31	27	1	1	2	0	0	BB	PRT	Groups	TA/TO	0	0	0	A	A	0	No Deposit	1	NULL	0	Transient-Party	62	0	0	Canceled	2015-07-22
1	27	2015	July	31	27	1	1	2	0	0	BB	PRT	Groups	TA/TO	0	0	0	A	A	0	Non Refund	1	NULL	0	Transient-Party	62	0	0	Canceled	2015-07-02
0	25	2015	July	31	27	1	1	2	0	0	BB	ESP	Groups	TA/TO	0	0	0	A	A	0	No Deposit	1	NULL	0	Transient-Party	62	0	0	Check-Out	2015-07-29
0	25	2015	July	31	27	1	1	2	0	0	BB	ESP	Groups	TA/TO	0	0	0	A	A	0	No Deposit	1	NULL	0	Transient-Party	62	0	0	Check-Out	2015-07-29
0	25	2015	July	31	27	1	1	1	0	0	BB	ESP	Groups	TA/TO	0	0	0	A	A	0	No Deposit	1	NULL	0	Transient-Party	60	0	0	Check-Out	2015-07-29
1	27	2015	July	31	27	1	1	2	0	0	BB	PRT	Groups	TA/TO	0	0	0	A	A	0	Non Refund	1	NULL	0	Transient-Party	62	0	0	Canceled	2015-07-02
1	27	2015	July	31	27	1	1	2	0	0	BB	PRT	Groups	TA/TO	0	0	0	A	A	0	Non Refund	1	NULL	0	Transient-Party	62	0	0	Canceled	2015-07-02
1	25	2015	July	31	27	1	1	3	0	0	BB	PRT	Groups	TA/TO	0	0	0	A	A	0	No Deposit	1	NULL	0	Transient-Party	84	0	0	Canceled	2015-07-22
1	25	2015	July	31	27	1	1	2	0	0	BB	PRT	Groups	TA/TO	0	0	0	A	A	0	No Deposit	1	NULL	0	Transient-Party	62	0	0	Canceled	2015-07-22
1	27	2015	July	31	27	1	1	2	0	0	BB	PRT	Groups	TA/TO	0	0	0	A	A	0	Non Refund	1	NULL	0	Transient-Party	62	0	0	Canceled	2015-07-02
0	126	2015	July	31	27	1	2	2	0	0	BB	PRT	Online TA	TA/TO	0	0	0	A	D	0	No Deposit	9	NULL	0	Transient-Party	85.5	1	1	Check-Out	2015-07-30
0	0	2015	July	31	27	1	2	1	0	0	BB	PRT	Corporate	Direct	0	0	0	A	A	1	No Deposit	NULL	40	0	Transient	65	0	0	Check-Out	2015-07-30
0	0	2015	July	31	27	1	2	2	0	0	BB	DEU	Offline TA/TO	TA/TO	0	0	0	A	A	1	No Deposit	27	NULL	0	Transient	75	0	0	Check-Out	2015-07-30
0	126	2015	July	31	27	1	2	2	0	0	BB	FRA	Online TA	TA/TO	0	0	0	A	D	0	No Deposit	9	NULL	0	Transient-Party	76.5	0	1	Check-Out	2015-07-30
1	81	2015	July	31	27	1	2	2	0	0	BB	PRT	Online TA	TA/TO	0	0	0	A	A	0	No Deposit	9	NULL	0	Transient	76.5	0	1	Canceled	2015-06-12
0	114	2015	July	31	27	1	2	2	0	0	BB	NLD	Online TA	TA/TO	0	0	0	A	A	1	No Deposit	9	NULL	0	Transient	76.5	0	2	Check-Out	2015-07-30
0	74	2015	July	31	27	3	7	2	1	0	BB	GBR	Online TA	TA/TO	0	0	0	A	E	0	No Deposit	7	NULL	0	Transient	69.4	0	0	Check-Out	2015-08-06
0	74	2015	July	31	27	3	7	2	0	0	BB	PRT	Online TA	TA/TO	0	0	0	A	D	0	No Deposit	7	NULL	0	Transient	55.9	0	0	Check-Out	2015-08-06
0	0	2015	July	31	28	0	0	2	0	0	BB	PRT	Direct	Direct	0	0	0	A	A	0	No Deposit	NULL	NULL	0	Transient	0	0	0	Check-Out	2015-07-28
0	0	2015	July	31	28	0	0	2	0	0	BB	PRT	Direct	Direct	0	0	0	A	A	2	No Deposit	NULL	NULL	0	Transient	0	0	0	Check-Out	2015-07-28
0	1	2015	July	31	28	0	2	1	0	0	BB	PRT	Corporate	Direct	0	0	0	A	A	3	No Deposit	NULL	40	0	Transient	65	0	0	Check-Out	2015-07-30
0	0	2015	July	31	28	0	2	2	0	0	BB	PRT	Direct	Direct	0	0	0	A	F	0	No Deposit	NULL	NULL	0	Transient	0	0	0	Check-Out	2015-07-30
0	0	2015	July	31	28	0	3	2	0	0	BB	PRT	Direct	Direct	0	0	0	A	D	1	No Deposit	NULL	NULL	0	Transient	0	0	0	Check-Out	2015-07-31
0	75	2015	July	31	28	0	3	2	1	0	BB	ROU	Online TA	TA/TO	0	0	0	A	D	0	No Deposit	9	NULL	0	Transient	91.38	0	0	Check-Out	2015-07-31
0	69	2015	July	31	28	2	5	3	0	0	BB	DEU	Offline TA/TO	TA/TO	0	0	0	A	D	1	No Deposit	27	NULL	0	Transient	88.4	0	1	Check-Out	2015-08-04
0	64	2015	July	31	28	2	5	2	0	0	BB	DEU	Offline TA/TO	TA/TO	0	0	0	A	A	0	No Deposit	27	NULL	0	Transient	88.4	0	1	Check-Out	2015-08-04
0	2	2015	July	31	29	0	1	1	0	0	BB	PRT	Corporate	Direct	0	0	0	A	A	0	No Deposit	NULL	40	0	Transient	65	0	0	Check-Out	2015-07-30
0	0	2015	July	31	29	0	1	2	0	0	BB	PRT	Complementary	TA/TO	0	0	0	E	E	0	No Deposit	NULL	NULL	0	Transient	0	0	2	Check-Out	2015-07-30
0	122	2015	July	31	29	0	3	2	0	1	BB	PRT	Online TA	TA/TO	0	0	0	A	A	1	No Deposit	9	NULL	0	Transient-Party	76.5	0	1	Check-Out	2015-08-01
0	138	2015	July	31	29	0	3	2	0	0	BB	BRA	Online TA	TA/TO	0	0	0	A	A	0	No Deposit	7	NULL	0	Transient	58.9	0	0	Check-Out	2015-08-01
0	122	2015	July	31	29	0	3	2	1	0	BB	PRT	Online TA	TA/TO	0	0	0	A	A	1	No Deposit	9	NULL	0	Transient-Party	76.5	0	1	Check-Out	2015-08-01
1	106	2015	July	31	29	2	5	2	1	0	BB	PRT	Online TA	TA/TO	0	0	0	A	A	0	No Deposit	9	NULL	0	Transient	106.75	0	2	Canceled	2015-06-03
0	115	2015	July	31	29	2	5	2	0	0	BB	FRA	Online TA	TA/TO	0	0	0	A	A	0	No Deposit	9	NULL	0	Transient	76.5	0	1	Check-Out	2015-08-05
0	102	2015	July	31	29	2	5	2	0	0	SC	SWE	Online TA	TA/TO	0	0	0	A	A	0	No Deposit	11	NULL	0	Transient	46.66	0	0	Check-Out	2015-08-05
0	2	2015	July	31	29	0	1	1	0	0	BB	PRT	Corporate	Direct	0	0	0	A	A	0	No Deposit	NULL	40	0	Transient	65	0	0	Check-Out	2015-07-30
0	85	2015	July	31	30	0	3	2	0	0	BB	PRT	Online TA	TA/TO	0	0	0	A	D	0	No Deposit	9	NULL	0	Transient	76.5	0	1	Check-Out	2015-08-02
1	115	2015	July	31	30	0	3	2	0	0	SC	PRT	Online TA	TA/TO	0	0	0	A	A	0	No Deposit	11	NULL	0	Transient	55.08	0	0	Canceled	2015-05-05
1	92	2015	July	31	31	0	1	2	0	0	BB	PRT	Online TA	TA/TO	0	0	0	A	A	0	No Deposit	9	NULL	0	Transient	76.5	0	1	Canceled	2015-07-11
0	100	2015	July	31	31	0	2	2	0	0	BB	DEU	Online TA	TA/TO	0	0	0	A	A	0	No Deposit	7	NULL	0	Transient	55.96	0	1	Check-Out	2015-08-02
0	0	2015	July	31	31	2	2	2	0	0	BB	PRT	Groups	TA/TO	0	0	0	A	A	0	No Deposit	1	NULL	0	Transient	36	0	0	Check-Out	2015-08-04
0	78	2015	July	31	31	2	3	1	0	0	BB	GBR	Online TA	TA/TO	0	0	0	A	A	0	No Deposit	9	NULL	0	Transient	68	0	0	Check-Out	2015-08-05
0	80	2015	July	31	31	2	7	2	1	0	BB	PRT	Online TA	TA/TO	0	0	0	A	D	0	No Deposit	15	NULL	0	Transient-Party	75.79	0	1	Check-Out	2015-08-09
0	80	2015	July	31	31	2	7	2	0	0	BB	PRT	Online TA	TA/TO	0	0	0	A	A	0	No Deposit	15	NULL	0	Transient-Party	63.46	0	0	Check-Out	2015-08-09
0	80	2015	July	31	31	2	7	2	0	0	BB	PRT	Online TA	TA/TO	0	0	0	A	A	0	No Deposit	15	NULL	0	Transient-Party	63.46	0	0	Check-Out	2015-08-09
1	130	2015	July	31	31	4	11	1	0	0	BB	PRT	Online TA	TA/TO	0	0	0	A	A	0	No Deposit	8	NULL	0	Transient	68	0	0	No-Show	2015-07-31
0	0	2015	August	31	1	0	1	2	0	0	BB	PRT	Direct	Direct	0	0	0	A	A	0	No Deposit	NULL	NULL	0	Transient	75	0	0	Check-Out	2015-08-02
0	117	2015	August	31	1	2	1	2	0	0	HB	ITA	Offline TA/TO	TA/TO	0	0	0	B	B	1	No Deposit	17	NULL	0	Transient-Party	89.75	0	0	Check-Out	2015-08-04
0	117	2015	August	31	1	2	1	1	0	0	HB	ITA	Offline TA/TO	TA/TO	0	0	0	A	A	1	No Deposit	17	NULL	0	Transient-Party	72.5	0	0	Check-Out	2015-08-04
1	117	2015	August	31	1	2	1	2	0	0	HB	ITA	Offline TA/TO	TA/TO	0	0	0	A	A	0	No Deposit	17	NULL	0	Transient-Party	94.5	0	0	Canceled	2015-07-28
1	117	2015	August	31	1	2	1	2	0	0	HB	ITA	Offline TA/TO	TA/TO	0	0	0	A	A	0	No Deposit	17	NULL	0	Transient-Party	94.5	0	0	Canceled	2015-07-28
1	130	2015	August	31	1	2	1	2	0	0	BB	PRT	Online TA	TA/TO	0	0	0	A	A	0	No Deposit	9	NULL	0	Transient-Party	76.5	0	1	Canceled	2015-07-07
0	117	2015	August	31	1	2	1	2	0	0	HB	ITA	Offline TA/TO	TA/TO	0	0	0	A	A	0	No Deposit	17	NULL	0	Transient-Party	94.5	0	0	Check-Out	2015-08-04
0	117	2015	August	31	1	2	1	2	0	0	HB	ITA	Offline TA/TO	TA/TO	0	0	0	A	A	0	No Deposit	17	NULL	0	Transient-Party	94.5	0	0	Check-Out	2015-08-04
1	117	2015	August	31	1	2	1	2	0	0	HB	ITA	Offline TA/TO	TA/TO	0	0	0	A	A	0	No Deposit	17	NULL	0	Transient-Party	94.5	0	0	Canceled	2015-07-28
1	117	2015	August	31	1	2	1	2	0	0	HB	ITA	Offline TA/TO	TA/TO	0	0	0	A	A	0	No Deposit	17	NULL	0	Transient-Party	94.5	0	0	Canceled	2015-07-28
1	117	2015	August	31	1	2	1	2	0	0	HB	ITA	Offline TA/TO	TA/TO	0	0	0	A	A	0	No Deposit	17	NULL	0	Transient-Party	94.5	0	0	Canceled	2015-07-28
1	130	2015	August	31	1	2	1	2	0	0	BB	PRT	Online TA	TA/TO	0	0	0	A	A	0	No Deposit	9	NULL	0	Transient-Party	85.5	0	1	Canceled	2015-07-07
0	117	2015	August	31	1	2	1	3	0	0	HB	ITA	Offline TA/TO	TA/TO	0	0	0	A	D	1	No Deposit	17	NULL	0	Transient-Party	138.5	0	0	Check-Out	2015-08-04
1	117	2015	August	31	1	2	1	2	0	0	HB	ITA	Offline TA/TO	TA/TO	0	0	0	A	A	0	No Deposit	17	NULL	0	Transient-Party	94.5	0	0	Canceled	2015-07-28
1	2	2015	August	31	1	2	1	2	0	0	HB	ITA	Offline TA/TO	TA/TO	0	0	0	A	A	0	No Deposit	17	NULL	0	Transient-Party	94.5	0	0	Canceled	2015-07-30
1	117	2015	August	31	1	2	1	2	0	0	HB	ITA	Offline TA/TO	TA/TO	0	0	0	A	A	0	No Deposit	17	NULL	0	Transient-Party	94.5	0	0	Canceled	2015-07-30
0	117	2015	August	31	1	2	1	2	0	0	HB	ITA	Offline TA/TO	TA/TO	0	0	0	A	A	0	No Deposit	17	NULL	0	Transient-Party	94.5	0	0	Check-Out	2015-08-04
1	117	2015	August	31	1	2	1	2	0	0	HB	ITA	Offline TA/TO	TA/TO	0	0	0	A	A	0	No Deposit	17	NULL	0	Transient-Party	94.5	0	0	Canceled	2015-07-28
0	117	2015	August	31	1	2	1	1	0	0	HB	ITA	Offline TA/TO	TA/TO	0	0	0	A	D	1	No Deposit	17	NULL	0	Transient-Party	72.5	0	0	Check-Out	2015-08-04
1	117	2015	August	31	1	2	1	2	0	0	HB	ITA	Offline TA/TO	TA/TO	0	0	0	A	A	0	No Deposit	17	NULL	0	Transient-Party	94.5	0	0	Canceled	2015-07-28
1	2	2015	August	31	1	2	1	2	0	0	HB	ITA	Offline TA/TO	TA/TO	0	0	0	A	A	0	No Deposit	17	NULL	0	Transient-Party	94.5	0	0	Canceled	2015-07-30
0	117	2015	August	31	1	2	1	2	0	0	HB	ITA	Offline TA/TO	TA/TO	0	0	0	A	A	0	No Deposit	17	NULL	0	Transient-Party	94.5	0	0	Check-Out	2015-08-04
1	117	2015	August	31	1	2	1	2	0	0	HB	ITA	Offline TA/TO	TA/TO	0	0	0	A	A	0	No Deposit	17	NULL	0	Transient-Party	94.5	0	0	Canceled	2015-07-28
1	117	2015	August	31	1	2	1	2	0	0	HB	ITA	Offline TA/TO	TA/TO	0	0	0	A	A	0	No Deposit	17	NULL	0	Transient-Party	94.5	0	0	Canceled	2015-07-28
0	117	2015	August	31	1	2	1	1	1	0	HB	ITA	Offline TA/TO	TA/TO	0	0	0	B	B	2	No Deposit	17	NULL	0	Transient-Party	80.75	0	1	Check-Out	2015-08-04
0	117	2015	August	31	1	2	1	1	0	0	HB	ITA	Offline TA/TO	TA/TO	0	0	0	A	A	1	No Deposit	17	NULL	0	Transient-Party	72.5	0	0	Check-Out	2015-08-04
1	117	2015	August	31	1	2	1	2	0	0	HB	ITA	Offline TA/TO	TA/TO	0	0	0	A	A	0	No Deposit	17	NULL	0	Transient-Party	94.5	0	0	Canceled	2015-07-28
1	117	2015	August	31	1	2	1	2	0	0	HB	ITA	Offline TA/TO	TA/TO	0	0	0	A	A	0	No Deposit	17	NULL	0	Transient-Party	94.5	0	0	Canceled	2015-07-28
1	2	2015	August	31	1	2	1	2	0	0	HB	ITA	Offline TA/TO	TA/TO	0	0	0	A	A	0	No Deposit	17	NULL	0	Transient-Party	94.5	0	0	Canceled	2015-07-30
0	117	2015	August	31	1	2	1	2	0	0	HB	ITA	Offline TA/TO	TA/TO	0	0	0	A	A	0	No Deposit	17	NULL	0	Transient-Party	94.5	0	0	Check-Out	2015-08-04
0	117	2015	August	31	1	2	1	2	0	0	HB	ITA	Offline TA/TO	TA/TO	0	0	0	A	A	0	No Deposit	17	NULL	0	Transient-Party	94.5	0	0	Check-Out	2015-08-04
0	4	2015	August	31	1	2	1	1	0	0	HB	ITA	Offline TA/TO	TA/TO	0	0	0	A	D	0	No Deposit	17	NULL	0	Transient-Party	36.25	0	0	Check-Out	2015-08-04
0	135	2015	August	31	1	2	3	2	0	0	BB	AUT	Online TA	TA/TO	0	0	0	A	D	0	No Deposit	9	NULL	0	Transient	76.5	0	3	Check-Out	2015-08-06
0	94	2015	August	31	1	2	4	2	0	0	BB	PRT	Online TA	TA/TO	0	0	0	A	D	0	No Deposit	9	NULL	0	Transient	76.5	0	0	Check-Out	2015-08-07
0	2	2015	August	32	2	1	0	1	0	0	BB	AGO	Complementary	Direct	0	0	0	E	D	0	No Deposit	NULL	NULL	0	Transient	0	0	0	Check-Out	2015-08-03
0	83	2015	August	32	2	2	1	2	0	0	BB	BEL	Online TA	TA/TO	0	0	0	A	A	0	No Deposit	9	NULL	0	Transient	76.5	0	1	Check-Out	2015-08-05
0	0	2015	August	32	3	1	0	2	0	0	BB	PRT	Complementary	Direct	0	0	0	D	D	0	No Deposit	NULL	NULL	0	Transient	0	0	0	Check-Out	2015-08-04
0	6	2015	August	32	3	1	0	1	2	0	BB	PRT	Direct	Direct	0	0	0	B	B	0	No Deposit	NULL	NULL	0	Transient	75	1	1	Check-Out	2015-08-04
0	0	2015	August	32	3	1	0	2	0	0	BB	PRT	Complementary	Direct	0	0	0	A	D	0	No Deposit	NULL	NULL	0	Transient	0	0	0	Check-Out	2015-08-04
0	6	2015	August	32	3	1	0	2	0	0	BB	PRT	Direct	Direct	0	0	0	B	B	0	No Deposit	NULL	NULL	0	Transient-Party	75	0	1	Check-Out	2015-08-04
1	2	2015	August	32	3	1	0	2	NA	0	BB	PRT	Undefined	Undefined	0	0	0	B	B	0	No Deposit	NULL	NULL	0	Transient-Party	12	0	1	Canceled	2015-08-01
1	76	2015	August	32	3	1	2	2	0	0	BB	PRT	Groups	TA/TO	0	0	0	A	A	0	Non Refund	1	NULL	0	Transient	12	0	0	Canceled	2015-06-15
0	84	2015	August	32	3	1	2	2	0	0	BB	PRT	Online TA	TA/TO	0	0	0	A	D	0	No Deposit	9	NULL	0	Transient	85.5	1	1	Check-Out	2015-08-06
0	7	2015	August	32	3	1	2	2	1	1	BB	PRT	Complementary	Direct	0	0	0	F	F	0	No Deposit	NULL	NULL	0	Transient	0	0	2	Check-Out	2015-08-06
1	76	2015	August	32	3	1	2	2	0	0	BB	PRT	Groups	TA/TO	0	0	0	A	A	0	Non Refund	1	NULL	0	Transient	12	0	0	Canceled	2015-06-15
1	28	2015	August	32	3	1	3	2	0	0	BB	PRT	Groups	TA/TO	0	0	0	A	A	0	No Deposit	1	NULL	0	Transient-Party	62	0	0	Canceled	2015-07-31
1	28	2015	August	32	3	1	3	2	0	0	BB	PRT	Groups	TA/TO	0	0	0	A	A	0	No Deposit	1	NULL	0	Transient-Party	62	0	0	Canceled	2015-07-31
1	28	2015	August	32	3	1	3	2	0	0	BB	PRT	Groups	TA/TO	0	0	0	A	A	0	No Deposit	1	NULL	0	Transient-Party	62	0	0	Canceled	2015-07-31
0	28	2015	August	32	3	1	3	2	0	0	BB	ESP	Groups	TA/TO	0	0	0	A	A	0	No Deposit	1	NULL	0	Transient-Party	62	0	0	Check-Out	2015-08-07
1	28	2015	August	32	3	1	3	2	0	0	BB	PRT	Groups	TA/TO	0	0	0	A	A	0	No Deposit	1	NULL	0	Transient-Party	62	0	0	Canceled	2015-07-31
0	28	2015	August	32	3	1	3	2	0	0	BB	ESP	Groups	TA/TO	0	0	0	A	A	0	No Deposit	1	NULL	0	Transient-Party	62	0	0	Check-Out	2015-08-07
1	28	2015	August	32	3	1	3	2	0	0	BB	PRT	Groups	TA/TO	0	0	0	A	A	0	No Deposit	1	NULL	0	Transient-Party	62	0	0	Canceled	2015-07-31
0	28	2015	August	32	3	1	3	2	0	0	BB	ESP	Groups	TA/TO	0	0	0	A	A	0	No Deposit	1	NULL	0	Transient-Party	62	0	0	Check-Out	2015-08-07
1	28	2015	August	32	3	1	3	2	0	0	BB	PRT	Groups	TA/TO	0	0	0	A	A	0	No Deposit	1	NULL	0	Transient-Party	62	0	0	Canceled	2015-07-31
1	28	2015	August	32	3	1	3	2	0	0	BB	PRT	Groups	TA/TO	0	0	0	A	A	0	No Deposit	1	NULL	0	Transient-Party	62	0	0	Canceled	2015-07-31
1	28	2015	August	32	3	1	3	2	0	0	BB	PRT	Groups	TA/TO	0	0	0	A	A	0	No Deposit	1	NULL	0	Transient-Party	62	0	0	Canceled	2015-07-31
0	28	2015	August	32	3	1	3	2	0	0	BB	ESP	Groups	TA/TO	0	0	0	A	A	0	No Deposit	1	NULL	0	Transient-Party	62	0	0	Check-Out	2015-08-07
1	28	2015	August	32	3	1	3	2	0	0	BB	PRT	Groups	TA/TO	0	0	0	A	A	0	No Deposit	1	NULL	0	Transient-Party	62	0	0	Canceled	2015-07-31
1	28	2015	August	32	3	1	3	2	0	0	BB	PRT	Groups	TA/TO	0	0	0	A	A	0	No Deposit	1	NULL	0	Transient-Party	62	0	0	Canceled	2015-07-31
1	28	2015	August	32	3	1	3	2	0	0	BB	PRT	Groups	TA/TO	0	0	0	A	A	0	No Deposit	1	NULL	0	Transient-Party	62	0	0	Canceled	2015-07-31
0	28	2015	August	32	3	1	3	2	0	0	BB	ESP	Groups	TA/TO	0	0	0	A	A	0	No Deposit	1	NULL	0	Transient-Party	62	0	0	Check-Out	2015-08-07
0	28	2015	August	32	3	1	3	2	0	0	BB	ESP	Groups	TA/TO	0	0	0	A	A	0	No Deposit	1	NULL	0	Transient	62	0	0	Check-Out	2015-08-07
1	28	2015	August	32	3	1	3	2	0	0	BB	PRT	Groups	TA/TO	0	0	0	A	A	0	No Deposit	1	NULL	0	Transient-Party	62	0	0	Canceled	2015-07-31
0	28	2015	August	32	3	1	3	2	0	0	BB	ESP	Groups	TA/TO	0	0	0	A	A	0	No Deposit	1	NULL	0	Transient-Party	62	0	0	Check-Out	2015-08-07
1	28	2015	August	32	3	1	3	2	0	0	BB	PRT	Groups	TA/TO	0	0	0	A	A	0	No Deposit	1	NULL	0	Transient-Party	62	0	0	Canceled	2015-07-31
1	28	2015	August	32	3	1	3	2	0	0	BB	PRT	Groups	TA/TO	0	0	0	A	A	0	No Deposit	1	NULL	0	Transient-Party	62	0	0	Canceled	2015-07-31
1	28	2015	August	32	3	1	3	2	0	0	BB	PRT	Groups	TA/TO	0	0	0	A	A	0	No Deposit	1	NULL	0	Transient-Party	62	0	0	Canceled	2015-07-31
0	3	2015	August	32	3	1	3	1	0	0	BB	ESP	Groups	TA/TO	0	0	0	A	A	0	No Deposit	1	NULL	0	Transient-Party	60	0	0	Check-Out	2015-08-07
0	28	2015	August	32	3	1	3	3	0	0	BB	ESP	Groups	TA/TO	0	0	0	A	D	1	No Deposit	1	NULL	0	Transient-Party	84	0	0	Check-Out	2015-08-07
1	28	2015	August	32	3	1	3	2	0	0	BB	PRT	Groups	TA/TO	0	0	0	A	A	0	No Deposit	1	NULL	0	Transient-Party	62	0	0	Canceled	2015-07-31
0	28	2015	August	32	3	1	3	2	0	0	BB	ESP	Groups	TA/TO	0	0	0	A	A	0	No Deposit	1	NULL	0	Transient-Party	62	0	0	Check-Out	2015-08-07
0	28	2015	August	32	3	1	3	2	0	0	BB	ESP	Groups	TA/TO	0	0	0	A	A	0	No Deposit	1	NULL	0	Transient-Party	62	0	0	Check-Out	2015-08-07
1	28	2015	August	32	3	1	3	2	0	0	BB	PRT	Groups	TA/TO	0	0	0	A	A	0	No Deposit	1	NULL	0	Transient-Party	62	0	0	Canceled	2015-07-31
0	28	2015	August	32	3	1	3	1	0	0	BB	ESP	Groups	TA/TO	0	0	0	A	A	0	No Deposit	1	NULL	0	Transient-Party	0	0	0	Check-Out	2015-08-07
1	28	2015	August	32	3	1	3	2	0	0	BB	PRT	Groups	TA/TO	0	0	0	A	A	0	No Deposit	1	NULL	0	Transient-Party	62	0	0	Canceled	2015-07-31
0	111	2015	August	32	3	1	4	2	0	0	BB	FRA	Online TA	TA/TO	0	0	0	A	D	0	No Deposit	9	NULL	0	Transient	76.5	0	0	Check-Out	2015-08-08
1	81	2015	August	32	3	5	12	2	0	0	BB	PRT	Online TA	TA/TO	0	0	0	A	A	0	No Deposit	9	NULL	0	Transient	76.5	0	1	Canceled	2015-05-18
1	77	2015	August	32	3	5	12	2	0	0	BB	PRT	Online TA	TA/TO	0	0	0	A	A	0	No Deposit	9	NULL	0	Transient	76.5	0	0	Canceled	2015-05-21
0	28	2015	August	32	3	1	3	3	0	0	BB	ESP	Groups	TA/TO	0	0	0	A	D	1	No Deposit	1	NULL	0	Transient-Party	84	0	0	Check-Out	2015-08-07
0	28	2015	August	32	3	1	3	1	0	0	BB	PRT	Groups	TA/TO	0	0	0	A	A	0	No Deposit	1	NULL	0	Transient-Party	0	0	0	Check-Out	2015-08-07
0	0	2015	August	32	4	0	2	2	0	0	SC	BEL	Online TA	TA/TO	0	0	0	A	A	1	No Deposit	9	NULL	0	Contract	80	1	1	Check-Out	2015-08-06
0	0	2015	August	32	4	0	2	2	0	0	BB	PRT	Complementary	Direct	0	0	0	A	D	0	No Deposit	NULL	45	0	Transient	0	0	0	Check-Out	2015-08-06
0	0	2015	August	32	4	0	2	2	0	0	SC	CHE	Online TA	TA/TO	0	0	0	A	A	1	No Deposit	9	NULL	0	Contract	80	1	1	Check-Out	2015-08-06
1	0	2015	August	32	4	0	1	2	0	0	BB	PRT	Direct	Direct	0	0	0	A	A	0	No Deposit	NULL	NULL	0	Transient	0	0	0	Canceled	2015-08-04
1	0	2015	August	32	4	0	1	2	0	0	BB	PRT	Direct	Direct	0	0	0	A	A	0	No Deposit	NULL	NULL	0	Transient	0	0	0	Canceled	2015-08-04
0	0	2015	August	32	4	0	1	2	0	0	BB	PRT	Online TA	TA/TO	0	0	0	A	A	0	No Deposit	9	NULL	0	Transient	90	0	0	Check-Out	2015-08-05
1	1	2015	August	32	4	0	2	1	0	0	BB	PRT	Corporate	Corporate	0	0	0	A	A	0	No Deposit	NULL	40	0	Group	65	0	0	Canceled	2015-08-03
0	1	2015	August	32	4	1	5	2	0	0	BB	NOR	Online TA	TA/TO	0	0	0	A	A	0	No Deposit	9	NULL	0	Transient	80	0	2	Check-Out	2015-08-10
0	34	2015	August	32	5	0	2	3	0	0	BB	ESP	Groups	TA/TO	0	0	0	A	D	1	No Deposit	1	NULL	0	Transient	84	0	0	Check-Out	2015-08-07
1	34	2015	August	32	5	0	2	2	0	0	BB	PRT	Groups	TA/TO	0	0	0	A	A	0	No Deposit	1	NULL	0	Transient-Party	62	0	0	Canceled	2015-07-29
0	34	2015	August	32	5	0	2	3	0	0	BB	PRT	Groups	TA/TO	0	0	0	A	D	1	No Deposit	1	NULL	0	Transient-Party	84	0	0	Check-Out	2015-08-07
0	34	2015	August	32	5	0	2	2	0	0	BB	ESP	Groups	TA/TO	0	0	0	A	A	0	No Deposit	1	NULL	0	Transient-Party	62	0	0	Check-Out	2015-08-07
1	34	2015	August	32	5	0	2	2	0	0	BB	PRT	Groups	TA/TO	0	0	0	A	A	0	No Deposit	1	NULL	0	Transient-Party	62	0	0	Canceled	2015-07-29
0	0	2015	August	32	5	0	1	2	0	0	BB	FRA	Direct	Direct	0	0	0	A	A	0	No Deposit	NULL	NULL	0	Transient	75	0	0	Check-Out	2015-08-06
0	0	2015	August	32	5	0	1	2	0	0	BB	PRT	Direct	Direct	0	0	0	D	D	0	No Deposit	NULL	NULL	0	Transient	75	0	0	Check-Out	2015-08-06
0	1	2015	August	32	5	0	1	2	0	0	BB	PRT	Direct	Direct	0	0	0	A	A	0	No Deposit	14	NULL	0	Transient	75	0	1	Check-Out	2015-08-06
0	1	2015	August	32	5	0	1	2	0	0	BB	PRT	Direct	Direct	0	0	0	A	A	1	No Deposit	14	NULL	0	Transient	75	0	1	Check-Out	2015-08-06
0	0	2015	August	32	5	0	1	1	0	0	BB	AGO	Complementary	Direct	0	0	0	E	A	0	No Deposit	NULL	45	0	Transient	0	0	0	Check-Out	2015-08-06
1	1	2015	August	32	5	0	1	1	0	0	BB	RUS	Corporate	Corporate	0	0	0	A	A	0	No Deposit	NULL	38	0	Transient-Party	6	0	0	Canceled	2015-08-04
1	1	2015	August	32	5	0	1	1	0	0	BB	RUS	Corporate	Corporate	0	0	0	A	A	0	No Deposit	NULL	38	0	Transient-Party	6	0	0	Canceled	2015-08-04
0	0	2015	August	32	5	0	1	1	0	0	BB	PRT	Complementary	Direct	0	0	0	A	A	0	No Deposit	NULL	45	0	Transient	0	0	0	Check-Out	2015-08-06
0	34	2015	August	32	5	0	2	2	0	0	BB	ESP	Groups	TA/TO	0	0	0	A	A	0	No Deposit	1	NULL	0	Transient-Party	62	0	0	Check-Out	2015-08-07
1	34	2015	August	32	5	0	2	2	0	0	BB	PRT	Groups	TA/TO	0	0	0	A	A	0	No Deposit	1	NULL	0	Transient-Party	62	0	0	Canceled	2015-07-29
1	34	2015	August	32	5	0	2	2	0	0	BB	PRT	Groups	TA/TO	0	0	0	A	A	0	No Deposit	1	NULL	0	Transient-Party	62	0	0	Canceled	2015-07-29
1	34	2015	August	32	5	0	2	2	0	0	BB	PRT	Groups	TA/TO	0	0	0	A	A	0	No Deposit	1	NULL	0	Transient-Party	62	0	0	Canceled	2015-07-29
1	34	2015	August	32	5	0	2	2	0	0	BB	PRT	Groups	TA/TO	0	0	0	A	A	0	No Deposit	1	NULL	0	Transient-Party	62	0	0	Canceled	2015-07-29
0	141	2015	August	32	5	0	2	2	0	0	BB	FRA	Online TA	TA/TO	0	0	0	A	D	0	No Deposit	9	NULL	0	Transient	85.5	1	1	Check-Out	2015-08-07
1	1	2015	August	32	5	0	2	2	NA	0	BB	PRT	Direct	Undefined	0	0	0	B	B	0	No Deposit	14	NULL	0	Transient-Party	12	0	1	Canceled	2015-08-04
0	0	2015	August	32	5	0	2	2	0	0	BB	ITA	Direct	Direct	0	0	0	A	A	0	No Deposit	NULL	NULL	0	Transient	75	0	0	Check-Out	2015-08-07
0	34	2015	August	32	5	0	2	2	0	0	BB	ESP	Groups	TA/TO	0	0	0	A	A	0	No Deposit	1	NULL	0	Transient-Party	62	0	0	Check-Out	2015-08-07
1	34	2015	August	32	5	0	2	2	0	0	BB	PRT	Groups	TA/TO	0	0	0	A	A	0	No Deposit	1	NULL	0	Transient-Party	62	0	0	Canceled	2015-07-29
0	34	2015	August	32	5	0	2	1	0	0	BB	ESP	Groups	TA/TO	0	0	0	A	A	0	No Deposit	1	NULL	0	Transient-Party	0	0	0	Check-Out	2015-08-07
0	34	2015	August	32	5	0	2	2	0	0	BB	ESP	Groups	TA/TO	0	0	0	A	A	0	No Deposit	1	NULL	0	Transient-Party	62	0	0	Check-Out	2015-08-07
1	34	2015	August	32	5	0	2	2	0	0	BB	PRT	Groups	TA/TO	0	0	0	A	A	0	No Deposit	1	NULL	0	Transient-Party	62	0	0	Canceled	2015-07-29
1	34	2015	August	32	5	0	2	2	0	0	BB	PRT	Groups	TA/TO	0	0	0	A	A	0	No Deposit	1	NULL	0	Transient-Party	62	0	0	Canceled	2015-07-29
0	34	2015	August	32	5	0	2	2	0	0	BB	ESP	Groups	TA/TO	0	0	0	A	A	0	No Deposit	1	NULL	0	Transient	62	0	0	Check-Out	2015-08-07
0	34	2015	August	32	5	0	2	2	0	0	BB	ESP	Groups	TA/TO	0	0	0	A	A	0	No Deposit	1	NULL	0	Transient-Party	62	0	0	Check-Out	2015-08-07
1	34	2015	August	32	5	0	2	2	0	0	BB	PRT	Groups	TA/TO	0	0	0	A	A	0	No Deposit	1	NULL	0	Transient-Party	62	0	0	Canceled	2015-07-29
1	34	2015	August	32	5	0	2	2	0	0	BB	PRT	Groups	TA/TO	0	0	0	A	A	0	No Deposit	1	NULL	0	Transient-Party	62	0	0	Canceled	2015-07-29
1	1	2015	August	32	5	0	2	3	NA	0	BB	PRT	Undefined	Undefined	0	0	0	B	B	0	No Deposit	NULL	NULL	0	Transient-Party	18	0	2	Canceled	2015-08-04
0	1	2015	August	32	5	0	2	3	0	0	BB	DEU	Direct	Direct	0	0	0	A	D	0	No Deposit	NULL	NULL	0	Transient-Party	105	0	2	Check-Out	2015-08-07
0	1	2015	August	32	5	0	2	2	0	0	BB	DEU	Direct	Direct	0	0	0	A	A	3	No Deposit	14	NULL	0	Transient-Party	75	0	1	Check-Out	2015-08-07
1	34	2015	August	32	5	0	2	2	0	0	BB	PRT	Groups	TA/TO	0	0	0	A	A	0	No Deposit	1	NULL	0	Transient-Party	62	0	0	Canceled	2015-07-29
1	34	2015	August	32	5	0	2	2	0	0	BB	PRT	Groups	TA/TO	0	0	0	A	A	0	No Deposit	1	NULL	0	Transient-Party	62	0	0	Canceled	2015-07-29
1	34	2015	August	32	5	0	2	2	0	0	BB	PRT	Groups	TA/TO	0	0	0	A	A	0	No Deposit	1	NULL	0	Transient-Party	62	0	0	Canceled	2015-07-29
1	34	2015	August	32	5	0	2	2	0	0	BB	PRT	Groups	TA/TO	0	0	0	A	A	0	No Deposit	1	NULL	0	Transient-Party	62	0	0	Canceled	2015-07-29
0	119	2015	August	32	5	0	2	2	0	0	BB	ISR	Online TA	TA/TO	0	0	0	A	D	0	No Deposit	9	NULL	0	Transient	76.5	0	0	Check-Out	2015-08-07
0	34	2015	August	32	5	0	2	2	0	0	BB	ESP	Groups	TA/TO	0	0	0	A	A	0	No Deposit	1	NULL	0	Transient-Party	62	0	0	Check-Out	2015-08-07
0	34	2015	August	32	5	0	2	2	0	0	BB	ESP	Groups	TA/TO	0	0	0	A	A	0	No Deposit	1	NULL	0	Transient-Party	62	0	0	Check-Out	2015-08-07
1	34	2015	August	32	5	0	2	2	0	0	BB	PRT	Groups	TA/TO	0	0	0	A	A	0	No Deposit	1	NULL	0	Transient-Party	62	0	0	Canceled	2015-07-29
0	12	2015	August	32	5	0	3	2	0	0	BB	RUS	Corporate	Corporate	0	0	0	A	D	0	No Deposit	NULL	38	0	Transient-Party	65	0	0	Check-Out	2015-08-08
0	12	2015	August	32	5	0	3	2	0	0	BB	RUS	Corporate	Corporate	0	0	0	A	D	0	No Deposit	NULL	38	0	Transient-Party	65	0	0	Check-Out	2015-08-08
0	12	2015	August	32	5	0	3	1	0	0	BB	RUS	Corporate	Corporate	0	0	0	A	A	0	No Deposit	NULL	38	0	Transient-Party	60	0	0	Check-Out	2015-08-08
0	12	2015	August	32	5	0	3	2	0	0	BB	RUS	Corporate	Corporate	0	0	0	A	D	0	No Deposit	NULL	38	0	Transient-Party	65	0	0	Check-Out	2015-08-08
0	135	2015	August	32	5	0	3	2	0	0	BB	IRL	Direct	Direct	0	0	0	B	D	2	No Deposit	14	NULL	0	Transient-Party	76.5	0	3	Check-Out	2015-08-08
0	12	2015	August	32	5	0	3	2	0	0	BB	RUS	Corporate	Corporate	0	0	0	A	A	0	No Deposit	NULL	38	0	Transient-Party	65	0	0	Check-Out	2015-08-08
0	12	2015	August	32	5	0	3	2	0	0	BB	RUS	Corporate	Corporate	0	0	0	A	A	0	No Deposit	NULL	38	0	Transient-Party	65	0	0	Check-Out	2015-08-08
1	1	2015	August	32	5	0	3	1	0	0	BB	RUS	Corporate	Corporate	0	0	0	A	A	0	No Deposit	NULL	38	0	Transient-Party	60	0	0	Canceled	2015-08-04
0	12	2015	August	32	5	0	3	2	0	0	BB	RUS	Corporate	Corporate	0	0	0	A	D	0	No Deposit	NULL	38	0	Transient-Party	65	0	0	Check-Out	2015-08-08
0	12	2015	August	32	5	0	3	2	0	0	BB	RUS	Corporate	Corporate	0	0	0	A	A	0	No Deposit	NULL	38	0	Transient-Party	65	0	0	Check-Out	2015-08-08
0	12	2015	August	32	5	0	3	1	0	0	BB	RUS	Corporate	Corporate	0	0	0	A	A	0	No Deposit	NULL	38	0	Transient-Party	60	0	0	Check-Out	2015-08-08
0	12	2015	August	32	5	0	3	2	0	0	BB	RUS	Corporate	Corporate	0	0	0	A	D	0	No Deposit	NULL	38	0	Transient-Party	65	0	0	Check-Out	2015-08-08
0	12	2015	August	32	5	0	3	2	0	0	BB	RUS	Corporate	Corporate	0	0	0	A	A	0	No Deposit	NULL	38	0	Transient-Party	65	0	0	Check-Out	2015-08-08
0	12	2015	August	32	5	0	3	2	0	0	BB	RUS	Corporate	Corporate	0	0	0	A	A	0	No Deposit	NULL	38	0	Transient-Party	65	0	0	Check-Out	2015-08-08
0	12	2015	August	32	5	0	3	2	0	0	BB	RUS	Corporate	Corporate	0	0	0	A	A	0	No Deposit	NULL	38	0	Transient-Party	65	0	0	Check-Out	2015-08-08
0	12	2015	August	32	5	0	3	2	0	0	BB	RUS	Corporate	Corporate	0	0	0	A	D	0	No Deposit	NULL	38	0	Transient-Party	65	0	0	Check-Out	2015-08-08
0	12	2015	August	32	5	0	3	1	0	0	BB	RUS	Corporate	Corporate	0	0	0	A	A	0	No Deposit	NULL	38	0	Transient-Party	0	0	0	Check-Out	2015-08-08
0	7	2015	August	32	5	0	3	1	0	0	BB	PRT	Offline TA/TO	TA/TO	0	0	0	A	A	0	No Deposit	42	NULL	0	Transient-Party	61	0	0	Check-Out	2015-08-08
0	12	2015	August	32	5	0	3	2	0	0	BB	RUS	Corporate	Corporate	0	0	0	A	A	0	No Deposit	NULL	38	0	Transient-Party	65	0	0	Check-Out	2015-08-08
0	12	2015	August	32	5	0	3	2	0	0	BB	RUS	Corporate	Corporate	0	0	0	A	A	0	No Deposit	NULL	38	0	Transient-Party	65	0	0	Check-Out	2015-08-08
0	0	2015	August	32	5	0	3	2	0	0	BB	ESP	Online TA	TA/TO	0	0	0	A	A	0	No Deposit	9	NULL	0	Contract	90	0	2	Check-Out	2015-08-08
0	12	2015	August	32	5	0	3	2	0	0	BB	RUS	Corporate	Corporate	0	0	0	A	A	0	No Deposit	NULL	38	0	Transient-Party	65	0	0	Check-Out	2015-08-08
0	12	2015	August	32	5	0	3	1	0	0	BB	RUS	Corporate	Corporate	0	0	0	A	A	0	No Deposit	NULL	38	0	Transient-Party	60	0	0	Check-Out	2015-08-08
0	12	2015	August	32	5	0	3	3	0	0	BB	RUS	Corporate	Corporate	0	0	0	A	D	0	No Deposit	NULL	38	0	Transient-Party	90	0	0	Check-Out	2015-08-08
0	12	2015	August	32	5	0	3	2	0	0	BB	RUS	Corporate	Corporate	0	0	0	A	A	0	No Deposit	NULL	38	0	Transient-Party	65	0	0	Check-Out	2015-08-08
0	12	2015	August	32	5	0	3	2	0	0	BB	RUS	Corporate	Corporate	0	0	0	A	D	0	No Deposit	NULL	38	0	Transient-Party	65	0	0	Check-Out	2015-08-08
0	7	2015	August	32	5	0	3	2	0	0	BB	PRT	Offline TA/TO	TA/TO	0	0	0	A	A	1	No Deposit	42	NULL	0	Transient-Party	66	0	1	Check-Out	2015-08-08
0	12	2015	August	32	5	0	3	2	0	0	BB	RUS	Corporate	Corporate	0	0	0	A	A	0	No Deposit	NULL	38	0	Transient-Party	65	0	0	Check-Out	2015-08-08
0	12	2015	August	32	5	0	3	2	0	0	BB	RUS	Corporate	Corporate	0	0	0	A	A	0	No Deposit	NULL	38	0	Transient-Party	65	0	0	Check-Out	2015-08-08
0	135	2015	August	32	5	0	3	2	1	0	BB	IRL	Direct	Direct	0	0	0	B	E	2	No Deposit	14	NULL	0	Transient-Party	76.5	0	2	Check-Out	2015-08-08
0	12	2015	August	32	5	0	3	2	0	0	BB	RUS	Corporate	Corporate	0	0	0	A	D	0	No Deposit	NULL	38	0	Transient-Party	65	0	0	Check-Out	2015-08-08
0	12	2015	August	32	5	0	3	2	0	0	BB	RUS	Corporate	Corporate	0	0	0	A	A	0	No Deposit	NULL	38	0	Transient-Party	65	0	0	Check-Out	2015-08-08
0	12	2015	August	32	5	0	3	1	0	0	BB	RUS	Corporate	Corporate	0	0	0	A	A	0	No Deposit	NULL	38	0	Transient-Party	60	0	0	Check-Out	2015-08-08
0	12	2015	August	32	5	0	3	2	0	0	BB	RUS	Corporate	Corporate	0	0	0	A	A	0	No Deposit	NULL	38	0	Transient-Party	65	0	0	Check-Out	2015-08-08
0	1	2015	August	32	5	0	3	2	0	0	SC	FRA	Online TA	TA/TO	0	0	0	A	A	0	No Deposit	9	NULL	0	Contract	80	0	1	Check-Out	2015-08-08
1	1	2015	August	32	5	0	3	1	0	0	BB	RUS	Corporate	Corporate	0	0	0	A	A	0	No Deposit	NULL	38	0	Transient-Party	60	0	0	Canceled	2015-08-04
0	12	2015	August	32	5	0	3	2	0	0	BB	RUS	Corporate	Corporate	0	0	0	A	D	0	No Deposit	NULL	38	0	Transient-Party	65	0	0	Check-Out	2015-08-08
0	12	2015	August	32	5	0	3	1	0	0	BB	RUS	Corporate	Corporate	0	0	0	A	A	0	No Deposit	NULL	38	0	Transient-Party	0	0	0	Check-Out	2015-08-08
1	33	2015	August	32	5	0	4	2	0	0	BB	PRT	Online TA	TA/TO	0	0	0	B	B	0	No Deposit	15	NULL	0	Transient-Party	67.5	0	1	Canceled	2015-07-16
1	33	2015	August	32	5	0	4	2	0	0	BB	PRT	Online TA	TA/TO	0	0	0	B	B	0	No Deposit	15	NULL	0	Transient-Party	67.5	0	1	Canceled	2015-07-16
0	0	2015	August	32	5	0	4	2	0	0	BB	POL	Online TA	TA/TO	0	0	0	A	A	0	No Deposit	9	NULL	0	Contract	90	0	1	Check-Out	2015-08-09
0	0	2015	August	32	5	1	4	2	0	0	BB	PRT	Direct	Direct	0	0	0	A	A	2	No Deposit	NULL	NULL	0	Transient	75	0	0	Check-Out	2015-08-10
0	83	2015	August	32	5	1	4	2	0	0	BB	FRA	Online TA	TA/TO	0	0	0	A	D	0	No Deposit	9	NULL	0	Transient-Party	76.5	1	1	Check-Out	2015-08-10
0	83	2015	August	32	5	1	4	2	0	0	BB	FRA	Online TA	TA/TO	0	0	0	A	D	0	No Deposit	9	NULL	0	Transient-Party	85.5	1	1	Check-Out	2015-08-10
0	34	2015	August	32	5	0	2	3	0	0	BB	ESP	Groups	TA/TO	0	0	0	A	D	1	No Deposit	1	NULL	0	Transient-Party	84	0	0	Check-Out	2015-08-07
0	34	2015	August	32	5	0	2	2	0	0	BB	ESP	Groups	TA/TO	0	0	0	A	A	0	No Deposit	1	NULL	0	Transient-Party	62	0	0	Check-Out	2015-08-07
1	34	2015	August	32	5	0	2	2	0	0	BB	PRT	Groups	TA/TO	0	0	0	A	A	0	No Deposit	1	NULL	0	Transient-Party	62	0	0	Canceled	2015-07-29
0	34	2015	August	32	5	0	2	1	0	0	BB	ESP	Groups	TA/TO	0	0	0	A	A	0	No Deposit	1	NULL	0	Transient-Party	0	0	0	Check-Out	2015-08-07
0	6	2015	August	32	5	2	4	2	0	0	BB	PRT	Offline TA/TO	TA/TO	0	0	0	A	A	0	No Deposit	27	NULL	0	Transient	70	0	0	Check-Out	2015-08-11
0	0	2015	August	32	6	0	1	1	0	0	BB	PRT	Direct	Direct	0	0	0	A	A	0	No Deposit	14	NULL	0	Transient	67	0	0	Check-Out	2015-08-07
0	0	2015	August	32	6	0	1	2	0	0	BB	PRT	Direct	Direct	0	0	0	A	D	0	No Deposit	NULL	NULL	0	Transient	70	0	0	Check-Out	2015-08-07
0	0	2015	August	32	6	0	1	1	0	0	SC	CHN	Online TA	TA/TO	0	0	0	A	A	2	No Deposit	9	NULL	0	Transient	81	0	0	Check-Out	2015-08-07
0	0	2015	August	32	6	0	1	2	0	0	BB	PRT	Online TA	TA/TO	0	0	0	A	B	1	No Deposit	NULL	9	0	Transient	81	0	0	Check-Out	2015-08-07
0	0	2015	August	32	6	0	1	1	0	0	BB	PRT	Online TA	TA/TO	0	0	0	A	A	0	No Deposit	9	NULL	0	Contract	80	1	2	Check-Out	2015-08-07
0	0	2015	August	32	6	0	1	2	0	0	SC	USA	Online TA	TA/TO	0	0	0	A	A	0	No Deposit	NULL	9	0	Transient	81	0	0	Check-Out	2015-08-07
0	0	2015	August	32	6	0	1	2	0	0	SC	POL	Online TA	TA/TO	0	0	0	A	A	1	No Deposit	9	NULL	0	Contract	90	1	1	Check-Out	2015-08-07
0	0	2015	August	32	6	0	1	2	0	0	SC	PRT	Online TA	TA/TO	0	0	0	A	A	0	No Deposit	9	NULL	0	Contract	81	0	2	Check-Out	2015-08-07
0	0	2015	August	32	6	0	1	2	0	0	BB	PRT	Complementary	Direct	0	0	0	A	D	1	No Deposit	NULL	45	0	Transient	0	0	0	Check-Out	2015-08-07
0	0	2015	August	32	6	0	1	2	0	0	BB	ESP	Online TA	TA/TO	0	0	0	A	A	0	No Deposit	9	NULL	0	Contract	90	0	2	Check-Out	2015-08-07
0	0	2015	August	32	6	0	1	2	0	0	BB	PRT	Direct	Direct	0	0	0	A	A	0	No Deposit	NULL	NULL	0	Transient	75	0	0	Check-Out	2015-08-07
0	0	2015	August	32	6	0	2	1	0	0	SC	PRT	Online TA	TA/TO	0	0	0	A	A	2	No Deposit	NULL	9	0	Transient	0	0	0	Check-Out	2015-08-08
0	101	2015	August	32	6	0	2	1	0	0	BB	PRT	Online TA	TA/TO	0	0	0	A	A	1	No Deposit	9	NULL	0	Transient	68	0	1	Check-Out	2015-08-08
0	0	2015	August	32	6	0	2	2	0	0	BB	ITA	Online TA	TA/TO	0	0	0	A	A	0	No Deposit	9	NULL	0	Contract	90	0	1	Check-Out	2015-08-08
1	84	2015	August	32	6	0	3	2	0	0	BB	PRT	Online TA	TA/TO	0	0	0	A	A	0	No Deposit	9	NULL	0	Transient	76.5	0	1	Canceled	2015-07-06
0	92	2015	August	32	6	0	3	2	1	0	BB	FRA	Offline TA/TO	TA/TO	0	0	0	A	D	0	No Deposit	13	NULL	0	Transient-Party	76.08	0	2	Check-Out	2015-08-09
0	92	2015	August	32	6	0	3	2	0	0	BB	FRA	Offline TA/TO	TA/TO	0	0	0	A	A	0	No Deposit	13	NULL	0	Transient-Party	63.75	0	1	Check-Out	2015-08-09
0	1	2015	August	32	6	2	3	1	0	0	BB	DEU	Direct	Direct	0	0	0	A	A	0	No Deposit	14	NULL	0	Transient	67	0	1	Check-Out	2015-08-11
0	1	2015	August	32	6	2	3	1	0	0	BB	DEU	Direct	Direct	0	0	0	A	A	0	No Deposit	14	NULL	0	Transient	67	0	1	Check-Out	2015-08-11
0	0	2015	August	32	6	2	5	1	0	0	BB	AGO	Direct	Direct	0	0	0	A	A	1	No Deposit	NULL	NULL	0	Transient	67	0	0	Check-Out	2015-08-13
0	13	2015	August	32	7	0	1	2	0	1	BB	PRT	Online TA	TA/TO	0	0	0	A	B	1	No Deposit	15	NULL	0	Transient	75	0	1	Check-Out	2015-08-08
0	11	2015	August	32	7	0	1	2	0	0	BB	PRT	Online TA	TA/TO	0	0	0	A	A	0	No Deposit	15	NULL	0	Transient-Party	75	0	1	Check-Out	2015-08-08
1	0	2015	August	32	7	0	1	2	0	0	BB	PRT	Online TA	TA/TO	0	0	0	A	A	0	No Deposit	9	NULL	0	Transient	98	0	0	Canceled	2015-08-07
0	3	2015	August	32	7	0	1	2	0	0	BB	PRT	Direct	Direct	0	0	0	A	A	0	No Deposit	14	NULL	0	Transient	75	0	0	Check-Out	2015-08-08
0	0	2015	August	32	7	0	1	2	0	0	SC	FRA	Online TA	TA/TO	0	0	0	A	A	0	No Deposit	9	NULL	0	Contract	81	0	2	Check-Out	2015-08-08
0	36	2015	August	32	7	0	2	2	0	0	BB	ESP	Groups	TA/TO	0	0	0	A	A	0	No Deposit	1	NULL	0	Transient-Party	62	0	0	Check-Out	2015-08-09
0	36	2015	August	32	7	0	2	2	0	0	BB	ESP	Groups	TA/TO	0	0	0	A	A	0	No Deposit	1	NULL	0	Transient-Party	62	0	0	Check-Out	2015-08-09
1	36	2015	August	32	7	0	2	2	0	0	BB	PRT	Groups	TA/TO	0	0	0	A	A	0	No Deposit	1	NULL	0	Transient-Party	62	0	0	Canceled	2015-07-31
0	13	2015	August	32	7	0	1	2	0	0	BB	PRT	Online TA	TA/TO	0	0	0	A	B	2	No Deposit	15	NULL	0	Transient-Party	75	0	1	Check-Out	2015-08-08
0	13	2015	August	32	7	0	1	2	0	1	BB	PRT	Online TA	TA/TO	0	0	0	A	D	1	No Deposit	15	NULL	0	Transient	75	0	2	Check-Out	2015-08-08
0	1	2015	August	32	7	0	1	2	0	0	SC	PRT	Online TA	TA/TO	0	0	0	A	A	2	No Deposit	9	NULL	0	Contract	81	0	2	Check-Out	2015-08-08
0	36	2015	August	32	7	0	2	2	0	0	BB	ESP	Groups	TA/TO	0	0	0	A	A	0	No Deposit	1	NULL	0	Transient-Party	62	0	0	Check-Out	2015-08-09
0	36	2015	August	32	7	0	2	3	0	0	BB	ESP	Groups	TA/TO	0	0	0	A	D	1	No Deposit	1	NULL	0	Transient-Party	84	0	1	Check-Out	2015-08-09
0	0	2015	August	32	7	0	2	2	0	0	BB	PRT	Direct	Direct	0	0	0	A	A	0	No Deposit	14	NULL	0	Transient	75	0	1	Check-Out	2015-08-09
0	36	2015	August	32	7	0	2	2	0	0	BB	ESP	Groups	TA/TO	0	0	0	A	A	0	No Deposit	1	NULL	0	Transient-Party	62	0	0	Check-Out	2015-08-09
1	36	2015	August	32	7	0	2	2	0	0	BB	PRT	Groups	TA/TO	0	0	0	A	A	0	No Deposit	1	NULL	0	Transient-Party	62	0	0	Canceled	2015-07-31
1	36	2015	August	32	7	0	2	2	0	0	BB	PRT	Groups	TA/TO	0	0	0	A	A	0	No Deposit	1	NULL	0	Transient-Party	62	0	0	Canceled	2015-07-31
0	1	2015	August	32	7	0	2	1	0	0	BB	PRT	Online TA	TA/TO	0	0	0	A	A	0	No Deposit	9	NULL	0	Contract	80	0	1	Check-Out	2015-08-09
0	0	2015	August	32	7	0	2	2	0	0	SC	PRT	Online TA	TA/TO	0	0	0	F	F	0	No Deposit	9	NULL	0	Contract	162	1	1	Check-Out	2015-08-09
0	36	2015	August	32	7	0	2	2	0	0	BB	ESP	Groups	TA/TO	0	0	0	A	A	0	No Deposit	1	NULL	0	Transient-Party	62	0	0	Check-Out	2015-08-09
0	0	2015	August	32	7	0	2	2	2	0	SC	POL	Online TA	TA/TO	0	0	0	F	F	0	No Deposit	9	NULL	0	Contract	153	0	1	Check-Out	2015-08-09
0	36	2015	August	32	7	0	2	2	0	0	BB	ESP	Groups	TA/TO	0	0	0	A	A	0	No Deposit	1	NULL	0	Transient-Party	62	0	0	Check-Out	2015-08-09
0	36	2015	August	32	7	0	2	2	0	0	BB	ESP	Groups	TA/TO	0	0	0	A	A	0	No Deposit	1	NULL	0	Transient-Party	62	0	0	Check-Out	2015-08-09
1	36	2015	August	32	7	0	2	2	0	0	BB	PRT	Groups	TA/TO	0	0	0	A	A	0	No Deposit	1	NULL	0	Transient-Party	62	0	0	Canceled	2015-07-31
1	36	2015	August	32	7	0	2	2	0	0	BB	PRT	Groups	TA/TO	0	0	0	A	A	0	No Deposit	1	NULL	0	Transient-Party	62	0	0	Canceled	2015-07-31
1	36	2015	August	32	7	0	2	2	0	0	BB	PRT	Groups	TA/TO	0	0	0	A	A	0	No Deposit	1	NULL	0	Transient-Party	62	0	0	Canceled	2015-07-31
0	36	2015	August	32	7	0	2	3	0	0	BB	ESP	Groups	TA/TO	0	0	0	A	D	1	No Deposit	1	NULL	0	Transient-Party	84	0	1	Check-Out	2015-08-09
0	36	2015	August	32	7	0	2	2	0	0	BB	ESP	Groups	TA/TO	0	0	0	A	A	0	No Deposit	1	NULL	0	Transient-Party	62	0	0	Check-Out	2015-08-09
1	36	2015	August	32	7	0	2	2	0	0	BB	PRT	Groups	TA/TO	0	0	0	A	A	0	No Deposit	1	NULL	0	Transient-Party	62	0	0	Canceled	2015-07-31
0	36	2015	August	32	7	0	2	1	0	0	BB	PRT	Groups	TA/TO	0	0	0	A	A	0	No Deposit	1	NULL	0	Transient-Party	0	0	0	Check-Out	2015-08-09
0	0	2015	August	32	7	0	2	2	0	1	SC	PRT	Online TA	TA/TO	0	0	0	A	A	0	No Deposit	9	NULL	0	Contract	81	0	2	Check-Out	2015-08-09
0	36	2015	August	32	7	0	2	3	0	0	BB	ESP	Groups	TA/TO	0	0	0	A	D	1	No Deposit	1	NULL	0	Transient-Party	84	0	1	Check-Out	2015-08-09
0	1	2015	August	32	7	0	2	2	0	0	SC	FRA	Online TA	TA/TO	0	0	0	A	A	0	No Deposit	9	NULL	0	Contract	81	0	1	Check-Out	2015-08-09
0	36	2015	August	32	7	0	2	2	0	0	BB	ESP	Groups	TA/TO	0	0	0	A	A	0	No Deposit	1	NULL	0	Transient-Party	62	0	0	Check-Out	2015-08-09
1	36	2015	August	32	7	0	2	2	0	0	BB	PRT	Groups	TA/TO	0	0	0	A	A	0	No Deposit	1	NULL	0	Transient-Party	62	0	0	Canceled	2015-07-31
0	36	2015	August	32	7	0	2	2	0	0	BB	ESP	Groups	TA/TO	0	0	0	A	A	0	No Deposit	1	NULL	0	Transient-Party	62	0	0	Check-Out	2015-08-09
0	36	2015	August	32	7	0	2	2	0	0	BB	ESP	Groups	TA/TO	0	0	0	A	A	0	No Deposit	1	NULL	0	Transient-Party	62	0	0	Check-Out	2015-08-09
0	36	2015	August	32	7	0	2	2	0	0	BB	ESP	Groups	TA/TO	0	0	0	A	A	0	No Deposit	1	NULL	0	Transient-Party	62	0	0	Check-Out	2015-08-09
0	36	2015	August	32	7	0	2	1	0	0	BB	ESP	Groups	TA/TO	0	0	0	A	A	0	No Deposit	1	NULL	0	Transient-Party	0	0	0	Check-Out	2015-08-09
0	36	2015	August	32	7	0	2	2	0	0	BB	ESP	Groups	TA/TO	0	0	0	A	A	0	No Deposit	1	NULL	0	Transient-Party	62	0	0	Check-Out	2015-08-09
0	36	2015	August	32	7	0	2	2	0	0	BB	ESP	Groups	TA/TO	0	0	0	A	A	0	No Deposit	1	NULL	0	Transient-Party	62	0	1	Check-Out	2015-08-09
0	36	2015	August	32	7	0	2	2	0	0	BB	ESP	Groups	TA/TO	0	0	0	A	A	0	No Deposit	1	NULL	0	Transient-Party	62	0	0	Check-Out	2015-08-09
0	0	2015	August	32	7	0	2	2	0	0	BB	PRT	Online TA	TA/TO	0	0	0	A	A	0	No Deposit	9	NULL	0	Transient	98	0	0	Check-Out	2015-08-09
0	0	2015	August	32	7	0	2	2	0	0	BB	PRT	Direct	Direct	0	0	0	A	A	0	No Deposit	14	NULL	0	Transient	75	0	1	Check-Out	2015-08-09
0	36	2015	August	32	7	0	2	2	0	0	BB	ESP	Groups	TA/TO	0	0	0	A	A	0	No Deposit	1	NULL	0	Transient-Party	62	0	0	Check-Out	2015-08-09
0	36	2015	August	32	7	0	2	2	0	0	BB	ESP	Groups	TA/TO	0	0	0	A	A	0	No Deposit	1	NULL	0	Transient-Party	62	0	0	Check-Out	2015-08-09
1	36	2015	August	32	7	0	2	2	0	0	BB	PRT	Groups	TA/TO	0	0	0	A	A	0	No Deposit	1	NULL	0	Transient-Party	62	0	0	Canceled	2015-07-31
0	1	2015	August	32	7	2	2	1	0	0	HB	PRT	Direct	Direct	0	0	0	E	E	0	No Deposit	NULL	NULL	0	Transient	60	0	3	Check-Out	2015-08-11
0	1	2015	August	32	7	2	2	2	0	1	BB	ESP	Online TA	TA/TO	0	0	0	A	A	0	No Deposit	9	NULL	0	Contract	90	0	2	Check-Out	2015-08-11
0	0	2015	August	32	7	2	2	2	0	0	BB	PRT	Direct	Direct	0	0	0	A	A	0	No Deposit	NULL	NULL	0	Transient	75	0	0	Check-Out	2015-08-11
1	112	2015	August	32	7	2	2	2	0	0	BB	PRT	Online TA	TA/TO	0	0	0	A	A	0	No Deposit	9	NULL	0	Transient	76.5	0	1	Canceled	2015-06-20
1	125	2015	August	32	7	2	2	2	0	0	BB	PRT	Online TA	TA/TO	0	0	0	A	A	0	No Deposit	9	NULL	0	Transient	76.5	0	1	Canceled	2015-04-06
0	2	2015	August	32	7	2	3	1	0	0	BB	ESP	Direct	Direct	0	0	0	A	D	0	No Deposit	14	NULL	0	Transient	75	0	1	Check-Out	2015-08-12
0	141	2015	August	32	7	2	3	2	0	0	BB	PRT	Online TA	TA/TO	0	0	0	A	A	0	No Deposit	9	NULL	0	Transient	76.5	0	0	Check-Out	2015-08-12
0	0	2015	August	32	7	2	4	2	0	0	BB	PRT	Online TA	TA/TO	0	0	0	A	A	1	No Deposit	9	NULL	0	Contract	90	0	2	Check-Out	2015-08-13
1	92	2015	August	32	7	2	4	2	0	0	BB	PRT	Online TA	TA/TO	0	0	0	A	A	0	No Deposit	9	NULL	0	Transient-Party	76.5	0	1	Canceled	2015-07-25
1	92	2015	August	32	7	2	4	2	0	0	BB	PRT	Online TA	TA/TO	0	0	0	A	A	0	No Deposit	9	NULL	0	Transient-Party	76.5	0	2	Canceled	2015-07-25
0	1	2015	August	32	8	0	1	2	0	0	BB	PRT	Direct	Direct	0	0	0	A	A	0	No Deposit	NULL	NULL	0	Transient	75	0	2	Check-Out	2015-08-09
0	1	2015	August	32	8	0	1	1	0	0	BB	FRA	Online TA	TA/TO	0	0	0	A	A	0	No Deposit	9	NULL	0	Contract	80	0	0	Check-Out	2015-08-09
0	0	2015	August	32	8	0	1	1	2	0	BB	PRT	Online TA	TA/TO	0	0	0	F	F	1	No Deposit	9	NULL	0	Transient	153	0	0	Check-Out	2015-08-09
0	0	2015	August	32	8	0	1	2	0	0	BB	CHE	Direct	Direct	0	0	0	A	A	0	No Deposit	14	NULL	0	Group	75	0	0	Check-Out	2015-08-09
0	0	2015	August	32	8	0	1	2	0	0	BB	PRT	Online TA	TA/TO	0	0	0	A	A	0	No Deposit	9	NULL	0	Transient	98	0	1	Check-Out	2015-08-09
0	0	2015	August	32	8	0	1	2	0	0	SC	PRT	Online TA	TA/TO	0	0	0	A	A	0	No Deposit	9	NULL	0	Transient	89	0	1	Check-Out	2015-08-09
0	1	2015	August	32	8	0	1	2	0	0	BB	FRA	Direct	Direct	0	0	0	A	A	2	No Deposit	NULL	NULL	0	Transient	75	0	2	Check-Out	2015-08-09
0	128	2015	August	32	8	1	1	2	1	0	BB	FRA	Online TA	TA/TO	0	0	0	A	D	0	No Deposit	NULL	NULL	0	Transient-Party	76.5	0	2	Check-Out	2015-08-10
0	0	2015	August	32	8	1	1	2	0	0	BB	PRT	Direct	Direct	0	0	0	A	D	1	No Deposit	NULL	NULL	0	Transient	75	0	0	Check-Out	2015-08-10
0	1	2015	August	32	8	1	1	2	0	1	BB	PRT	Direct	Direct	0	0	0	A	D	0	No Deposit	14	NULL	0	Transient	75	0	1	Check-Out	2015-08-10
0	1	2015	August	32	8	1	1	2	0	0	BB	FRA	Online TA	TA/TO	0	0	0	A	D	0	No Deposit	9	NULL	0	Contract	90	0	2	Check-Out	2015-08-10
0	128	2015	August	32	8	1	1	2	1	0	BB	FRA	Online TA	TA/TO	0	0	0	A	D	0	No Deposit	NULL	NULL	0	Transient-Party	76.5	0	2	Check-Out	2015-08-10
0	0	2015	August	32	8	1	1	2	0	0	BB	PRT	Direct	Direct	0	0	0	D	D	1	No Deposit	NULL	NULL	0	Transient	100	0	0	Check-Out	2015-08-10
1	124	2015	August	32	8	2	1	2	0	0	HB	ITA	Offline TA/TO	TA/TO	0	0	0	A	A	0	No Deposit	17	NULL	0	Transient-Party	94.5	0	0	Canceled	2015-08-01
0	124	2015	August	32	8	2	1	2	0	0	HB	ITA	Offline TA/TO	TA/TO	0	0	0	A	A	0	No Deposit	17	NULL	0	Transient-Party	94.5	0	0	Check-Out	2015-08-11
0	124	2015	August	32	8	2	1	1	0	0	HB	ITA	Offline TA/TO	TA/TO	0	0	0	A	A	1	No Deposit	17	NULL	0	Transient-Party	72.5	0	0	Check-Out	2015-08-11
1	124	2015	August	32	8	2	1	2	0	0	HB	ITA	Offline TA/TO	TA/TO	0	0	0	A	A	0	No Deposit	17	NULL	0	Transient-Party	94.5	0	0	Canceled	2015-08-01
0	30	2015	August	32	8	2	1	2	0	0	HB	ITA	Groups	TA/TO	0	0	0	A	A	0	No Deposit	1	NULL	0	Transient-Party	86	0	0	Check-Out	2015-08-11
1	30	2015	August	32	8	2	1	2	0	0	HB	PRT	Groups	TA/TO	0	0	0	A	A	0	No Deposit	1	NULL	0	Transient-Party	86	0	0	Canceled	2015-08-01
0	4	2015	August	32	8	2	1	2	0	0	HB	ITA	Offline TA/TO	TA/TO	0	0	0	A	A	0	No Deposit	17	NULL	0	Transient-Party	94.5	0	0	Check-Out	2015-08-11
0	124	2015	August	32	8	2	1	1	0	0	HB	ITA	Offline TA/TO	TA/TO	0	0	0	A	A	0	No Deposit	17	NULL	0	Transient-Party	36.25	0	0	Check-Out	2015-08-11
1	124	2015	August	32	8	2	1	2	0	0	HB	ITA	Offline TA/TO	TA/TO	0	0	0	A	A	0	No Deposit	17	NULL	0	Transient-Party	94.5	0	0	Canceled	2015-08-01
0	0	2015	August	32	8	0	1	2	0	0	SC	PRT	Online TA	TA/TO	0	0	0	A	A	0	No Deposit	9	NULL	0	Transient	89	0	1	Check-Out	2015-08-09
1	1	2015	August	32	8	1	1	2	0	0	SC	PRT	Direct	Direct	0	0	0	A	A	1	No Deposit	NULL	NULL	0	Transient	50.8	0	0	Canceled	2015-08-08
0	0	2015	August	32	8	1	1	2	0	0	BB	BRA	Direct	Direct	0	0	0	D	D	1	No Deposit	NULL	NULL	0	Transient	100	0	0	Check-Out	2015-08-10
0	103	2015	August	32	8	1	1	2	0	0	BB	PRT	Online TA	TA/TO	0	0	0	A	A	0	No Deposit	9	NULL	0	Transient	76.5	0	1	Check-Out	2015-08-10
0	1	2015	August	32	8	1	1	2	0	0	BB	PRT	Direct	Direct	0	0	0	A	A	0	No Deposit	14	NULL	0	Transient	75	0	0	Check-Out	2015-08-10
1	30	2015	August	32	8	2	1	2	0	0	HB	PRT	Groups	TA/TO	0	0	0	A	A	0	No Deposit	1	NULL	0	Transient-Party	86	0	0	Canceled	2015-08-01
0	124	2015	August	32	8	2	1	2	0	0	HB	ITA	Offline TA/TO	TA/TO	0	0	0	A	A	0	No Deposit	17	NULL	0	Transient-Party	94.5	0	0	Check-Out	2015-08-11
0	30	2015	August	32	8	2	1	3	0	0	HB	ITA	Groups	TA/TO	0	0	0	A	D	1	No Deposit	1	NULL	0	Transient-Party	124.7	0	1	Check-Out	2015-08-11
1	30	2015	August	32	8	2	1	2	0	0	HB	PRT	Groups	TA/TO	0	0	0	A	A	0	No Deposit	1	NULL	0	Transient-Party	86	0	0	Canceled	2015-08-01
0	0	2015	August	32	8	2	1	2	2	0	SC	FRA	Online TA	TA/TO	0	0	0	F	F	0	No Deposit	9	NULL	0	Transient	153	0	0	Check-Out	2015-08-11
0	4	2015	August	32	8	2	1	2	0	0	HB	ITA	Offline TA/TO	TA/TO	0	0	0	A	A	0	No Deposit	17	NULL	0	Transient-Party	94.5	0	0	Check-Out	2015-08-11
0	4	2015	August	32	8	2	1	2	0	0	HB	ITA	Offline TA/TO	TA/TO	0	0	0	A	A	0	No Deposit	17	NULL	0	Transient-Party	94.5	0	0	Check-Out	2015-08-11
0	124	2015	August	32	8	2	1	2	0	0	HB	ITA	Offline TA/TO	TA/TO	0	0	0	A	A	0	No Deposit	17	NULL	0	Transient-Party	94.5	0	0	Check-Out	2015-08-11
1	124	2015	August	32	8	2	1	2	0	0	HB	ITA	Offline TA/TO	TA/TO	0	0	0	A	A	0	No Deposit	17	NULL	0	Transient-Party	94.5	0	0	Canceled	2015-08-01
1	124	2015	August	32	8	2	1	2	0	0	HB	ITA	Offline TA/TO	TA/TO	0	0	0	A	A	0	No Deposit	17	NULL	0	Transient-Party	94.5	0	0	Canceled	2015-08-01
1	124	2015	August	32	8	2	1	2	0	0	HB	ITA	Offline TA/TO	TA/TO	0	0	0	A	A	0	No Deposit	17	NULL	0	Transient-Party	94.5	0	0	Canceled	2015-08-01
1	124	2015	August	32	8	2	1	2	0	0	HB	ITA	Offline TA/TO	TA/TO	0	0	0	A	A	0	No Deposit	17	NULL	0	Transient-Party	94.5	0	0	Canceled	2015-08-01
1	30	2015	August	32	8	2	1	2	0	0	HB	PRT	Groups	TA/TO	0	0	0	A	A	0	No Deposit	1	NULL	0	Transient-Party	86	0	0	Canceled	2015-08-01
0	124	2015	August	32	8	2	1	2	0	0	HB	ITA	Offline TA/TO	TA/TO	0	0	0	A	A	0	No Deposit	17	NULL	0	Transient-Party	94.5	0	0	Check-Out	2015-08-11
1	124	2015	August	32	8	2	1	2	0	0	HB	ITA	Offline TA/TO	TA/TO	0	0	0	A	A	0	No Deposit	17	NULL	0	Transient-Party	94.5	0	0	Canceled	2015-08-01
1	30	2015	August	32	8	2	1	2	0	0	HB	PRT	Groups	TA/TO	0	0	0	A	A	0	No Deposit	1	NULL	0	Transient-Party	86	0	0	Canceled	2015-08-01
0	4	2015	August	32	8	2	1	2	0	0	HB	ITA	Offline TA/TO	TA/TO	0	0	0	A	A	0	No Deposit	17	NULL	0	Transient-Party	94.5	0	0	Check-Out	2015-08-11
1	30	2015	August	32	8	2	1	2	0	0	HB	PRT	Groups	TA/TO	0	0	0	A	A	0	No Deposit	1	NULL	0	Transient-Party	86	0	0	Canceled	2015-08-01
1	124	2015	August	32	8	2	1	2	0	0	HB	ITA	Offline TA/TO	TA/TO	0	0	0	A	A	0	No Deposit	17	NULL	0	Transient-Party	94.5	0	0	Canceled	2015-08-01
1	124	2015	August	32	8	2	1	2	0	0	HB	ITA	Offline TA/TO	TA/TO	0	0	0	A	A	0	No Deposit	17	NULL	0	Transient-Party	94.5	0	0	Canceled	2015-08-01
1	30	2015	August	32	8	2	1	2	0	0	HB	PRT	Groups	TA/TO	0	0	0	A	A	0	No Deposit	1	NULL	0	Transient-Party	86	0	0	Canceled	2015-08-01
0	0	2015	August	32	8	2	1	2	0	0	BB	FRA	Online TA	TA/TO	0	0	0	A	A	0	No Deposit	9	NULL	0	Transient	98	1	0	Check-Out	2015-08-11
1	124	2015	August	32	8	2	1	2	0	0	HB	ITA	Offline TA/TO	TA/TO	0	0	0	A	A	0	No Deposit	17	NULL	0	Transient-Party	94.5	0	0	Canceled	2015-08-01
1	124	2015	August	32	8	2	1	2	0	0	HB	ITA	Offline TA/TO	TA/TO	0	0	0	A	A	0	No Deposit	17	NULL	0	Transient-Party	94.5	0	0	Canceled	2015-08-01
0	124	2015	August	32	8	2	1	2	0	0	HB	ITA	Offline TA/TO	TA/TO	0	0	0	A	A	0	No Deposit	17	NULL	0	Transient-Party	94.5	0	0	Check-Out	2015-08-11
1	124	2015	August	32	8	2	1	2	0	0	HB	ITA	Offline TA/TO	TA/TO	0	0	0	A	A	0	No Deposit	17	NULL	0	Transient-Party	94.5	0	0	Canceled	2015-08-01
1	124	2015	August	32	8	2	1	2	0	0	HB	ITA	Offline TA/TO	TA/TO	0	0	0	A	A	0	No Deposit	17	NULL	0	Transient-Party	94.5	0	0	Canceled	2015-08-01
0	30	2015	August	32	8	2	1	2	0	0	HB	ITA	Groups	TA/TO	0	0	0	A	A	0	No Deposit	1	NULL	0	Transient-Party	86	0	0	Check-Out	2015-08-11
0	124	2015	August	32	8	2	1	2	0	0	HB	ITA	Offline TA/TO	TA/TO	0	0	0	A	A	0	No Deposit	17	NULL	0	Transient-Party	94.5	0	0	Check-Out	2015-08-11
0	124	2015	August	32	8	2	1	2	0	0	HB	ITA	Offline TA/TO	TA/TO	0	0	0	A	A	0	No Deposit	17	NULL	0	Transient-Party	94.5	0	0	Check-Out	2015-08-11
1	124	2015	August	32	8	2	1	2	0	0	HB	ITA	Offline TA/TO	TA/TO	0	0	0	A	A	0	No Deposit	17	NULL	0	Transient-Party	94.5	0	0	Canceled	2015-08-01
1	124	2015	August	32	8	2	1	2	0	0	HB	ITA	Offline TA/TO	TA/TO	0	0	0	A	A	0	No Deposit	17	NULL	0	Transient-Party	94.5	0	0	Canceled	2015-08-01
0	16	2015	August	32	8	2	2	2	0	0	BB	ESP	Groups	TA/TO	0	0	0	A	D	0	No Deposit	1	NULL	0	Transient-Party	62	0	0	Check-Out	2015-08-12
0	16	2015	August	32	8	2	2	2	0	0	BB	ESP	Groups	TA/TO	0	0	0	A	A	0	No Deposit	1	NULL	0	Transient-Party	62	0	0	Check-Out	2015-08-12
1	16	2015	August	32	8	2	2	2	0	0	BB	PRT	Groups	TA/TO	0	0	0	A	A	0	No Deposit	1	NULL	0	Transient-Party	62	0	0	Canceled	2015-08-06
0	16	2015	August	32	8	2	2	1	0	0	BB	PRT	Groups	TA/TO	0	0	0	A	A	0	No Deposit	1	NULL	0	Transient-Party	0	0	0	Check-Out	2015-08-12
0	16	2015	August	32	8	2	2	2	0	0	BB	ESP	Groups	TA/TO	0	0	0	A	A	0	No Deposit	1	NULL	0	Transient-Party	62	0	0	Check-Out	2015-08-12
0	1	2015	August	32	8	2	2	2	0	0	SC	PRT	Online TA	TA/TO	0	0	0	A	A	0	No Deposit	9	NULL	0	Contract	81	0	0	Check-Out	2015-08-12
0	16	2015	August	32	8	2	2	2	0	0	BB	ESP	Groups	TA/TO	0	0	0	A	D	0	No Deposit	1	NULL	0	Transient-Party	62	0	0	Check-Out	2015-08-12
0	16	2015	August	32	8	2	2	2	0	0	BB	ESP	Groups	TA/TO	0	0	0	A	A	0	No Deposit	1	NULL	0	Transient-Party	62	0	0	Check-Out	2015-08-12
0	16	2015	August	32	8	2	2	3	0	0	BB	ESP	Groups	TA/TO	0	0	0	A	D	1	No Deposit	1	NULL	0	Transient-Party	84	0	1	Check-Out	2015-08-12
1	16	2015	August	32	8	2	2	2	0	0	BB	PRT	Groups	TA/TO	0	0	0	A	A	0	No Deposit	1	NULL	0	Transient-Party	62	0	0	Canceled	2015-08-06
0	16	2015	August	32	8	2	2	2	0	0	BB	ESP	Groups	TA/TO	0	0	0	A	B	0	No Deposit	1	NULL	0	Transient-Party	62	0	0	Check-Out	2015-08-12
0	16	2015	August	32	8	2	2	2	0	0	BB	ESP	Groups	TA/TO	0	0	0	A	A	0	No Deposit	1	NULL	0	Transient-Party	62	0	0	Check-Out	2015-08-12
1	16	2015	August	32	8	2	2	2	0	0	BB	PRT	Groups	TA/TO	0	0	0	A	A	0	No Deposit	1	NULL	0	Transient-Party	62	0	0	Canceled	2015-08-06
0	16	2015	August	32	8	2	2	1	0	0	BB	ESP	Groups	TA/TO	0	0	0	A	A	0	No Deposit	1	NULL	0	Transient-Party	0	0	0	Check-Out	2015-08-12
0	16	2015	August	32	8	2	2	2	0	0	BB	ESP	Groups	TA/TO	0	0	0	A	A	0	No Deposit	1	NULL	0	Transient-Party	62	0	0	Check-Out	2015-08-12
0	16	2015	August	32	8	2	2	2	0	0	BB	ESP	Groups	TA/TO	0	0	0	A	D	0	No Deposit	1	NULL	0	Transient-Party	62	0	0	Check-Out	2015-08-12
0	16	2015	August	32	8	2	2	3	0	0	BB	ESP	Groups	TA/TO	0	0	0	A	D	1	No Deposit	1	NULL	0	Transient-Party	84	0	1	Check-Out	2015-08-12
0	1	2015	August	32	8	2	2	2	0	0	BB	ESP	Online TA	TA/TO	0	0	0	A	A	0	No Deposit	9	NULL	0	Contract	90	0	2	Check-Out	2015-08-12
0	16	2015	August	32	8	2	2	2	0	0	BB	ESP	Groups	TA/TO	0	0	0	A	D	0	No Deposit	1	NULL	0	Transient-Party	62	0	0	Check-Out	2015-08-12
0	16	2015	August	32	8	2	2	2	0	0	BB	ESP	Groups	TA/TO	0	0	0	A	D	0	No Deposit	1	NULL	0	Transient-Party	62	0	0	Check-Out	2015-08-12
0	16	2015	August	32	8	2	2	2	0	0	BB	ESP	Groups	TA/TO	0	0	0	A	A	0	No Deposit	1	NULL	0	Transient-Party	62	0	0	Check-Out	2015-08-12
0	16	2015	August	32	8	2	2	1	0	0	BB	POL	Groups	TA/TO	0	0	0	A	A	1	No Deposit	1	NULL	0	Transient-Party	60	0	0	Check-Out	2015-08-12
0	16	2015	August	32	8	2	2	2	0	0	BB	ESP	Groups	TA/TO	0	0	0	A	A	0	No Deposit	1	NULL	0	Transient-Party	62	0	0	Check-Out	2015-08-12
0	16	2015	August	32	8	2	2	2	0	0	BB	ESP	Groups	TA/TO	0	0	0	A	A	0	No Deposit	1	NULL	0	Transient-Party	62	0	0	Check-Out	2015-08-12
0	16	2015	August	32	8	2	2	2	0	0	BB	ESP	Groups	TA/TO	0	0	0	A	B	0	No Deposit	1	NULL	0	Transient-Party	62	0	0	Check-Out	2015-08-12
0	16	2015	August	32	8	2	2	2	0	0	BB	ESP	Groups	TA/TO	0	0	0	A	D	0	No Deposit	1	NULL	0	Transient-Party	62	0	0	Check-Out	2015-08-12
0	16	2015	August	32	8	2	2	2	0	0	BB	ESP	Groups	TA/TO	0	0	0	A	A	0	No Deposit	1	NULL	0	Transient-Party	62	0	0	Check-Out	2015-08-12
1	16	2015	August	32	8	2	2	2	0	0	BB	PRT	Groups	TA/TO	0	0	0	A	A	0	No Deposit	1	NULL	0	Transient-Party	62	0	0	Canceled	2015-08-06
0	16	2015	August	32	8	2	2	2	0	0	BB	ESP	Groups	TA/TO	0	0	0	A	A	0	No Deposit	1	NULL	0	Transient-Party	62	0	0	Check-Out	2015-08-12
0	16	2015	August	32	8	2	2	2	0	0	BB	ESP	Groups	TA/TO	0	0	0	A	A	0	No Deposit	1	NULL	0	Transient-Party	62	0	0	Check-Out	2015-08-12
0	16	2015	August	32	8	2	2	2	0	0	BB	ESP	Groups	TA/TO	0	0	0	A	A	0	No Deposit	1	NULL	0	Transient-Party	62	0	0	Check-Out	2015-08-12
0	16	2015	August	32	8	2	2	1	0	0	BB	ESP	Groups	TA/TO	0	0	0	A	A	1	No Deposit	1	NULL	0	Transient-Party	60	0	0	Check-Out	2015-08-12
1	16	2015	August	32	8	2	2	2	0	0	BB	PRT	Groups	TA/TO	0	0	0	A	A	0	No Deposit	1	NULL	0	Transient-Party	62	0	0	Canceled	2015-08-06
0	0	2015	August	32	8	2	3	2	0	0	BB	PRT	Online TA	TA/TO	0	0	0	A	A	2	No Deposit	9	NULL	0	Transient	88	0	0	Check-Out	2015-08-13
0	1	2015	August	32	8	2	3	2	0	0	BB	NLD	Online TA	TA/TO	0	0	0	A	A	0	No Deposit	9	NULL	0	Transient	98	0	0	Check-Out	2015-08-13
0	1	2015	August	32	8	2	4	2	0	0	SC	FRA	Online TA	TA/TO	0	0	0	A	A	0	No Deposit	9	NULL	0	Contract	81	0	0	Check-Out	2015-08-14
0	1	2015	August	32	8	2	5	1	0	0	BB	POL	Online TA	TA/TO	0	0	0	A	A	0	No Deposit	9	NULL	0	Contract	88	0	2	Check-Out	2015-08-15
0	1	2015	August	33	9	2	3	2	2	0	SC	AGO	Online TA	TA/TO	0	0	0	F	F	0	No Deposit	9	NULL	0	Transient	153	0	1	Check-Out	2015-08-14
0	109	2015	August	33	9	2	3	2	0	0	BB	FRA	Online TA	TA/TO	0	0	0	A	A	0	No Deposit	9	NULL	0	Transient	76.5	0	1	Check-Out	2015-08-14
1	107	2015	August	33	9	2	4	2	0	0	BB	PRT	Offline TA/TO	TA/TO	0	0	0	A	A	0	No Deposit	27	NULL	0	Transient	63.75	0	1	No-Show	2015-08-09
0	123	2015	August	33	9	2	4	2	0	0	BB	DEU	Offline TA/TO	TA/TO	0	0	0	A	E	0	No Deposit	27	NULL	0	Transient	63.75	0	1	Check-Out	2015-08-15
0	2	2015	August	33	9	3	5	1	0	0	BB	PRT	Online TA	TA/TO	0	0	0	A	A	0	No Deposit	9	NULL	0	Contract	80	0	1	Check-Out	2015-08-17
0	2	2015	August	33	9	1	0	2	0	0	BB	PRT	Direct	Direct	0	0	0	E	E	0	No Deposit	NULL	NULL	0	Transient	67.5	0	2	Check-Out	2015-08-10
0	1	2015	August	33	9	1	0	2	2	0	BB	PRT	Online TA	TA/TO	0	0	0	F	F	0	No Deposit	9	NULL	0	Transient	153	0	2	Check-Out	2015-08-10
0	4	2015	August	33	9	1	0	2	0	0	BB	PRT	Direct	Direct	0	0	0	A	A	2	No Deposit	NULL	NULL	0	Transient	75	0	0	Check-Out	2015-08-10
0	0	2015	August	33	9	1	0	2	0	0	BB	PRT	Online TA	TA/TO	0	0	0	A	A	0	No Deposit	9	9	0	Transient	105	0	0	Check-Out	2015-08-10
0	2	2015	August	33	9	1	0	2	0	0	BB	PRT	Direct	Direct	0	0	0	E	E	0	No Deposit	NULL	NULL	0	Transient	67.5	0	2	Check-Out	2015-08-10
0	0	2015	August	33	9	2	0	0	0	0	BB	FRA	Online TA	TA/TO	0	0	0	F	B	0	No Deposit	9	NULL	0	Contract	0	0	0	Check-Out	2015-08-11
0	2	2015	August	33	9	2	0	2	0	0	BB	ESP	Online TA	TA/TO	0	0	0	A	A	0	No Deposit	9	NULL	0	Contract	99	1	2	Check-Out	2015-08-11
0	2	2015	August	33	9	2	0	2	0	0	BB	ESP	Online TA	TA/TO	0	0	0	A	A	0	No Deposit	9	NULL	0	Contract	99	1	2	Check-Out	2015-08-11
0	1	2015	August	33	9	2	0	2	2	0	BB	PRT	Online TA	TA/TO	0	0	0	F	F	0	No Deposit	9	NULL	0	Transient	153	0	1	Check-Out	2015-08-11
0	0	2015	August	33	9	2	0	2	0	0	SC	CHE	Online TA	TA/TO	0	0	0	A	A	0	No Deposit	9	NULL	0	Transient	96	0	0	Check-Out	2015-08-11
0	0	2015	August	33	9	2	0	2	3	0	BB	FRA	Online TA	TA/TO	0	0	0	F	B	1	No Deposit	9	NULL	0	Contract	153	0	0	Check-Out	2015-08-11
0	1	2015	August	33	9	2	0	2	0	0	BB	ESP	Online TA	TA/TO	0	0	0	A	A	0	No Deposit	9	NULL	0	Transient	98	0	0	Check-Out	2015-08-11
0	0	2015	August	33	9	2	0	2	0	0	BB	ESP	Online TA	TA/TO	0	0	0	A	A	0	No Deposit	9	NULL	0	Contract	98	0	2	Check-Out	2015-08-11
0	0	2015	August	33	9	2	0	2	0	0	BB	FRA	Direct	Direct	0	0	0	A	A	0	No Deposit	NULL	NULL	0	Transient	105	0	0	Check-Out	2015-08-11
1	145	2015	August	33	9	2	1	2	0	0	BB	PRT	Online TA	TA/TO	0	0	0	A	A	0	No Deposit	9	NULL	0	Transient	76.5	0	1	Canceled	2015-06-15
0	142	2015	August	33	9	2	1	2	0	0	BB	PRT	Online TA	TA/TO	0	0	0	A	A	0	No Deposit	NULL	NULL	0	Transient	76.5	0	1	Check-Out	2015-08-12
0	3	2015	August	33	9	2	1	2	0	0	BB	PRT	Offline TA/TO	TA/TO	0	0	0	B	B	0	No Deposit	3	NULL	0	Transient	0	0	2	Check-Out	2015-08-12
0	120	2015	August	33	9	2	1	2	0	0	BB	ITA	Online TA	TA/TO	0	0	0	A	A	0	No Deposit	9	NULL	0	Transient	76.5	0	2	Check-Out	2015-08-12
0	87	2015	August	33	9	2	1	2	0	0	BB	NOR	Online TA	TA/TO	0	0	0	A	A	0	No Deposit	9	NULL	0	Transient	76.5	0	2	Check-Out	2015-08-12
0	3	2015	August	33	9	2	1	2	0	0	BB	PRT	Offline TA/TO	TA/TO	0	0	0	B	B	0	No Deposit	3	NULL	0	Transient	65	0	2	Check-Out	2015-08-12
0	1	2015	August	33	9	2	2	2	0	0	SC	PRT	Online TA	TA/TO	0	0	0	A	D	0	No Deposit	9	NULL	0	Transient	89	0	1	Check-Out	2015-08-13
0	0	2015	August	33	10	1	0	2	0	0	BB	PRT	Online TA	TA/TO	0	0	0	A	A	0	No Deposit	9	NULL	0	Transient	115	0	1	Check-Out	2015-08-11
0	0	2015	August	33	10	1	0	2	0	0	SC	PRT	Online TA	TA/TO	0	0	0	A	A	2	No Deposit	9	NULL	0	Transient	115	0	0	Check-Out	2015-08-11
0	0	2015	August	33	10	1	0	2	0	0	SC	PRT	Online TA	TA/TO	0	0	0	A	A	1	No Deposit	9	NULL	0	Transient	115	0	0	Check-Out	2015-08-11
0	0	2015	August	33	10	1	0	2	0	0	SC	PRT	Online TA	TA/TO	0	0	0	A	A	0	No Deposit	9	NULL	0	Transient	115	0	0	Check-Out	2015-08-11
0	39	2015	August	33	10	1	1	2	0	0	BB	PRT	Groups	TA/TO	0	0	0	A	D	0	No Deposit	1	NULL	0	Transient-Party	62	0	1	Check-Out	2015-08-12
0	39	2015	August	33	10	1	1	2	0	0	BB	ESP	Groups	TA/TO	0	0	0	A	D	0	No Deposit	1	NULL	0	Transient-Party	62	0	1	Check-Out	2015-08-12
1	39	2015	August	33	10	1	1	2	0	0	BB	PRT	Groups	TA/TO	0	0	0	A	A	0	No Deposit	1	NULL	0	Transient-Party	62	0	0	Canceled	2015-08-04
1	39	2015	August	33	10	1	1	2	0	0	BB	PRT	Groups	TA/TO	0	0	0	A	A	0	No Deposit	1	NULL	0	Transient-Party	62	0	0	Canceled	2015-08-04
0	1	2015	August	33	10	1	1	2	0	0	BB	SWE	Direct	Direct	0	0	0	B	B	3	No Deposit	NULL	NULL	0	Transient-Party	75	0	0	Check-Out	2015-08-12
0	0	2015	August	33	10	1	1	1	0	0	BB	PRT	Direct	Direct	0	0	0	A	A	1	No Deposit	NULL	NULL	0	Transient	67	1	1	Check-Out	2015-08-12
0	3	2015	August	33	10	1	1	1	0	0	BB	DEU	Offline TA/TO	TA/TO	0	0	0	A	A	0	No Deposit	27	NULL	0	Transient	75	0	0	Check-Out	2015-08-12
0	39	2015	August	33	10	1	1	2	0	0	BB	ESP	Groups	TA/TO	0	0	0	A	D	0	No Deposit	1	NULL	0	Transient-Party	62	0	0	Check-Out	2015-08-12
0	39	2015	August	33	10	1	1	1	0	0	BB	PRT	Groups	TA/TO	0	0	0	A	A	0	No Deposit	1	NULL	0	Transient-Party	0	0	0	Check-Out	2015-08-12
0	1	2015	August	33	10	1	0	2	0	0	BB	PRT	Online TA	TA/TO	0	0	0	A	A	0	No Deposit	9	NULL	0	Contract	96	0	0	Check-Out	2015-08-11
0	1	2015	August	33	10	1	0	2	0	0	BB	FRA	Online TA	TA/TO	0	0	0	A	A	1	No Deposit	9	NULL	0	Contract	105	0	0	Check-Out	2015-08-11
0	1	2015	August	33	10	1	0	2	0	0	SC	USA	Online TA	Direct	0	0	0	A	A	0	No Deposit	9	NULL	0	Contract	96	0	2	Check-Out	2015-08-11
0	2	2015	August	33	10	1	1	2	0	0	SC	PRT	Online TA	TA/TO	0	0	0	A	A	0	No Deposit	9	NULL	0	Transient	89	0	2	Check-Out	2015-08-12
0	39	2015	August	33	10	1	1	2	0	0	BB	ESP	Groups	TA/TO	0	0	0	A	D	0	No Deposit	1	NULL	0	Transient-Party	62	0	0	Check-Out	2015-08-12
0	39	2015	August	33	10	1	1	2	0	0	BB	PRT	Groups	TA/TO	0	0	0	A	A	0	No Deposit	1	NULL	0	Transient-Party	62	0	0	Check-Out	2015-08-12
0	39	2015	August	33	10	1	1	2	0	0	BB	ESP	Groups	TA/TO	0	0	0	A	A	0	No Deposit	1	NULL	0	Transient-Party	62	0	0	Check-Out	2015-08-12
0	39	2015	August	33	10	1	1	2	0	0	BB	ESP	Groups	TA/TO	0	0	0	A	D	0	No Deposit	1	NULL	0	Transient-Party	62	0	1	Check-Out	2015-08-12
1	2	2015	August	33	10	1	1	2	0	0	BB	PRT	Online TA	TA/TO	0	0	0	A	D	0	No Deposit	9	NULL	0	Transient	98	0	1	Canceled	2015-08-10
0	39	2015	August	33	10	1	1	2	0	0	BB	PRT	Groups	TA/TO	0	0	0	A	D	0	No Deposit	1	NULL	0	Transient-Party	62	0	0	Check-Out	2015-08-12
0	39	2015	August	33	10	1	1	2	0	0	BB	PRT	Groups	TA/TO	0	0	0	A	D	0	No Deposit	1	NULL	0	Transient-Party	62	0	0	Check-Out	2015-08-12
0	2	2015	August	33	10	1	1	2	0	0	BB	PRT	Direct	Direct	0	0	0	A	A	0	No Deposit	NULL	NULL	0	Transient	75	0	1	Check-Out	2015-08-12
0	39	2015	August	33	10	1	1	2	0	0	BB	PRT	Groups	TA/TO	0	0	0	A	D	0	No Deposit	1	NULL	0	Transient-Party	62	0	1	Check-Out	2015-08-12
0	39	2015	August	33	10	1	1	2	0	0	BB	ESP	Groups	TA/TO	0	0	0	A	D	0	No Deposit	1	NULL	0	Transient-Party	62	0	1	Check-Out	2015-08-12
1	39	2015	August	33	10	1	1	2	0	0	BB	PRT	Groups	TA/TO	0	0	0	A	A	0	No Deposit	1	NULL	0	Transient-Party	62	0	0	Canceled	2015-08-04
0	1	2015	August	33	10	1	1	2	0	0	BB	PRT	Online TA	TA/TO	0	0	0	A	D	0	No Deposit	9	9	0	Contract	105	0	1	Check-Out	2015-08-12
0	39	2015	August	33	10	1	1	2	0	0	BB	PRT	Groups	TA/TO	0	0	0	A	A	0	No Deposit	1	NULL	0	Transient-Party	62	0	0	Check-Out	2015-08-12
1	39	2015	August	33	10	1	1	2	0	0	BB	PRT	Groups	TA/TO	0	0	0	A	A	0	No Deposit	1	NULL	0	Transient-Party	62	0	0	Canceled	2015-08-04
0	39	2015	August	33	10	1	1	2	0	0	BB	PRT	Groups	TA/TO	0	0	0	A	D	0	No Deposit	1	NULL	0	Transient-Party	62	0	0	Check-Out	2015-08-12
0	39	2015	August	33	10	1	1	2	0	0	BB	PRT	Groups	TA/TO	0	0	0	A	D	0	No Deposit	1	NULL	0	Transient-Party	62	0	1	Check-Out	2015-08-12
1	39	2015	August	33	10	1	1	2	0	0	BB	PRT	Groups	TA/TO	0	0	0	A	A	0	No Deposit	1	NULL	0	Transient-Party	62	0	0	Canceled	2015-08-04
0	3	2015	August	33	10	1	1	2	0	0	BB	MAR	Online TA	TA/TO	0	0	0	A	A	0	No Deposit	9	NULL	0	Contract	90	0	1	Check-Out	2015-08-12
1	4	2015	August	33	10	1	1	2	0	0	BB	PRT	Offline TA/TO	TA/TO	0	0	0	A	A	0	No Deposit	27	NULL	0	Transient	75	0	0	Canceled	2015-08-10
0	1	2015	August	33	10	1	1	2	0	0	BB	FRA	Online TA	TA/TO	0	0	0	A	D	0	No Deposit	9	9	0	Transient	114	0	0	Check-Out	2015-08-12
0	39	2015	August	33	10	1	1	2	0	0	BB	ESP	Groups	TA/TO	0	0	0	A	D	0	No Deposit	1	NULL	0	Transient-Party	62	0	0	Check-Out	2015-08-12
0	39	2015	August	33	10	1	1	2	0	0	BB	ESP	Groups	TA/TO	0	0	0	A	D	0	No Deposit	1	NULL	0	Transient-Party	62	0	1	Check-Out	2015-08-12
0	39	2015	August	33	10	1	1	2	0	0	BB	ESP	Groups	TA/TO	0	0	0	A	D	0	No Deposit	1	NULL	0	Transient-Party	62	0	0	Check-Out	2015-08-12
0	2	2015	August	33	10	1	1	2	0	0	BB	PRT	Online TA	TA/TO	0	0	0	A	D	0	No Deposit	9	NULL	0	Transient	98	0	1	Check-Out	2015-08-12
0	39	2015	August	33	10	1	1	2	0	0	BB	ESP	Groups	TA/TO	0	0	0	A	D	0	No Deposit	1	NULL	0	Transient-Party	62	0	1	Check-Out	2015-08-12
1	39	2015	August	33	10	1	1	2	0	0	BB	PRT	Groups	TA/TO	0	0	0	A	A	0	No Deposit	1	NULL	0	Transient-Party	62	0	0	Canceled	2015-08-04
1	39	2015	August	33	10	1	1	2	0	0	BB	PRT	Groups	TA/TO	0	0	0	A	A	0	No Deposit	1	NULL	0	Transient-Party	62	0	0	Canceled	2015-08-04
0	0	2015	August	33	10	1	1	2	1	0	BB	MAR	Direct	Direct	0	0	0	A	D	0	No Deposit	NULL	NULL	0	Transient	110	0	0	Check-Out	2015-08-12
1	1	2015	August	33	10	1	1	2	0	0	BB	ITA	Online TA	TA/TO	0	0	0	A	A	0	No Deposit	9	9	0	Transient	105	0	0	Canceled	2015-08-09
0	1	2015	August	33	10	1	1	0	3	0	BB	PRT	Direct	Direct	0	0	0	B	B	1	No Deposit	NULL	NULL	0	Transient-Party	9	0	0	Check-Out	2015-08-12
0	3	2015	August	33	10	1	1	2	2	0	BB	ESP	Online TA	TA/TO	0	0	0	F	F	0	No Deposit	9	NULL	0	Contract	162	1	0	Check-Out	2015-08-12
0	39	2015	August	33	10	1	1	2	0	0	BB	PRT	Groups	TA/TO	0	0	0	A	A	0	No Deposit	1	NULL	0	Transient-Party	62	0	1	Check-Out	2015-08-12
0	39	2015	August	33	10	1	1	2	0	0	BB	ESP	Groups	TA/TO	0	0	0	A	D	0	No Deposit	1	NULL	0	Transient-Party	62	0	1	Check-Out	2015-08-12
0	39	2015	August	33	10	1	1	1	0	0	BB	PRT	Groups	TA/TO	0	0	0	A	A	0	No Deposit	1	NULL	0	Transient-Party	0	0	0	Check-Out	2015-08-12
0	0	2015	August	33	10	1	2	2	0	0	BB	PRT	Online TA	TA/TO	0	0	0	A	A	0	No Deposit	9	NULL	0	Transient	115	1	0	Check-Out	2015-08-13
1	121	2015	August	33	10	1	2	2	0	0	BB	PRT	Online TA	TA/TO	0	0	0	A	A	0	No Deposit	9	NULL	0	Transient	76.5	0	0	Canceled	2015-05-05
0	105	2015	August	33	10	1	2	2	0	0	BB	ESP	Online TA	TA/TO	0	0	0	A	A	0	No Deposit	9	NULL	0	Transient	76.5	0	1	Check-Out	2015-08-13
0	3	2015	August	33	10	1	2	2	0	0	BB	ESP	Offline TA/TO	TA/TO	0	0	0	A	D	0	No Deposit	NULL	NULL	0	Transient	63.5	0	1	Check-Out	2015-08-13
0	5	2015	August	33	10	1	2	2	0	0	BB	BEL	Direct	Direct	0	0	0	A	A	0	No Deposit	14	NULL	0	Transient	75	0	0	Check-Out	2015-08-13
0	1	2015	August	33	10	1	3	2	0	0	BB	ESP	Online TA	TA/TO	0	0	0	A	A	0	No Deposit	9	NULL	0	Contract	105	0	0	Check-Out	2015-08-14
0	0	2015	August	33	10	1	3	2	0	0	BB	DEU	Direct	Direct	0	0	0	A	A	1	No Deposit	14	NULL	0	Transient	75	0	1	Check-Out	2015-08-14
0	3	2015	August	33	10	1	3	2	0	0	SC	PRT	Online TA	TA/TO	0	0	0	A	D	0	No Deposit	9	NULL	0	Contract	81	0	1	Check-Out	2015-08-14
0	1	2015	August	33	10	1	3	2	0	0	SC	PRT	Online TA	TA/TO	0	0	0	A	A	0	No Deposit	9	NULL	0	Transient	96	0	0	Check-Out	2015-08-14
0	3	2015	August	33	10	1	3	2	0	0	SC	AUS	Online TA	TA/TO	0	0	0	A	A	0	No Deposit	9	NULL	0	Contract	81	0	1	Check-Out	2015-08-14
0	147	2015	August	33	10	1	3	2	0	0	BB	FRA	Online TA	TA/TO	0	0	0	A	A	0	No Deposit	7	NULL	0	Transient	55.96	0	0	Check-Out	2015-08-14
0	0	2015	August	33	10	1	3	2	0	0	BB	ESP	Online TA	TA/TO	0	0	0	A	B	0	No Deposit	9	NULL	0	Transient	124	0	0	Check-Out	2015-08-14
0	1	2015	August	33	10	1	3	2	0	0	SC	BRA	Online TA	TA/TO	0	0	0	A	A	0	No Deposit	9	NULL	0	Transient	96	0	1	Check-Out	2015-08-14
0	1	2015	August	33	10	1	3	2	0	0	BB	PRT	Online TA	TA/TO	0	0	0	A	A	0	No Deposit	9	NULL	0	Contract	89	0	0	Check-Out	2015-08-14
0	0	2015	August	33	10	1	3	2	0	0	SC	FRA	Online TA	TA/TO	0	0	0	A	A	1	No Deposit	9	9	0	Transient	115	0	0	Check-Out	2015-08-14
0	0	2015	August	33	10	1	3	1	0	0	BB	FRA	Online TA	TA/TO	0	0	0	A	A	1	No Deposit	9	9	0	Transient	114	0	0	Check-Out	2015-08-14
0	0	2015	August	33	10	1	3	2	0	0	SC	FRA	Online TA	TA/TO	0	0	0	A	E	2	No Deposit	9	9	0	Transient	115	0	0	Check-Out	2015-08-14
0	5	2015	August	33	10	1	4	2	0	0	BB	PRT	Online TA	TA/TO	0	0	0	A	A	0	No Deposit	9	NULL	0	Contract	90	0	2	Check-Out	2015-08-15
1	5	2015	August	33	10	1	4	2	0	0	BB	PRT	Online TA	TA/TO	0	0	0	A	A	0	No Deposit	9	NULL	0	Contract	90	0	0	Canceled	2015-08-06
1	0	2015	August	33	10	1	4	2	0	0	BB	PRT	Direct	Direct	0	0	0	A	A	0	No Deposit	NULL	NULL	0	Transient	75	0	2	Canceled	2015-08-10
0	6	2015	August	33	10	1	5	2	0	0	SC	ESP	Online TA	TA/TO	0	0	0	A	B	0	No Deposit	9	NULL	0	Contract	80	0	1	Check-Out	2015-08-16
1	0	2015	August	33	10	1	5	2	0	0	BB	PRT	Direct	Direct	0	0	0	A	D	0	No Deposit	NULL	NULL	0	Transient	115	0	0	No-Show	2015-08-10
0	5	2015	August	33	10	1	5	2	0	0	BB	PRT	Online TA	TA/TO	0	0	0	A	A	0	No Deposit	9	NULL	0	Contract	90	0	2	Check-Out	2015-08-16
0	6	2015	August	33	10	1	5	2	0	0	SC	ESP	Online TA	TA/TO	0	0	0	A	B	0	No Deposit	9	NULL	0	Contract	80	0	1	Check-Out	2015-08-16
0	5	2015	August	33	10	1	5	2	0	0	BB	PRT	Online TA	TA/TO	0	0	0	A	A	0	No Deposit	9	NULL	0	Contract	90	0	1	Check-Out	2015-08-16
0	0	2015	August	33	10	1	1	2	0	0	BB	MOZ	Direct	Direct	0	0	0	A	A	1	No Deposit	NULL	NULL	0	Transient	75	0	0	Check-Out	2015-08-12
0	39	2015	August	33	10	1	1	2	0	0	BB	PRT	Groups	TA/TO	0	0	0	A	D	0	No Deposit	1	NULL	0	Transient-Party	62	0	0	Check-Out	2015-08-12
0	39	2015	August	33	10	1	1	2	0	0	BB	PRT	Groups	TA/TO	0	0	0	A	D	0	No Deposit	1	NULL	0	Transient-Party	62	0	1	Check-Out	2015-08-12
0	0	2015	August	33	10	2	5	2	0	0	BB	TUN	Direct	Direct	0	0	0	A	A	0	No Deposit	NULL	NULL	0	Transient	75	0	1	Check-Out	2015-08-17
0	1	2015	August	33	10	2	5	2	0	0	BB	ISR	Direct	Direct	0	0	0	A	A	1	No Deposit	14	NULL	0	Transient	75	0	0	Check-Out	2015-08-17
0	140	2015	August	33	10	3	6	2	0	0	BB	NOR	Online TA	TA/TO	0	0	0	A	A	0	No Deposit	9	NULL	0	Transient	76.5	0	2	Check-Out	2015-08-19
0	0	2015	August	33	10	9	20	0	0	0	SC	PRT	Online TA	Direct	0	0	0	E	K	20	No Deposit	NULL	47	0	Transient	0	0	0	Check-Out	2015-09-08
0	0	2015	August	33	11	0	0	2	0	0	BB	PRT	Direct	Direct	0	0	0	A	E	1	No Deposit	NULL	NULL	0	Transient	0	0	0	Check-Out	2015-08-11
0	1	2015	August	33	11	0	1	2	0	0	BB	PRT	Online TA	TA/TO	0	0	0	A	A	0	No Deposit	9	NULL	0	Transient	124	0	0	Check-Out	2015-08-12
0	0	2015	August	33	11	0	1	2	0	0	BB	FRA	Direct	Direct	0	0	0	A	E	0	No Deposit	NULL	NULL	0	Transient	90	0	1	Check-Out	2015-08-12
0	1	2015	August	33	11	0	1	1	0	0	BB	PRT	Online TA	TA/TO	0	0	0	A	A	0	No Deposit	9	NULL	0	Contract	95	0	2	Check-Out	2015-08-12
0	0	2015	August	33	11	0	1	2	0	0	BB	PRT	Complementary	Direct	0	0	0	A	A	0	No Deposit	NULL	45	0	Transient	0	0	0	Check-Out	2015-08-12
0	0	2015	August	33	11	0	1	2	0	0	BB	PRT	Online TA	TA/TO	0	0	0	A	A	0	No Deposit	NULL	NULL	0	Transient	75	0	0	Check-Out	2015-08-12
0	0	2015	August	33	11	0	1	2	0	0	BB	PRT	Online TA	Direct	0	0	0	A	A	0	No Deposit	NULL	49	0	Transient	111.6	0	0	Check-Out	2015-08-12
0	0	2015	August	33	11	0	1	2	0	0	BB	PRT	Direct	Direct	0	0	0	A	D	1	No Deposit	NULL	NULL	0	Transient	160	0	0	Check-Out	2015-08-12
0	0	2015	August	33	11	0	1	1	0	0	BB	FRA	Online TA	TA/TO	0	0	0	A	A	0	No Deposit	9	NULL	0	Contract	114	0	1	Check-Out	2015-08-12
0	0	2015	August	33	11	0	1	1	0	0	BB	PRT	Online TA	Direct	0	0	0	A	A	0	No Deposit	NULL	49	0	Transient	99	0	0	Check-Out	2015-08-12
1	1	2015	August	33	11	0	2	1	0	0	BB	PRT	Corporate	Corporate	0	0	0	A	A	1	No Deposit	NULL	38	0	Transient	70	0	0	Canceled	2015-08-11
0	1	2015	August	33	11	0	2	2	2	0	SC	FRA	Online TA	TA/TO	0	0	0	F	F	1	No Deposit	9	NULL	0	Contract	162	1	0	Check-Out	2015-08-13
1	97	2015	August	33	11	0	2	2	0	0	BB	PRT	Online TA	TA/TO	0	0	0	A	A	0	No Deposit	9	NULL	0	Transient	76.5	0	0	Canceled	2015-07-09
0	2	2015	August	33	11	0	2	2	2	0	BB	DNK	Direct	Direct	0	0	0	D	D	0	No Deposit	NULL	NULL	0	Transient	15	0	2	Check-Out	2015-08-13
0	0	2015	August	33	11	0	2	1	0	0	BB	MEX	Online TA	TA/TO	0	0	0	A	A	0	No Deposit	9	NULL	0	Transient-Party	144	0	0	Check-Out	2015-08-13
0	2	2015	August	33	11	0	2	2	1	0	BB	FRA	Direct	Direct	0	0	0	A	D	0	No Deposit	NULL	NULL	0	Transient	90	0	1	Check-Out	2015-08-13
0	0	2015	August	33	11	0	2	2	0	0	BB	PRT	Complementary	Direct	0	0	0	A	D	0	No Deposit	NULL	45	0	Transient	0	0	0	Check-Out	2015-08-13
0	0	2015	August	33	11	0	2	2	0	0	BB	PRT	Online TA	TA/TO	0	0	0	A	D	0	No Deposit	9	NULL	0	Transient	124	0	0	Check-Out	2015-08-13
0	3	2015	August	33	11	0	2	2	0	0	SC	ESP	Online TA	TA/TO	0	0	0	A	A	1	No Deposit	9	NULL	0	Transient	89	0	0	Check-Out	2015-08-13
0	0	2015	August	33	11	0	2	1	0	0	BB	PRT	Complementary	Direct	0	0	0	D	A	0	No Deposit	NULL	45	0	Transient	0	0	2	Check-Out	2015-08-13
0	0	2015	August	33	11	0	2	1	0	0	BB	CHE	Direct	Direct	0	0	0	A	A	1	No Deposit	NULL	NULL	0	Transient	68	0	0	Check-Out	2015-08-13
0	0	2015	August	33	11	0	2	1	0	0	BB	MEX	Online TA	TA/TO	0	0	0	A	D	0	No Deposit	9	NULL	0	Transient-Party	144	0	0	Check-Out	2015-08-13
0	2	2015	August	33	11	0	2	2	1	0	BB	FRA	Direct	Direct	0	0	0	A	D	0	No Deposit	NULL	NULL	0	Transient	90	0	1	Check-Out	2015-08-13
1	85	2015	August	33	11	0	2	3	0	0	BB	PRT	Online TA	TA/TO	0	0	0	A	A	3	No Deposit	9	NULL	0	Transient	50.3	0	0	Canceled	2015-07-09
0	3	2015	August	33	11	0	2	1	2	0	BB	FRA	Online TA	TA/TO	0	0	0	A	A	1	No Deposit	9	NULL	0	Transient	107	1	0	Check-Out	2015-08-13
0	1	2015	August	33	11	0	3	1	0	0	BB	DEU	Online TA	TA/TO	0	0	0	A	A	0	No Deposit	9	NULL	0	Transient	114	0	0	Check-Out	2015-08-14
1	3	2015	August	33	11	0	3	2	0	0	SC	PRT	Online TA	TA/TO	0	0	0	F	F	0	No Deposit	9	NULL	0	Transient	153	0	0	Canceled	2015-08-10
0	104	2015	August	33	11	0	3	0	2	0	BB	FRA	Online TA	TA/TO	0	0	0	B	B	1	No Deposit	7	NULL	0	Transient-Party	6	0	2	Check-Out	2015-08-14
0	1	2015	August	33	11	0	3	2	0	0	BB	ESP	Online TA	TA/TO	0	0	0	A	A	0	No Deposit	9	NULL	0	Contract	105	0	3	Check-Out	2015-08-14
0	1	2015	August	33	11	0	3	2	0	0	BB	ESP	Online TA	TA/TO	0	0	0	A	A	0	No Deposit	9	NULL	0	Contract	105	0	3	Check-Out	2015-08-14
1	147	2015	August	33	11	0	3	2	0	0	BB	PRT	Online TA	TA/TO	0	0	0	A	A	0	No Deposit	9	NULL	0	Transient	76.5	0	0	Canceled	2015-08-10
0	0	2015	August	33	11	0	3	2	0	0	BB	FRA	Online TA	TA/TO	0	0	0	A	E	1	No Deposit	9	NULL	0	Contract	124	0	0	Check-Out	2015-08-14
0	104	2015	August	33	11	0	3	2	0	0	BB	FRA	Online TA	TA/TO	0	0	0	B	B	0	No Deposit	7	NULL	0	Transient-Party	67.9	1	2	Check-Out	2015-08-14
0	1	2015	August	33	11	0	4	2	2	0	SC	ESP	Online TA	TA/TO	0	0	0	F	F	0	No Deposit	9	NULL	0	Contract	153	0	1	Check-Out	2015-08-15
0	0	2015	August	33	11	0	4	2	0	0	BB	PRT	Direct	Direct	0	0	0	A	A	2	No Deposit	NULL	NULL	0	Transient	114	0	0	Check-Out	2015-08-15
0	0	2015	August	33	11	0	4	0	0	0	BB	PRT	Online TA	Direct	0	0	0	A	K	4	No Deposit	NULL	49	0	Transient-Party	0	0	1	Check-Out	2015-08-15
0	1	2015	August	33	11	0	1	2	0	0	BB	FRA	Direct	Direct	0	0	0	A	A	1	No Deposit	NULL	NULL	0	Transient	75	0	0	Check-Out	2015-08-12
0	1	2015	August	33	11	0	1	1	0	0	BB	GRC	Corporate	Corporate	0	0	0	A	A	0	No Deposit	NULL	38	0	Transient-Party	70	0	0	Check-Out	2015-08-12
0	0	2015	August	33	11	0	2	2	0	0	BB	PRT	Direct	Direct	0	0	0	E	E	0	No Deposit	NULL	NULL	0	Transient	95	0	0	Check-Out	2015-08-13
0	2	2015	August	33	11	0	2	2	0	0	BB	FRA	Direct	Direct	0	0	0	A	A	0	No Deposit	NULL	NULL	0	Transient	62.8	0	0	Check-Out	2015-08-13
0	4	2015	August	33	11	0	5	2	0	0	BB	PRT	Online TA	TA/TO	0	0	0	A	A	0	No Deposit	9	NULL	0	Contract	90	0	2	Check-Out	2015-08-16
0	4	2015	August	33	11	0	5	2	0	0	BB	FRA	Online TA	TA/TO	0	0	0	A	A	0	No Deposit	9	NULL	0	Contract	90	0	2	Check-Out	2015-08-16
1	89	2015	August	33	11	0	4	2	0	0	BB	PRT	Online TA	TA/TO	0	0	0	A	A	0	No Deposit	9	NULL	0	Transient	76.5	0	0	Canceled	2015-05-29
0	1	2015	August	33	11	0	4	2	0	0	BB	PRT	Online TA	TA/TO	0	0	0	A	A	1	No Deposit	9	NULL	0	Contract	105	1	1	Check-Out	2015-08-15
0	1	2015	August	33	11	3	10	2	0	0	BB	MOZ	Online TA	TA/TO	0	0	0	A	A	0	No Deposit	9	NULL	0	Transient	106.54	0	0	Check-Out	2015-08-24
0	5	2015	August	33	11	4	15	2	0	0	BB	USA	Direct	Direct	0	0	0	A	A	4	No Deposit	14	NULL	0	Transient	75	0	2	Check-Out	2015-08-30
0	0	2015	August	33	11	0	1	1	0	0	BB	PRT	Corporate	Corporate	0	0	0	A	A	0	No Deposit	NULL	38	0	Transient-Party	88	0	0	Check-Out	2015-08-12
0	0	2015	August	33	11	0	1	2	0	0	BB	PRT	Online TA	Direct	0	0	0	A	A	0	No Deposit	NULL	49	0	Transient-Party	99	0	1	Check-Out	2015-08-12
0	3	2015	August	33	11	0	1	2	2	0	SC	PRT	Online TA	TA/TO	0	0	0	F	F	0	No Deposit	9	NULL	0	Transient	153	0	0	Check-Out	2015-08-12
0	0	2015	August	33	11	0	1	2	0	0	BB	PRT	Online TA	Direct	0	0	0	A	A	0	No Deposit	NULL	49	0	Transient	99	0	0	Check-Out	2015-08-12
0	0	2015	August	33	11	0	1	2	0	0	BB	PRT	Direct	Direct	0	0	0	A	A	0	No Deposit	NULL	NULL	0	Transient	80	0	0	Check-Out	2015-08-12
0	0	2015	August	33	11	0	1	2	0	0	BB	FRA	Online TA	TA/TO	0	0	0	A	A	0	No Deposit	9	NULL	0	Contract	133	1	1	Check-Out	2015-08-12
0	0	2015	August	33	11	0	1	1	0	0	BB	PRT	Corporate	Corporate	0	0	0	A	A	0	No Deposit	NULL	38	0	Transient-Party	88	0	0	Check-Out	2015-08-12
0	0	2015	August	33	11	0	1	2	0	0	BB	PRT	Direct	Direct	0	0	0	A	A	0	No Deposit	NULL	NULL	0	Transient	80	0	0	Check-Out	2015-08-12
0	0	2015	August	33	11	0	1	1	0	0	BB	PRT	Direct	Direct	0	0	0	A	A	0	No Deposit	NULL	NULL	0	Transient	99	0	0	Check-Out	2015-08-12
0	107	2015	August	33	12	0	1	2	0	0	BB	PRT	Online TA	TA/TO	0	0	0	B	B	0	No Deposit	8	NULL	0	Transient-Party	76.5	0	0	Check-Out	2015-08-13
0	107	2015	August	33	12	0	1	2	0	0	BB	PRT	Online TA	TA/TO	0	0	0	B	B	0	No Deposit	8	NULL	0	Transient-Party	76.5	0	1	Check-Out	2015-08-13
0	0	2015	August	33	12	0	1	2	0	0	BB	PRT	Direct	Direct	0	0	0	D	D	0	No Deposit	14	NULL	0	Transient	105	0	1	Check-Out	2015-08-13
0	0	2015	August	33	12	0	1	2	0	0	BB	ITA	Direct	Direct	0	0	0	A	A	0	No Deposit	NULL	NULL	0	Transient	75	0	0	Check-Out	2015-08-13
0	107	2015	August	33	12	0	1	2	0	0	BB	PRT	Online TA	TA/TO	0	0	0	B	B	1	No Deposit	8	NULL	0	Transient-Party	76.5	0	0	Check-Out	2015-08-13
0	6	2015	August	33	12	0	1	1	0	0	BB	PRT	Corporate	Corporate	0	0	0	A	A	0	No Deposit	NULL	40	0	Transient	65	0	0	Check-Out	2015-08-13
0	107	2015	August	33	12	0	1	2	0	0	BB	PRT	Online TA	TA/TO	0	0	0	B	B	0	No Deposit	8	NULL	0	Transient-Party	90	0	1	Check-Out	2015-08-13
0	107	2015	August	33	12	0	1	2	0	0	BB	FRA	Online TA	TA/TO	0	0	0	A	D	0	No Deposit	8	NULL	0	Transient	76.5	0	0	Check-Out	2015-08-13
0	1	2015	August	33	12	0	1	2	0	0	BB	PRT	Direct	Direct	0	0	0	A	A	0	No Deposit	NULL	NULL	0	Transient	75	0	0	Check-Out	2015-08-13
0	5	2015	August	33	12	0	1	2	0	0	BB	DEU	Offline TA/TO	TA/TO	0	0	0	A	A	0	No Deposit	27	NULL	0	Transient	75	0	0	Check-Out	2015-08-13
0	41	2015	August	33	12	0	2	2	0	0	BB	PRT	Groups	TA/TO	0	0	0	A	A	2	No Deposit	1	NULL	0	Transient-Party	62	0	0	Check-Out	2015-08-14
0	0	2015	August	33	12	0	1	2	0	0	BB	PRT	Direct	Direct	0	0	0	A	A	0	No Deposit	NULL	NULL	0	Transient	70	0	0	Check-Out	2015-08-13
1	0	2015	August	33	12	0	1	2	0	0	BB	FRA	Groups	TA/TO	0	0	0	A	A	0	No Deposit	1	NULL	0	Transient	62.8	0	0	Canceled	2015-08-12
0	2	2015	August	33	12	0	1	2	0	0	BB	FRA	Online TA	TA/TO	0	0	0	A	A	0	No Deposit	9	NULL	0	Contract	114	1	1	Check-Out	2015-08-13
0	41	2015	August	33	12	0	2	2	0	0	BB	ESP	Groups	TA/TO	0	0	0	A	D	0	No Deposit	1	NULL	0	Transient-Party	62	0	0	Check-Out	2015-08-14
0	41	2015	August	33	12	0	2	2	0	0	BB	PRT	Groups	TA/TO	0	0	0	A	A	0	No Deposit	1	NULL	0	Transient-Party	62	0	0	Check-Out	2015-08-14
0	41	2015	August	33	12	0	2	3	0	0	BB	PRT	Groups	TA/TO	0	0	0	A	D	1	No Deposit	1	NULL	0	Transient-Party	84	0	1	Check-Out	2015-08-14
0	41	2015	August	33	12	0	2	2	0	0	BB	PRT	Groups	TA/TO	0	0	0	A	A	0	No Deposit	1	NULL	0	Transient-Party	62	0	0	Check-Out	2015-08-14
0	41	2015	August	33	12	0	2	2	0	0	BB	PRT	Groups	TA/TO	0	0	0	A	A	0	No Deposit	1	NULL	0	Transient-Party	62	0	0	Check-Out	2015-08-14
0	2	2015	August	33	12	0	2	2	2	0	SC	PRT	Online TA	TA/TO	0	0	0	F	F	0	No Deposit	9	NULL	0	Contract	153	0	1	Check-Out	2015-08-14
0	41	2015	August	33	12	0	2	2	0	0	BB	PRT	Groups	TA/TO	0	0	0	A	A	0	No Deposit	1	NULL	0	Transient-Party	62	0	0	Check-Out	2015-08-14
0	41	2015	August	33	12	0	2	2	0	0	BB	PRT	Groups	TA/TO	0	0	0	A	D	0	No Deposit	1	NULL	0	Transient-Party	62	0	0	Check-Out	2015-08-14
0	41	2015	August	33	12	0	2	2	0	0	BB	PRT	Groups	TA/TO	0	0	0	A	D	0	No Deposit	1	NULL	0	Transient-Party	62	0	0	Check-Out	2015-08-14
1	41	2015	August	33	12	0	2	2	0	0	BB	PRT	Groups	TA/TO	0	0	0	A	A	0	No Deposit	1	NULL	0	Transient-Party	62	0	0	Canceled	2015-08-07
0	41	2015	August	33	12	0	2	2	0	0	BB	PRT	Groups	TA/TO	0	0	0	A	A	0	No Deposit	1	NULL	0	Transient-Party	62	0	0	Check-Out	2015-08-14
0	1	2015	August	33	12	0	2	1	2	0	BB	PRT	Offline TA/TO	TA/TO	0	0	0	B	B	2	No Deposit	20	NULL	0	Transient	0	0	4	Check-Out	2015-08-14
0	41	2015	August	33	12	0	2	2	0	0	BB	PRT	Groups	TA/TO	0	0	0	A	A	0	No Deposit	1	NULL	0	Transient-Party	62	0	0	Check-Out	2015-08-14
0	41	2015	August	33	12	0	2	2	0	0	BB	PRT	Groups	TA/TO	0	0	0	A	A	0	No Deposit	1	NULL	0	Transient-Party	62	0	0	Check-Out	2015-08-14
0	41	2015	August	33	12	0	2	3	0	0	BB	PRT	Groups	TA/TO	0	0	0	A	D	1	No Deposit	1	NULL	0	Transient-Party	84	0	1	Check-Out	2015-08-14
0	41	2015	August	33	12	0	2	2	0	0	BB	PRT	Groups	TA/TO	0	0	0	A	D	0	No Deposit	1	NULL	0	Transient-Party	62	0	0	Check-Out	2015-08-14
0	41	2015	August	33	12	0	2	2	0	0	BB	PRT	Groups	TA/TO	0	0	0	A	A	0	No Deposit	1	NULL	0	Transient-Party	62	0	0	Check-Out	2015-08-14
0	41	2015	August	33	12	0	2	2	0	0	BB	PRT	Groups	TA/TO	0	0	0	A	A	0	No Deposit	1	NULL	0	Transient-Party	62	0	0	Check-Out	2015-08-14
0	41	2015	August	33	12	0	2	2	0	0	BB	PRT	Groups	TA/TO	0	0	0	A	A	0	No Deposit	1	NULL	0	Transient-Party	62	0	0	Check-Out	2015-08-14
0	41	2015	August	33	12	0	2	2	0	0	BB	PRT	Groups	TA/TO	0	0	0	A	A	0	No Deposit	1	NULL	0	Transient-Party	62	0	0	Check-Out	2015-08-14
0	41	2015	August	33	12	0	2	2	0	0	BB	PRT	Groups	TA/TO	0	0	0	A	A	0	No Deposit	1	NULL	0	Transient-Party	62	0	0	Check-Out	2015-08-14
0	41	2015	August	33	12	0	2	2	0	0	BB	PRT	Groups	TA/TO	0	0	0	A	A	0	No Deposit	1	NULL	0	Transient-Party	62	0	0	Check-Out	2015-08-14
0	123	2015	August	33	12	0	2	2	0	0	BB	DZA	Online TA	TA/TO	0	0	0	A	A	2	No Deposit	9	NULL	0	Transient	76.5	0	1	Check-Out	2015-08-14
0	41	2015	August	33	12	0	2	2	0	0	BB	PRT	Groups	TA/TO	0	0	0	A	A	0	No Deposit	1	NULL	0	Transient-Party	62	0	0	Check-Out	2015-08-14
0	41	2015	August	33	12	0	2	2	0	0	BB	PRT	Groups	TA/TO	0	0	0	A	D	0	No Deposit	1	NULL	0	Transient-Party	62	0	0	Check-Out	2015-08-14
1	4	2015	August	33	12	0	2	1	0	0	BB	PRT	Online TA	TA/TO	0	0	0	A	A	0	No Deposit	9	NULL	0	Transient	88	0	1	Canceled	2015-08-08
0	41	2015	August	33	12	0	2	2	0	0	BB	PRT	Groups	TA/TO	0	0	0	A	A	0	No Deposit	1	NULL	0	Transient-Party	62	0	0	Check-Out	2015-08-14
1	41	2015	August	33	12	0	2	2	0	0	BB	PRT	Groups	TA/TO	0	0	0	A	A	0	No Deposit	1	NULL	0	Transient-Party	62	0	0	Canceled	2015-08-07
1	41	2015	August	33	12	0	2	2	0	0	BB	PRT	Groups	TA/TO	0	0	0	A	A	0	No Deposit	1	NULL	0	Transient-Party	62	0	0	Canceled	2015-08-07
0	1	2015	August	33	12	0	2	2	0	0	BB	PRT	Offline TA/TO	TA/TO	0	0	0	B	B	2	No Deposit	20	NULL	0	Transient	0	0	3	Check-Out	2015-08-14
0	41	2015	August	33	12	0	2	2	0	0	BB	PRT	Groups	TA/TO	0	0	0	A	A	0	No Deposit	1	NULL	0	Transient-Party	62	0	0	Check-Out	2015-08-14
0	41	2015	August	33	12	0	2	1	0	0	BB	PRT	Groups	TA/TO	0	0	0	A	A	0	No Deposit	1	NULL	0	Transient-Party	0	0	0	Check-Out	2015-08-14
0	41	2015	August	33	12	0	2	2	0	0	BB	PRT	Groups	TA/TO	0	0	0	A	A	0	No Deposit	1	NULL	0	Transient-Party	62	0	0	Check-Out	2015-08-14
1	41	2015	August	33	12	0	2	2	0	0	BB	PRT	Groups	TA/TO	0	0	0	A	A	0	No Deposit	1	NULL	0	Transient-Party	62	0	0	Canceled	2015-08-07
0	0	2015	August	33	12	0	3	2	0	0	BB	FRA	Online TA	TA/TO	0	0	0	A	D	0	No Deposit	9	NULL	0	Contract	138	0	0	Check-Out	2015-08-15
0	0	2015	August	33	12	0	3	2	1	0	BB	ESP	Direct	Direct	0	0	0	A	D	1	No Deposit	NULL	NULL	0	Transient	75	0	0	Check-Out	2015-08-15
0	0	2015	August	33	12	0	3	2	0	0	BB	FRA	Online TA	TA/TO	0	0	0	A	A	0	No Deposit	9	NULL	0	Contract	138	0	0	Check-Out	2015-08-15
0	2	2015	August	33	12	0	3	2	0	0	BB	PRT	Online TA	TA/TO	0	0	0	A	A	0	No Deposit	9	NULL	0	Contract	98	0	2	Check-Out	2015-08-15
1	1	2015	August	33	12	0	4	2	0	0	BB	PRT	Offline TA/TO	TA/TO	0	0	0	A	A	0	No Deposit	42	NULL	0	Transient	110	0	0	Canceled	2015-08-11
1	7	2015	August	33	12	1	4	2	0	0	BB	PRT	Online TA	TA/TO	0	0	0	A	A	0	No Deposit	9	NULL	0	Contract	90	0	1	Canceled	2015-08-06
0	6	2015	August	33	12	1	4	2	0	0	BB	TUN	Direct	Direct	0	0	0	A	A	0	No Deposit	14	NULL	0	Transient	75	0	0	Check-Out	2015-08-17
0	6	2015	August	33	12	2	4	2	0	0	BB	PRT	Online TA	TA/TO	0	0	0	A	A	0	No Deposit	9	NULL	0	Contract	90	0	2	Check-Out	2015-08-18
0	4	2015	August	33	12	2	7	2	0	0	BB	ITA	Online TA	TA/TO	0	0	0	A	A	1	No Deposit	9	NULL	0	Transient	93.56	0	2	Check-Out	2015-08-21
0	1	2015	August	33	12	3	9	1	0	0	BB	AGO	Direct	Direct	0	0	0	A	A	2	No Deposit	NULL	NULL	0	Transient-Party	75	0	0	Check-Out	2015-08-24
0	6	2015	August	33	12	0	4	2	0	0	BB	BEL	Online TA	TA/TO	0	0	0	A	A	0	No Deposit	9	NULL	0	Contract	90	0	2	Check-Out	2015-08-16
0	0	2015	August	33	12	0	4	2	0	0	BB	ITA	Online TA	TA/TO	0	0	0	A	A	0	No Deposit	9	NULL	0	Transient	76.5	0	1	Check-Out	2015-08-16
0	0	2015	August	33	13	0	1	2	0	0	BB	DEU	Online TA	TA/TO	0	0	0	A	A	0	No Deposit	9	NULL	0	Transient	138	0	0	Check-Out	2015-08-14
0	3	2015	August	33	13	0	1	2	2	0	SC	FRA	Online TA	TA/TO	0	0	0	F	F	0	No Deposit	9	NULL	0	Contract	153	0	0	Check-Out	2015-08-14
0	2	2015	August	33	13	0	2	2	0	0	BB	PRT	Online TA	TA/TO	0	0	0	A	A	0	No Deposit	NULL	NULL	0	Transient	75	0	0	Check-Out	2015-08-15
0	0	2015	August	33	13	0	0	2	0	0	BB	PRT	Online TA	TA/TO	0	0	0	A	K	0	No Deposit	NULL	NULL	0	Contract	0	0	2	Check-Out	2015-08-13
0	0	2015	August	33	13	0	1	2	0	0	BB	PRT	Direct	Direct	0	0	0	A	A	0	No Deposit	NULL	NULL	0	Transient	124	0	0	Check-Out	2015-08-14
0	2	2015	August	33	13	0	1	2	0	0	BB	PRT	Online TA	TA/TO	0	0	0	A	A	0	No Deposit	9	NULL	0	Contract	124	0	2	Check-Out	2015-08-14
0	0	2015	August	33	13	0	2	2	0	0	BB	PRT	Online TA	TA/TO	0	0	0	A	B	0	No Deposit	9	9	0	Transient	85	0	0	Check-Out	2015-08-15
1	0	2015	August	33	13	0	2	2	0	0	BB	PRT	Direct	Direct	0	0	0	D	D	0	No Deposit	NULL	NULL	0	Transient	89	0	1	No-Show	2015-08-13
0	0	2015	August	33	13	0	2	2	0	0	BB	PRT	Online TA	TA/TO	0	0	0	A	B	0	No Deposit	9	9	0	Transient	85	0	0	Check-Out	2015-08-15
0	0	2015	August	33	13	0	2	2	0	0	BB	CHN	Direct	Direct	0	0	0	A	A	3	No Deposit	NULL	NULL	0	Transient	89	0	0	Check-Out	2015-08-15
0	119	2015	August	33	13	0	3	2	0	0	BB	GBR	Online TA	TA/TO	0	0	0	A	D	0	No Deposit	9	NULL	0	Transient-Party	85.5	1	1	Check-Out	2015-08-16
0	134	2015	August	33	13	0	3	2	0	0	BB	BEL	Online TA	TA/TO	0	0	0	A	A	0	No Deposit	9	NULL	0	Transient	76.5	0	2	Check-Out	2015-08-16
0	150	2015	August	33	13	0	3	2	0	0	BB	PRT	Online TA	TA/TO	0	0	0	A	A	0	No Deposit	9	NULL	0	Transient	76.5	0	2	Check-Out	2015-08-16
0	8	2015	August	33	13	0	3	2	0	0	BB	MAR	Online TA	TA/TO	0	0	0	A	A	0	No Deposit	9	NULL	0	Contract	90	0	2	Check-Out	2015-08-16
0	119	2015	August	33	13	0	3	2	0	0	BB	GBR	Online TA	TA/TO	0	0	0	A	D	0	No Deposit	9	NULL	0	Transient-Party	76.5	1	2	Check-Out	2015-08-16
1	5	2015	August	33	13	0	3	2	0	0	BB	PRT	Online TA	TA/TO	0	0	0	A	A	0	No Deposit	9	NULL	0	Transient	98	0	1	Canceled	2015-08-08
0	3	2015	August	33	13	0	3	3	0	0	BB	COL	Online TA	TA/TO	0	0	0	A	D	0	No Deposit	9	NULL	0	Contract	140	0	1	Check-Out	2015-08-16
0	8	2015	August	33	13	0	3	2	0	0	BB	ESP	Online TA	TA/TO	0	0	0	A	A	0	No Deposit	9	NULL	0	Contract	99	1	2	Check-Out	2015-08-16
1	0	2015	August	33	13	0	2	2	0	0	BB	PRT	Direct	Direct	0	0	0	D	D	0	No Deposit	NULL	NULL	0	Transient	89	0	1	No-Show	2015-08-13
0	0	2015	August	33	13	1	3	2	0	0	BB	PRT	Online TA	TA/TO	0	0	0	A	A	0	No Deposit	9	NULL	0	Contract	146	0	1	Check-Out	2015-08-17
0	16	2015	August	33	13	2	3	2	0	0	BB	CHE	Offline TA/TO	TA/TO	0	0	0	A	A	0	No Deposit	27	NULL	0	Transient	50.4	0	0	Check-Out	2015-08-18
1	87	2015	August	33	13	2	3	2	0	0	BB	PRT	Online TA	TA/TO	0	0	0	A	A	0	No Deposit	9	NULL	0	Transient	76.5	0	0	Canceled	2015-08-11
0	3	2015	August	33	13	2	4	2	0	0	BB	FRA	Online TA	TA/TO	0	0	0	A	A	0	No Deposit	9	NULL	0	Contract	94	0	2	Check-Out	2015-08-19
0	142	2015	August	33	13	2	5	2	0	0	BB	AUT	Online TA	TA/TO	0	0	0	A	A	0	No Deposit	9	NULL	0	Transient-Party	76.5	0	1	Check-Out	2015-08-20
1	8	2015	August	33	13	2	5	2	NA	0	BB	PRT	Online TA	Undefined	0	0	0	B	B	0	No Deposit	9	NULL	0	Transient-Party	76.5	0	1	Canceled	2015-08-09
0	106	2015	August	33	13	2	7	2	0	0	BB	ITA	Online TA	TA/TO	0	0	0	A	A	0	No Deposit	9	NULL	0	Transient	76.5	0	1	Check-Out	2015-08-22
1	87	2015	August	33	14	0	1	2	0	0	BB	PRT	Groups	TA/TO	0	0	0	A	A	0	Non Refund	1	NULL	0	Transient	12	0	0	Canceled	2015-06-15
1	87	2015	August	33	14	0	1	2	0	0	BB	PRT	Groups	TA/TO	0	0	0	A	A	0	Non Refund	1	NULL	0	Transient	12	0	0	Canceled	2015-06-15
0	39	2015	August	33	14	0	2	2	0	0	HB	PRT	Offline TA/TO	TA/TO	0	0	0	A	D	1	No Deposit	6	NULL	0	Transient-Party	109	0	0	Check-Out	2015-08-16
0	39	2015	August	33	14	0	2	2	0	0	HB	PRT	Offline TA/TO	TA/TO	0	0	0	A	D	1	No Deposit	6	NULL	0	Transient-Party	109	0	0	Check-Out	2015-08-16
0	39	2015	August	33	14	0	2	2	0	0	HB	PRT	Offline TA/TO	TA/TO	0	0	0	A	D	0	No Deposit	6	NULL	0	Transient-Party	109	0	0	Check-Out	2015-08-16
0	39	2015	August	33	14	0	2	2	0	0	HB	DEU	Offline TA/TO	TA/TO	0	0	0	A	A	0	No Deposit	6	NULL	0	Transient-Party	109	0	0	Check-Out	2015-08-16
0	39	2015	August	33	14	0	2	2	0	0	HB	PRT	Offline TA/TO	TA/TO	0	0	0	A	A	1	No Deposit	6	NULL	0	Transient-Party	109	0	0	Check-Out	2015-08-16
0	39	2015	August	33	14	0	2	1	0	0	HB	PRT	Offline TA/TO	TA/TO	0	0	0	A	D	1	No Deposit	6	NULL	0	Transient-Party	87	0	0	Check-Out	2015-08-16
0	39	2015	August	33	14	0	2	1	0	0	HB	PRT	Offline TA/TO	TA/TO	0	0	0	A	A	1	No Deposit	6	NULL	0	Transient-Party	87	0	0	Check-Out	2015-08-16
1	39	2015	August	33	14	0	2	2	0	0	HB	PRT	Offline TA/TO	TA/TO	0	0	0	A	A	0	No Deposit	6	NULL	0	Transient-Party	101.5	0	0	Canceled	2015-07-06
1	39	2015	August	33	14	0	2	2	0	0	HB	PRT	Offline TA/TO	TA/TO	0	0	0	A	A	0	No Deposit	6	NULL	0	Transient-Party	101.5	0	0	Canceled	2015-07-06
1	39	2015	August	33	14	0	2	2	0	0	HB	PRT	Offline TA/TO	TA/TO	0	0	0	A	A	0	No Deposit	6	NULL	0	Transient-Party	101.5	0	0	Canceled	2015-07-06
1	39	2015	August	33	14	0	2	2	0	0	HB	PRT	Offline TA/TO	TA/TO	0	0	0	A	A	0	No Deposit	6	NULL	0	Transient-Party	101.5	0	0	Canceled	2015-07-06
1	39	2015	August	33	14	0	2	2	0	0	HB	PRT	Offline TA/TO	TA/TO	0	0	0	A	A	0	No Deposit	6	NULL	0	Transient-Party	101.5	0	0	Canceled	2015-07-06
1	1	2015	August	33	14	0	2	2	0	0	HB	PRT	Offline TA/TO	TA/TO	0	0	0	A	A	0	No Deposit	6	NULL	0	Transient-Party	101.5	0	0	Canceled	2015-08-13
1	0	2015	August	33	14	0	2	2	0	0	HB	PRT	Offline TA/TO	TA/TO	0	0	0	A	A	0	No Deposit	6	NULL	0	Transient-Party	109	0	0	Canceled	2015-08-14
1	0	2015	August	33	14	0	2	2	0	0	HB	PRT	Offline TA/TO	TA/TO	0	0	0	A	A	0	No Deposit	6	NULL	0	Transient-Party	109	0	0	Canceled	2015-08-14
0	39	2015	August	33	14	0	2	2	0	0	HB	PRT	Offline TA/TO	TA/TO	0	0	0	A	A	1	No Deposit	6	NULL	0	Transient-Party	109	0	0	Check-Out	2015-08-16
1	39	2015	August	33	14	0	2	2	0	0	HB	PRT	Offline TA/TO	TA/TO	0	0	0	A	A	0	No Deposit	6	NULL	0	Transient-Party	101.5	0	0	Canceled	2015-08-10
0	39	2015	August	33	14	0	2	2	0	0	HB	DEU	Offline TA/TO	TA/TO	0	0	0	A	D	0	No Deposit	6	NULL	0	Transient-Party	109	0	0	Check-Out	2015-08-16
0	39	2015	August	33	14	0	2	1	0	0	HB	PRT	Offline TA/TO	TA/TO	0	0	0	A	A	1	No Deposit	6	NULL	0	Transient-Party	87	0	0	Check-Out	2015-08-16
1	39	2015	August	33	14	0	2	2	0	0	HB	PRT	Offline TA/TO	TA/TO	0	0	0	A	A	0	No Deposit	6	NULL	0	Transient-Party	101.5	0	0	Canceled	2015-07-06
1	39	2015	August	33	14	0	2	2	0	0	HB	PRT	Offline TA/TO	TA/TO	0	0	0	A	A	0	No Deposit	6	NULL	0	Transient-Party	101.5	0	0	Canceled	2015-07-06
1	39	2015	August	33	14	0	2	2	0	0	HB	PRT	Offline TA/TO	TA/TO	0	0	0	A	A	0	No Deposit	6	NULL	0	Transient-Party	101.5	0	0	Canceled	2015-07-06
1	87	2015	August	33	14	0	1	2	0	0	BB	PRT	Groups	TA/TO	0	0	0	A	A	0	Non Refund	1	NULL	0	Transient	12	0	0	Canceled	2015-06-15
0	39	2015	August	33	14	0	2	2	0	0	HB	DEU	Offline TA/TO	TA/TO	0	0	0	A	A	1	No Deposit	6	NULL	0	Transient-Party	109	0	0	Check-Out	2015-08-16
0	39	2015	August	33	14	0	2	2	0	0	HB	PRT	Offline TA/TO	TA/TO	0	0	0	A	A	1	No Deposit	6	NULL	0	Transient-Party	109	0	0	Check-Out	2015-08-16
0	39	2015	August	33	14	0	2	2	0	0	HB	DEU	Offline TA/TO	TA/TO	0	0	0	A	A	0	No Deposit	6	NULL	0	Transient-Party	109	0	0	Check-Out	2015-08-16
0	39	2015	August	33	14	0	2	2	0	0	HB	DEU	Offline TA/TO	TA/TO	0	0	0	A	D	0	No Deposit	6	NULL	0	Transient-Party	109	0	0	Check-Out	2015-08-16
0	39	2015	August	33	14	0	2	1	0	0	HB	DEU	Offline TA/TO	TA/TO	0	0	0	A	A	1	No Deposit	6	NULL	0	Transient-Party	87	0	0	Check-Out	2015-08-16
0	39	2015	August	33	14	0	2	1	0	0	HB	PRT	Offline TA/TO	TA/TO	0	0	0	A	D	1	No Deposit	6	NULL	0	Transient-Party	87	0	0	Check-Out	2015-08-16
1	39	2015	August	33	14	0	2	2	0	0	HB	PRT	Offline TA/TO	TA/TO	0	0	0	A	A	0	No Deposit	6	NULL	0	Transient-Party	101.5	0	0	Canceled	2015-07-06
1	39	2015	August	33	14	0	2	2	0	0	HB	PRT	Offline TA/TO	TA/TO	0	0	0	A	A	0	No Deposit	6	NULL	0	Transient-Party	101.5	0	0	Canceled	2015-07-06
1	39	2015	August	33	14	0	2	2	0	0	HB	PRT	Offline TA/TO	TA/TO	0	0	0	A	A	0	No Deposit	6	NULL	0	Transient-Party	101.5	0	0	Canceled	2015-07-06
1	39	2015	August	33	14	0	2	2	0	0	HB	PRT	Offline TA/TO	TA/TO	0	0	0	A	A	0	No Deposit	6	NULL	0	Transient-Party	101.5	0	0	Canceled	2015-07-06
1	0	2015	August	33	14	0	2	2	0	0	HB	PRT	Offline TA/TO	TA/TO	0	0	0	A	A	0	No Deposit	6	NULL	0	Transient-Party	109	0	0	Canceled	2015-08-14
1	0	2015	August	33	14	0	2	2	0	0	HB	PRT	Offline TA/TO	TA/TO	0	0	0	A	A	0	No Deposit	6	NULL	0	Transient-Party	109	0	0	Canceled	2015-08-14
1	0	2015	August	33	14	0	2	2	0	0	HB	PRT	Offline TA/TO	TA/TO	0	0	0	A	A	0	No Deposit	6	NULL	0	Transient-Party	109	0	0	Canceled	2015-08-14
0	39	2015	August	33	14	0	2	2	0	0	HB	DEU	Offline TA/TO	TA/TO	0	0	0	A	D	0	No Deposit	6	NULL	0	Transient-Party	109	0	0	Check-Out	2015-08-16
1	39	2015	August	33	14	0	2	2	0	0	HB	PRT	Offline TA/TO	TA/TO	0	0	0	A	A	0	No Deposit	6	NULL	0	Transient-Party	101.5	0	0	Canceled	2015-07-06
1	39	2015	August	33	14	0	2	2	0	0	HB	PRT	Offline TA/TO	TA/TO	0	0	0	A	A	0	No Deposit	6	NULL	0	Transient-Party	101.5	0	0	Canceled	2015-07-06
1	39	2015	August	33	14	0	2	2	0	0	HB	PRT	Offline TA/TO	TA/TO	0	0	0	A	A	0	No Deposit	6	NULL	0	Transient-Party	101.5	0	0	Canceled	2015-07-06
1	39	2015	August	33	14	0	2	2	0	0	HB	PRT	Offline TA/TO	TA/TO	0	0	0	A	A	0	No Deposit	6	NULL	0	Transient-Party	101.5	0	0	Canceled	2015-07-06
1	0	2015	August	33	14	0	2	2	0	0	HB	PRT	Offline TA/TO	TA/TO	0	0	0	A	A	0	No Deposit	6	NULL	0	Transient-Party	109	0	0	Canceled	2015-08-14
1	0	2015	August	33	14	0	2	2	0	0	HB	PRT	Offline TA/TO	TA/TO	0	0	0	A	A	0	No Deposit	6	NULL	0	Transient-Party	109	0	0	Canceled	2015-08-14
1	0	2015	August	33	14	0	2	2	0	0	HB	PRT	Offline TA/TO	TA/TO	0	0	0	A	A	0	No Deposit	6	NULL	0	Transient-Party	109	0	0	Canceled	2015-08-14
1	0	2015	August	33	14	0	2	2	0	0	HB	PRT	Offline TA/TO	TA/TO	0	0	0	A	A	0	No Deposit	6	NULL	0	Transient-Party	109	0	0	Canceled	2015-08-14
0	39	2015	August	33	14	0	2	2	0	0	HB	DEU	Offline TA/TO	TA/TO	0	0	0	A	A	1	No Deposit	6	NULL	0	Transient-Party	109	0	0	Check-Out	2015-08-16
0	39	2015	August	33	14	0	2	2	0	0	HB	DEU	Offline TA/TO	TA/TO	0	0	0	A	A	0	No Deposit	6	NULL	0	Transient-Party	109	0	0	Check-Out	2015-08-16
0	39	2015	August	33	14	0	2	2	0	0	HB	DEU	Offline TA/TO	TA/TO	0	0	0	A	D	0	No Deposit	6	NULL	0	Transient-Party	109	0	0	Check-Out	2015-08-16
0	39	2015	August	33	14	0	2	2	0	0	HB	DEU	Offline TA/TO	TA/TO	0	0	0	A	A	0	No Deposit	6	NULL	0	Transient-Party	109	0	0	Check-Out	2015-08-16
1	39	2015	August	33	14	0	2	2	0	0	HB	PRT	Offline TA/TO	TA/TO	0	0	0	A	A	0	No Deposit	6	NULL	0	Transient-Party	101.5	0	0	Canceled	2015-07-06
1	39	2015	August	33	14	0	2	2	0	0	HB	PRT	Offline TA/TO	TA/TO	0	0	0	A	A	0	No Deposit	6	NULL	0	Transient-Party	101.5	0	0	Canceled	2015-07-06
1	39	2015	August	33	14	0	2	2	0	0	HB	PRT	Offline TA/TO	TA/TO	0	0	0	A	A	0	No Deposit	6	NULL	0	Transient-Party	101.5	0	0	Canceled	2015-07-06
0	8	2015	August	33	14	0	2	1	0	0	HB	PRT	Offline TA/TO	TA/TO	0	0	0	A	D	1	No Deposit	6	NULL	0	Transient-Party	87	0	0	Check-Out	2015-08-16
1	0	2015	August	33	14	0	2	2	0	0	HB	PRT	Offline TA/TO	TA/TO	0	0	0	A	A	0	No Deposit	6	NULL	0	Transient-Party	109	0	0	Canceled	2015-08-14
1	0	2015	August	33	14	0	2	2	0	0	HB	PRT	Offline TA/TO	TA/TO	0	0	0	A	A	0	No Deposit	6	NULL	0	Transient-Party	109	0	0	Canceled	2015-08-14
0	39	2015	August	33	14	0	2	2	0	0	HB	PRT	Offline TA/TO	TA/TO	0	0	0	A	D	1	No Deposit	6	NULL	0	Transient-Party	109	0	0	Check-Out	2015-08-16
0	39	2015	August	33	14	0	2	2	0	0	HB	DEU	Offline TA/TO	TA/TO	0	0	0	A	A	1	No Deposit	6	NULL	0	Transient-Party	109	0	0	Check-Out	2015-08-16
0	39	2015	August	33	14	0	2	2	0	0	HB	DEU	Offline TA/TO	TA/TO	0	0	0	A	A	1	No Deposit	6	NULL	0	Transient-Party	109	0	0	Check-Out	2015-08-16
0	39	2015	August	33	14	0	2	2	0	0	HB	DEU	Offline TA/TO	TA/TO	0	0	0	A	D	0	No Deposit	6	NULL	0	Transient-Party	109	0	0	Check-Out	2015-08-16
0	39	2015	August	33	14	0	2	2	0	0	HB	DEU	Offline TA/TO	TA/TO	0	0	0	A	A	0	No Deposit	6	NULL	0	Transient-Party	109	0	0	Check-Out	2015-08-16
0	39	2015	August	33	14	0	2	1	0	0	HB	PRT	Offline TA/TO	TA/TO	0	0	0	A	D	1	No Deposit	6	NULL	0	Transient-Party	87	0	0	Check-Out	2015-08-16
0	39	2015	August	33	14	0	2	1	0	0	HB	PRT	Offline TA/TO	TA/TO	0	0	0	A	D	1	No Deposit	6	NULL	0	Transient-Party	87	0	0	Check-Out	2015-08-16
1	39	2015	August	33	14	0	2	2	0	0	HB	PRT	Offline TA/TO	TA/TO	0	0	0	A	A	0	No Deposit	6	NULL	0	Transient-Party	101.5	0	0	Canceled	2015-07-06
1	39	2015	August	33	14	0	2	2	0	0	HB	PRT	Offline TA/TO	TA/TO	0	0	0	A	A	0	No Deposit	6	NULL	0	Transient-Party	101.5	0	0	Canceled	2015-07-06
1	39	2015	August	33	14	0	2	2	0	0	HB	PRT	Offline TA/TO	TA/TO	0	0	0	A	A	0	No Deposit	6	NULL	0	Transient-Party	101.5	0	0	Canceled	2015-07-06
1	39	2015	August	33	14	0	2	2	0	0	HB	PRT	Offline TA/TO	TA/TO	0	0	0	A	A	0	No Deposit	6	NULL	0	Transient-Party	101.5	0	0	Canceled	2015-07-06
1	39	2015	August	33	14	0	2	2	0	0	HB	PRT	Offline TA/TO	TA/TO	0	0	0	A	A	0	No Deposit	6	NULL	0	Transient-Party	101.5	0	0	Canceled	2015-07-06
1	39	2015	August	33	14	0	2	2	0	0	HB	PRT	Offline TA/TO	TA/TO	0	0	0	A	A	0	No Deposit	6	NULL	0	Transient-Party	101.5	0	0	Canceled	2015-07-06
1	0	2015	August	33	14	0	2	2	0	0	HB	PRT	Offline TA/TO	TA/TO	0	0	0	A	A	0	No Deposit	6	NULL	0	Transient-Party	109	0	0	Canceled	2015-08-14
0	39	2015	August	33	14	0	2	2	0	0	HB	PRT	Offline TA/TO	TA/TO	0	0	0	A	A	1	No Deposit	6	NULL	0	Transient-Party	109	0	0	Check-Out	2015-08-16
0	39	2015	August	33	14	0	2	2	0	0	HB	DEU	Offline TA/TO	TA/TO	0	0	0	A	A	0	No Deposit	6	NULL	0	Transient-Party	109	0	0	Check-Out	2015-08-16
0	39	2015	August	33	14	0	2	1	0	0	HB	DEU	Offline TA/TO	TA/TO	0	0	0	A	D	1	No Deposit	6	NULL	0	Transient-Party	87	0	0	Check-Out	2015-08-16
1	39	2015	August	33	14	0	2	2	0	0	HB	PRT	Offline TA/TO	TA/TO	0	0	0	A	A	0	No Deposit	6	NULL	0	Transient-Party	101.5	0	0	Canceled	2015-07-06
1	39	2015	August	33	14	0	2	2	0	0	HB	PRT	Offline TA/TO	TA/TO	0	0	0	A	A	0	No Deposit	6	NULL	0	Transient-Party	101.5	0	0	Canceled	2015-07-06
0	39	2015	August	33	14	0	2	2	0	0	HB	DEU	Offline TA/TO	TA/TO	0	0	0	A	A	1	No Deposit	6	NULL	0	Transient-Party	109	0	0	Check-Out	2015-08-16
0	39	2015	August	33	14	0	2	2	0	0	HB	PRT	Offline TA/TO	TA/TO	0	0	0	A	A	1	No Deposit	6	NULL	0	Transient-Party	109	0	0	Check-Out	2015-08-16
0	39	2015	August	33	14	0	2	2	0	0	HB	DEU	Offline TA/TO	TA/TO	0	0	0	A	A	0	No Deposit	6	NULL	0	Transient-Party	109	0	0	Check-Out	2015-08-16
0	39	2015	August	33	14	0	2	2	0	0	HB	DEU	Offline TA/TO	TA/TO	0	0	0	A	A	0	No Deposit	6	NULL	0	Transient-Party	109	0	0	Check-Out	2015-08-16
0	39	2015	August	33	14	0	2	2	0	0	HB	DEU	Offline TA/TO	TA/TO	0	0	0	A	D	0	No Deposit	6	NULL	0	Transient-Party	109	0	0	Check-Out	2015-08-16
0	39	2015	August	33	14	0	2	1	0	0	HB	USA	Offline TA/TO	TA/TO	0	0	0	A	A	1	No Deposit	6	NULL	0	Transient-Party	87	0	0	Check-Out	2015-08-16
1	39	2015	August	33	14	0	2	2	0	0	HB	PRT	Offline TA/TO	TA/TO	0	0	0	A	A	0	No Deposit	6	NULL	0	Transient-Party	101.5	0	0	Canceled	2015-07-06
1	39	2015	August	33	14	0	2	2	0	0	HB	PRT	Offline TA/TO	TA/TO	0	0	0	A	A	0	No Deposit	6	NULL	0	Transient-Party	101.5	0	0	Canceled	2015-07-06
1	39	2015	August	33	14	0	2	2	0	0	HB	PRT	Offline TA/TO	TA/TO	0	0	0	A	A	0	No Deposit	6	NULL	0	Transient-Party	101.5	0	0	Canceled	2015-07-06
1	39	2015	August	33	14	0	2	2	0	0	HB	PRT	Offline TA/TO	TA/TO	0	0	0	A	A	0	No Deposit	6	NULL	0	Transient-Party	101.5	0	0	Canceled	2015-07-06
1	39	2015	August	33	14	0	2	2	0	0	HB	PRT	Offline TA/TO	TA/TO	0	0	0	A	A	0	No Deposit	6	NULL	0	Transient-Party	101.5	0	0	Canceled	2015-07-06
1	39	2015	August	33	14	0	2	2	0	0	HB	PRT	Offline TA/TO	TA/TO	0	0	0	A	A	0	No Deposit	6	NULL	0	Transient-Party	101.5	0	0	Canceled	2015-07-06
1	39	2015	August	33	14	0	2	2	0	0	HB	PRT	Offline TA/TO	TA/TO	0	0	0	A	A	0	No Deposit	6	NULL	0	Transient-Party	101.5	0	0	Canceled	2015-07-06
0	39	2015	August	33	14	0	2	2	0	0	HB	PRT	Offline TA/TO	TA/TO	0	0	0	A	A	1	No Deposit	6	NULL	0	Transient-Party	109	0	0	Check-Out	2015-08-16
0	39	2015	August	33	14	0	2	2	0	0	HB	DEU	Offline TA/TO	TA/TO	0	0	0	A	A	0	No Deposit	6	NULL	0	Transient-Party	109	0	0	Check-Out	2015-08-16
0	39	2015	August	33	14	0	2	2	0	0	HB	DEU	Offline TA/TO	TA/TO	0	0	0	A	D	0	No Deposit	6	NULL	0	Transient-Party	109	0	0	Check-Out	2015-08-16
0	39	2015	August	33	14	0	2	2	0	0	HB	DEU	Offline TA/TO	TA/TO	0	0	0	A	D	0	No Deposit	6	NULL	0	Transient-Party	109	0	0	Check-Out	2015-08-16
0	39	2015	August	33	14	0	2	1	0	0	HB	PRT	Offline TA/TO	TA/TO	0	0	0	A	A	1	No Deposit	6	NULL	0	Transient-Party	87	0	0	Check-Out	2015-08-16
0	39	2015	August	33	14	0	2	1	0	0	HB	PRT	Offline TA/TO	TA/TO	0	0	0	A	D	1	No Deposit	6	NULL	0	Transient-Party	0	0	0	Check-Out	2015-08-16
1	39	2015	August	33	14	0	2	2	0	0	HB	PRT	Offline TA/TO	TA/TO	0	0	0	A	A	0	No Deposit	6	NULL	0	Transient-Party	101.5	0	0	Canceled	2015-07-06
1	39	2015	August	33	14	0	2	2	0	0	HB	PRT	Offline TA/TO	TA/TO	0	0	0	A	A	0	No Deposit	6	NULL	0	Transient-Party	101.5	0	0	Canceled	2015-07-06
1	39	2015	August	33	14	0	2	2	0	0	HB	PRT	Offline TA/TO	TA/TO	0	0	0	A	A	0	No Deposit	6	NULL	0	Transient-Party	101.5	0	0	Canceled	2015-07-06
1	39	2015	August	33	14	0	2	2	0	0	HB	PRT	Offline TA/TO	TA/TO	0	0	0	A	A	0	No Deposit	6	NULL	0	Transient-Party	101.5	0	0	Canceled	2015-07-06
1	39	2015	August	33	14	0	2	2	0	0	HB	PRT	Offline TA/TO	TA/TO	0	0	0	A	A	0	No Deposit	6	NULL	0	Transient-Party	101.5	0	0	Canceled	2015-07-06
1	0	2015	August	33	14	0	2	2	0	0	HB	PRT	Offline TA/TO	TA/TO	0	0	0	A	A	0	No Deposit	6	NULL	0	Transient-Party	109	0	0	Canceled	2015-08-14
1	0	2015	August	33	14	0	2	2	0	0	HB	PRT	Offline TA/TO	TA/TO	0	0	0	A	A	0	No Deposit	6	NULL	0	Transient-Party	109	0	0	Canceled	2015-08-14
1	0	2015	August	33	14	0	2	2	0	0	HB	PRT	Offline TA/TO	TA/TO	0	0	0	A	A	0	No Deposit	6	NULL	0	Transient-Party	109	0	0	Canceled	2015-08-14
0	39	2015	August	33	14	0	2	2	0	0	HB	PRT	Offline TA/TO	TA/TO	0	0	0	A	A	1	No Deposit	6	NULL	0	Transient-Party	109	0	0	Check-Out	2015-08-16
0	39	2015	August	33	14	0	2	2	0	0	HB	PRT	Offline TA/TO	TA/TO	0	0	0	A	D	1	No Deposit	6	NULL	0	Transient-Party	109	0	0	Check-Out	2015-08-16
0	39	2015	August	33	14	0	2	2	0	0	HB	DEU	Offline TA/TO	TA/TO	0	0	0	A	A	0	No Deposit	6	NULL	0	Transient-Party	109	0	0	Check-Out	2015-08-16
0	39	2015	August	33	14	0	2	2	0	0	HB	DEU	Offline TA/TO	TA/TO	0	0	0	A	A	0	No Deposit	6	NULL	0	Transient-Party	109	0	0	Check-Out	2015-08-16
0	39	2015	August	33	14	0	2	2	0	0	HB	DEU	Offline TA/TO	TA/TO	0	0	0	A	A	0	No Deposit	6	NULL	0	Transient-Party	109	0	0	Check-Out	2015-08-16
1	39	2015	August	33	14	0	2	2	0	0	HB	PRT	Offline TA/TO	TA/TO	0	0	0	A	A	0	No Deposit	6	NULL	0	Transient-Party	101.5	0	0	Canceled	2015-07-06
1	39	2015	August	33	14	0	2	2	0	0	HB	PRT	Offline TA/TO	TA/TO	0	0	0	A	A	0	No Deposit	6	NULL	0	Transient-Party	101.5	0	0	Canceled	2015-07-06
1	39	2015	August	33	14	0	2	2	0	0	HB	PRT	Offline TA/TO	TA/TO	0	0	0	A	A	0	No Deposit	6	NULL	0	Transient-Party	101.5	0	0	Canceled	2015-07-06
1	39	2015	August	33	14	0	2	2	0	0	HB	PRT	Offline TA/TO	TA/TO	0	0	0	A	A	0	No Deposit	6	NULL	0	Transient-Party	101.5	0	0	Canceled	2015-07-06
1	39	2015	August	33	14	0	2	2	0	0	HB	PRT	Offline TA/TO	TA/TO	0	0	0	A	A	0	No Deposit	6	NULL	0	Transient-Party	101.5	0	0	Canceled	2015-07-06
1	39	2015	August	33	14	0	2	2	0	0	HB	PRT	Offline TA/TO	TA/TO	0	0	0	A	A	0	No Deposit	6	NULL	0	Transient-Party	101.5	0	0	Canceled	2015-07-06
1	39	2015	August	33	14	0	2	2	0	0	HB	PRT	Offline TA/TO	TA/TO	0	0	0	A	A	0	No Deposit	6	NULL	0	Transient-Party	101.5	0	0	Canceled	2015-07-06
1	0	2015	August	33	14	0	2	2	0	0	HB	PRT	Offline TA/TO	TA/TO	0	0	0	A	A	0	No Deposit	6	NULL	0	Transient-Party	109	0	0	Canceled	2015-08-14
1	0	2015	August	33	14	0	2	2	0	0	HB	PRT	Offline TA/TO	TA/TO	0	0	0	A	A	0	No Deposit	6	NULL	0	Transient-Party	109	0	0	Canceled	2015-08-14
1	0	2015	August	33	14	0	2	2	0	0	HB	PRT	Offline TA/TO	TA/TO	0	0	0	A	A	0	No Deposit	6	NULL	0	Transient-Party	109	0	0	Canceled	2015-08-14
1	0	2015	August	33	14	0	2	2	0	0	HB	PRT	Offline TA/TO	TA/TO	0	0	0	A	A	0	No Deposit	6	NULL	0	Transient-Party	109	0	0	Canceled	2015-08-14
0	39	2015	August	33	14	0	2	2	0	0	HB	PRT	Offline TA/TO	TA/TO	0	0	0	A	D	1	No Deposit	6	NULL	0	Transient-Party	109	0	0	Check-Out	2015-08-16
0	39	2015	August	33	14	0	2	2	0	0	HB	PRT	Offline TA/TO	TA/TO	0	0	0	A	A	1	No Deposit	6	NULL	0	Transient-Party	109	0	0	Check-Out	2015-08-16
1	39	2015	August	33	14	0	2	2	0	0	HB	PRT	Offline TA/TO	TA/TO	0	0	0	A	A	0	No Deposit	6	NULL	0	Transient-Party	101.5	0	0	Canceled	2015-07-06
1	39	2015	August	33	14	0	2	2	0	0	HB	PRT	Offline TA/TO	TA/TO	0	0	0	A	A	0	No Deposit	6	NULL	0	Transient-Party	101.5	0	0	Canceled	2015-07-06
1	39	2015	August	33	14	0	2	2	0	0	HB	PRT	Offline TA/TO	TA/TO	0	0	0	A	A	0	No Deposit	6	NULL	0	Transient-Party	101.5	0	0	Canceled	2015-07-06
1	39	2015	August	33	14	0	2	2	0	0	HB	PRT	Offline TA/TO	TA/TO	0	0	0	A	A	0	No Deposit	6	NULL	0	Transient-Party	101.5	0	0	Canceled	2015-07-06
1	0	2015	August	33	14	0	2	2	0	0	HB	PRT	Offline TA/TO	TA/TO	0	0	0	A	A	0	No Deposit	6	NULL	0	Transient-Party	109	0	0	Canceled	2015-08-14
1	0	2015	August	33	14	0	2	2	0	0	HB	PRT	Offline TA/TO	TA/TO	0	0	0	A	A	0	No Deposit	6	NULL	0	Transient-Party	109	0	0	Canceled	2015-08-14
1	0	2015	August	33	14	0	2	2	0	0	HB	PRT	Offline TA/TO	TA/TO	0	0	0	A	A	0	No Deposit	6	NULL	0	Transient-Party	109	0	0	Canceled	2015-08-14
1	0	2015	August	33	14	0	2	2	0	0	HB	PRT	Offline TA/TO	TA/TO	0	0	0	A	A	0	No Deposit	6	NULL	0	Transient-Party	109	0	0	Canceled	2015-08-14
1	0	2015	August	33	14	0	2	2	0	0	HB	PRT	Offline TA/TO	TA/TO	0	0	0	A	A	0	No Deposit	6	NULL	0	Transient-Party	109	0	0	Canceled	2015-08-14
0	39	2015	August	33	14	0	2	2	0	0	HB	DEU	Offline TA/TO	TA/TO	0	0	0	A	A	0	No Deposit	6	NULL	0	Transient-Party	109	0	0	Check-Out	2015-08-16
1	39	2015	August	33	14	0	2	2	0	0	HB	PRT	Offline TA/TO	TA/TO	0	0	0	A	A	0	No Deposit	6	NULL	0	Transient-Party	101.5	0	0	Canceled	2015-07-06
1	39	2015	August	33	14	0	2	2	0	0	HB	PRT	Offline TA/TO	TA/TO	0	0	0	A	A	0	No Deposit	6	NULL	0	Transient-Party	101.5	0	0	Canceled	2015-07-06
1	39	2015	August	33	14	0	2	2	0	0	HB	PRT	Offline TA/TO	TA/TO	0	0	0	A	A	0	No Deposit	6	NULL	0	Transient-Party	101.5	0	0	Canceled	2015-07-06
1	39	2015	August	33	14	0	2	2	0	0	HB	PRT	Offline TA/TO	TA/TO	0	0	0	A	A	0	No Deposit	6	NULL	0	Transient-Party	101.5	0	0	Canceled	2015-07-06
1	0	2015	August	33	14	0	2	2	0	0	HB	PRT	Offline TA/TO	TA/TO	0	0	0	A	A	0	No Deposit	6	NULL	0	Transient-Party	109	0	0	Canceled	2015-08-14
1	0	2015	August	33	14	0	2	2	0	0	HB	PRT	Offline TA/TO	TA/TO	0	0	0	A	A	0	No Deposit	6	NULL	0	Transient-Party	109	0	0	Canceled	2015-08-14
0	39	2015	August	33	14	0	2	2	0	0	HB	DEU	Offline TA/TO	TA/TO	0	0	0	A	D	1	No Deposit	6	NULL	0	Transient-Party	109	0	0	Check-Out	2015-08-16
0	39	2015	August	33	14	0	2	2	0	0	HB	DEU	Offline TA/TO	TA/TO	0	0	0	A	D	0	No Deposit	6	NULL	0	Transient-Party	109	0	0	Check-Out	2015-08-16
0	39	2015	August	33	14	0	2	2	0	0	HB	DEU	Offline TA/TO	TA/TO	0	0	0	A	D	0	No Deposit	6	NULL	0	Transient-Party	109	0	0	Check-Out	2015-08-16
0	39	2015	August	33	14	0	2	2	0	0	HB	DEU	Offline TA/TO	TA/TO	0	0	0	A	A	0	No Deposit	6	NULL	0	Transient-Party	109	0	0	Check-Out	2015-08-16
0	39	2015	August	33	14	0	2	1	0	0	HB	PRT	Offline TA/TO	TA/TO	0	0	0	A	D	1	No Deposit	6	NULL	0	Transient-Party	87	0	0	Check-Out	2015-08-16
1	39	2015	August	33	14	0	2	2	0	0	HB	PRT	Offline TA/TO	TA/TO	0	0	0	A	A	0	No Deposit	6	NULL	0	Transient-Party	101.5	0	0	Canceled	2015-07-06
1	39	2015	August	33	14	0	2	2	0	0	HB	PRT	Offline TA/TO	TA/TO	0	0	0	A	A	0	No Deposit	6	NULL	0	Transient-Party	101.5	0	0	Canceled	2015-07-06
0	39	2015	August	33	14	0	2	2	0	0	HB	DEU	Offline TA/TO	TA/TO	0	0	0	A	D	0	No Deposit	6	NULL	0	Transient-Party	109	0	0	Check-Out	2015-08-16
0	39	2015	August	33	14	0	2	2	0	0	HB	DEU	Offline TA/TO	TA/TO	0	0	0	A	A	0	No Deposit	6	NULL	0	Transient-Party	109	0	0	Check-Out	2015-08-16
1	39	2015	August	33	14	0	2	2	0	0	HB	PRT	Offline TA/TO	TA/TO	0	0	0	A	A	0	No Deposit	6	NULL	0	Transient-Party	101.5	0	0	Canceled	2015-07-06
1	39	2015	August	33	14	0	2	2	0	0	HB	PRT	Offline TA/TO	TA/TO	0	0	0	A	A	0	No Deposit	6	NULL	0	Transient-Party	101.5	0	0	Canceled	2015-07-06
1	39	2015	August	33	14	0	2	2	0	0	HB	PRT	Offline TA/TO	TA/TO	0	0	0	A	A	0	No Deposit	6	NULL	0	Transient-Party	101.5	0	0	Canceled	2015-07-06
1	0	2015	August	33	14	0	2	2	0	0	HB	PRT	Offline TA/TO	TA/TO	0	0	0	A	A	0	No Deposit	6	NULL	0	Transient-Party	109	0	0	Canceled	2015-08-14
1	0	2015	August	33	14	0	2	2	0	0	HB	PRT	Offline TA/TO	TA/TO	0	0	0	A	A	0	No Deposit	6	NULL	0	Transient-Party	109	0	0	Canceled	2015-08-14
0	88	2015	August	33	14	0	2	2	0	0	BB	NLD	Online TA	TA/TO	0	0	0	A	A	0	No Deposit	9	NULL	0	Transient	76.5	0	0	Check-Out	2015-08-16
0	39	2015	August	33	14	0	2	2	0	0	HB	PRT	Offline TA/TO	TA/TO	0	0	0	A	D	1	No Deposit	6	NULL	0	Transient-Party	109	0	0	Check-Out	2015-08-16
0	39	2015	August	33	14	0	2	2	0	0	HB	PRT	Offline TA/TO	TA/TO	0	0	0	A	A	1	No Deposit	6	NULL	0	Transient-Party	109	0	0	Check-Out	2015-08-16
0	39	2015	August	33	14	0	2	2	0	0	HB	DEU	Offline TA/TO	TA/TO	0	0	0	A	A	0	No Deposit	6	NULL	0	Transient-Party	109	0	0	Check-Out	2015-08-16
0	39	2015	August	33	14	0	2	2	0	0	HB	DEU	Offline TA/TO	TA/TO	0	0	0	A	A	0	No Deposit	6	NULL	0	Transient-Party	109	0	0	Check-Out	2015-08-16
0	39	2015	August	33	14	0	2	1	0	0	HB	PRT	Offline TA/TO	TA/TO	0	0	0	A	D	2	No Deposit	6	NULL	0	Transient-Party	87	0	0	Check-Out	2015-08-16
0	39	2015	August	33	14	0	2	1	0	0	HB	PRT	Offline TA/TO	TA/TO	0	0	0	A	A	1	No Deposit	6	NULL	0	Transient-Party	87	0	0	Check-Out	2015-08-16
1	39	2015	August	33	14	0	2	2	0	0	HB	PRT	Offline TA/TO	TA/TO	0	0	0	A	A	0	No Deposit	6	NULL	0	Transient-Party	101.5	0	0	Canceled	2015-07-06
1	39	2015	August	33	14	0	2	2	0	0	HB	PRT	Offline TA/TO	TA/TO	0	0	0	A	A	0	No Deposit	6	NULL	0	Transient-Party	101.5	0	0	Canceled	2015-07-06
1	39	2015	August	33	14	0	2	2	0	0	HB	PRT	Offline TA/TO	TA/TO	0	0	0	A	A	0	No Deposit	6	NULL	0	Transient-Party	101.5	0	0	Canceled	2015-07-06
1	39	2015	August	33	14	0	2	2	0	0	HB	PRT	Offline TA/TO	TA/TO	0	0	0	A	A	0	No Deposit	6	NULL	0	Transient-Party	101.5	0	0	Canceled	2015-07-06
1	39	2015	August	33	14	0	2	2	0	0	HB	PRT	Offline TA/TO	TA/TO	0	0	0	A	A	0	No Deposit	6	NULL	0	Transient-Party	101.5	0	0	Canceled	2015-07-06
0	39	2015	August	33	14	0	2	2	0	0	HB	DEU	Offline TA/TO	TA/TO	0	0	0	A	A	1	No Deposit	6	NULL	0	Transient-Party	109	0	0	Check-Out	2015-08-16
0	39	2015	August	33	14	0	2	2	0	0	HB	DEU	Offline TA/TO	TA/TO	0	0	0	A	B	1	No Deposit	6	NULL	0	Transient-Party	109	0	1	Check-Out	2015-08-16
0	39	2015	August	33	14	0	2	2	0	0	HB	DEU	Offline TA/TO	TA/TO	0	0	0	A	D	0	No Deposit	6	NULL	0	Transient-Party	109	0	0	Check-Out	2015-08-16
0	39	2015	August	33	14	0	2	1	0	0	HB	DEU	Offline TA/TO	TA/TO	0	0	0	A	A	1	No Deposit	6	NULL	0	Transient-Party	87	0	0	Check-Out	2015-08-16
0	39	2015	August	33	14	0	2	1	0	0	HB	PRT	Offline TA/TO	TA/TO	0	0	0	A	D	1	No Deposit	6	NULL	0	Transient-Party	87	0	0	Check-Out	2015-08-16
1	39	2015	August	33	14	0	2	2	0	0	HB	PRT	Offline TA/TO	TA/TO	0	0	0	A	A	0	No Deposit	6	NULL	0	Transient-Party	101.5	0	0	Canceled	2015-07-06
1	39	2015	August	33	14	0	2	2	0	0	HB	PRT	Offline TA/TO	TA/TO	0	0	0	A	A	0	No Deposit	6	NULL	0	Transient-Party	101.5	0	0	Canceled	2015-07-06
1	39	2015	August	33	14	0	2	2	0	0	HB	PRT	Offline TA/TO	TA/TO	0	0	0	A	A	0	No Deposit	6	NULL	0	Transient-Party	101.5	0	0	Canceled	2015-07-06
1	39	2015	August	33	14	0	2	2	0	0	HB	PRT	Offline TA/TO	TA/TO	0	0	0	A	A	0	No Deposit	6	NULL	0	Transient-Party	101.5	0	0	Canceled	2015-07-06
1	39	2015	August	33	14	0	2	2	0	0	HB	PRT	Offline TA/TO	TA/TO	0	0	0	A	A	0	No Deposit	6	NULL	0	Transient-Party	101.5	0	0	Canceled	2015-07-06
1	39	2015	August	33	14	0	2	2	0	0	HB	PRT	Offline TA/TO	TA/TO	0	0	0	A	A	0	No Deposit	6	NULL	0	Transient-Party	101.5	0	0	Canceled	2015-07-06
1	0	2015	August	33	14	0	2	2	0	0	HB	PRT	Offline TA/TO	TA/TO	0	0	0	A	A	0	No Deposit	6	NULL	0	Transient-Party	109	0	0	Canceled	2015-08-14
1	0	2015	August	33	14	0	2	2	0	0	HB	PRT	Offline TA/TO	TA/TO	0	0	0	A	A	0	No Deposit	6	NULL	0	Transient-Party	109	0	0	Canceled	2015-08-14
1	6	2015	August	33	14	1	2	2	0	0	BB	PRT	Online TA	TA/TO	0	0	0	A	A	0	No Deposit	9	NULL	0	Transient-Party	95.33	0	2	Canceled	2015-08-13
1	3	2015	August	33	14	1	2	2	0	0	BB	PRT	Online TA	TA/TO	0	0	0	A	A	0	No Deposit	9	NULL	0	Contract	126.67	0	2	Canceled	2015-08-13
0	4	2015	August	33	14	1	2	2	2	0	SC	PRT	Online TA	TA/TO	0	0	0	F	F	0	No Deposit	9	NULL	0	Contract	162	1	3	Check-Out	2015-08-17
0	150	2015	August	33	14	1	2	2	0	0	BB	FRA	Online TA	TA/TO	0	0	0	A	A	0	No Deposit	9	NULL	0	Transient	76.5	0	1	Check-Out	2015-08-17
0	1	2015	August	33	14	1	2	2	0	0	BB	PRT	Complementary	Direct	0	0	0	B	B	2	No Deposit	NULL	45	0	Transient	0	0	0	Check-Out	2015-08-17
1	6	2015	August	33	14	1	2	2	0	0	BB	PRT	Online TA	TA/TO	0	0	0	A	A	0	No Deposit	9	NULL	0	Transient-Party	95.33	0	2	Canceled	2015-08-13
0	1	2015	August	33	14	1	2	2	0	0	BB	PRT	Complementary	Direct	0	0	0	B	B	2	No Deposit	NULL	45	0	Transient	0	0	0	Check-Out	2015-08-17
0	133	2015	August	33	14	2	2	2	0	0	BB	FRA	Online TA	TA/TO	0	0	0	A	A	0	No Deposit	8	NULL	0	Transient	76.5	0	1	Check-Out	2015-08-18
0	119	2015	August	33	14	2	2	2	0	0	BB	BEL	Online TA	TA/TO	0	0	0	A	A	0	No Deposit	9	NULL	0	Transient	76.5	0	1	Check-Out	2015-08-18
0	6	2015	August	33	14	2	3	1	0	0	BB	FRA	Online TA	TA/TO	0	0	0	A	A	0	No Deposit	9	NULL	0	Transient-Party	83.2	0	1	Check-Out	2015-08-19
0	6	2015	August	33	14	2	3	1	0	0	BB	FRA	Online TA	TA/TO	0	0	0	A	A	0	No Deposit	9	NULL	0	Transient-Party	83.2	0	1	Check-Out	2015-08-19
0	6	2015	August	33	14	2	3	2	0	0	BB	FRA	Online TA	TA/TO	0	0	0	A	A	0	No Deposit	9	NULL	0	Transient-Party	93.2	0	0	Check-Out	2015-08-19
0	4	2015	August	33	14	2	5	2	0	0	BB	FRA	Online TA	TA/TO	0	0	0	A	A	0	No Deposit	9	NULL	0	Transient-Party	106.14	0	1	Check-Out	2015-08-21
0	10	2015	August	33	14	2	6	2	0	0	BB	FRA	Direct	Direct	0	0	0	A	A	1	No Deposit	14	NULL	0	Transient	75	0	1	Check-Out	2015-08-22
0	4	2015	August	33	15	0	1	2	0	0	BB	PRT	Online TA	TA/TO	0	0	0	A	E	0	No Deposit	9	NULL	0	Contract	124	0	1	Check-Out	2015-08-16
0	0	2015	August	33	15	0	1	2	0	0	BB	PRT	Direct	Direct	0	0	0	B	B	0	No Deposit	NULL	NULL	0	Transient	120	0	0	Check-Out	2015-08-16
0	4	2015	August	33	15	0	1	2	0	0	BB	FRA	Online TA	TA/TO	0	0	0	A	B	0	No Deposit	9	NULL	0	Contract	124	0	1	Check-Out	2015-08-16
0	4	2015	August	33	15	0	1	2	0	0	BB	FRA	Online TA	TA/TO	0	0	0	A	B	0	No Deposit	9	NULL	0	Contract	124	0	1	Check-Out	2015-08-16
0	5	2015	August	33	15	0	1	2	0	0	BB	FRA	Online TA	TA/TO	0	0	0	A	E	0	No Deposit	9	NULL	0	Transient	124	0	2	Check-Out	2015-08-16
0	5	2015	August	33	15	1	1	2	2	0	BB	PRT	Direct	Direct	0	0	0	F	F	0	No Deposit	NULL	NULL	0	Transient	122	0	1	Check-Out	2015-08-17
0	16	2015	August	33	15	1	1	2	0	0	HB	ITA	Offline TA/TO	TA/TO	0	0	0	A	B	0	No Deposit	17	NULL	0	Transient-Party	104	0	0	Check-Out	2015-08-17
1	5	2015	August	33	15	1	1	2	2	0	BB	PRT	Online TA	TA/TO	0	0	0	F	F	0	No Deposit	9	NULL	0	Contract	162	0	1	Canceled	2015-08-10
0	40	2015	August	33	15	2	2	2	0	0	BB	ESP	Groups	TA/TO	0	0	0	A	D	0	No Deposit	1	NULL	0	Transient-Party	62	0	0	Check-Out	2015-08-19
0	40	2015	August	33	15	2	2	2	0	0	BB	ESP	Groups	TA/TO	0	0	0	A	A	0	No Deposit	1	NULL	0	Transient-Party	62	0	0	Check-Out	2015-08-19
0	40	2015	August	33	15	2	2	2	0	0	BB	ESP	Groups	TA/TO	0	0	0	A	A	0	No Deposit	1	NULL	0	Transient-Party	62	0	0	Check-Out	2015-08-19
0	40	2015	August	33	15	2	2	2	0	0	BB	ESP	Groups	TA/TO	0	0	0	A	A	0	No Deposit	1	NULL	0	Transient-Party	62	0	0	Check-Out	2015-08-19
1	40	2015	August	33	15	2	2	2	0	0	BB	PRT	Groups	TA/TO	0	0	0	A	A	0	No Deposit	1	NULL	0	Transient-Party	62	0	0	Canceled	2015-08-06
0	40	2015	August	33	15	2	2	1	0	0	BB	ESP	Groups	TA/TO	0	0	0	A	E	0	No Deposit	1	NULL	0	Transient-Party	60	0	0	Check-Out	2015-08-19
0	40	2015	August	33	15	2	2	2	0	0	BB	ESP	Groups	TA/TO	0	0	0	A	A	0	No Deposit	1	NULL	0	Transient-Party	62	0	0	Check-Out	2015-08-19
0	40	2015	August	33	15	2	2	2	0	0	BB	ESP	Groups	TA/TO	0	0	0	A	A	0	No Deposit	1	NULL	0	Transient-Party	62	0	0	Check-Out	2015-08-19
1	40	2015	August	33	15	2	2	2	0	0	BB	PRT	Groups	TA/TO	0	0	0	A	A	0	No Deposit	1	NULL	0	Transient-Party	62	0	0	Canceled	2015-08-06
1	40	2015	August	33	15	2	2	2	0	0	BB	PRT	Groups	TA/TO	0	0	0	A	A	0	No Deposit	1	NULL	0	Transient-Party	62	0	0	Canceled	2015-08-06
1	5	2015	August	33	15	2	2	1	0	0	BB	PRT	Online TA	TA/TO	0	0	0	A	A	0	No Deposit	9	NULL	0	Transient	99.75	0	0	Canceled	2015-08-14
0	40	2015	August	33	15	2	2	2	0	0	BB	ESP	Groups	TA/TO	0	0	0	A	A	0	No Deposit	1	NULL	0	Transient-Party	62	0	0	Check-Out	2015-08-19
0	40	2015	August	33	15	2	2	2	0	0	BB	ESP	Groups	TA/TO	0	0	0	A	A	0	No Deposit	1	NULL	0	Transient-Party	62	0	0	Check-Out	2015-08-19
0	2	2015	August	33	15	2	2	2	0	0	BB	ESP	Groups	TA/TO	0	0	0	A	E	0	No Deposit	1	NULL	0	Transient-Party	62	0	0	Check-Out	2015-08-19
0	40	2015	August	33	15	2	2	1	0	0	BB	ESP	Groups	TA/TO	0	0	0	A	A	1	No Deposit	1	NULL	0	Transient-Party	60	0	0	Check-Out	2015-08-19
1	40	2015	August	33	15	2	2	2	0	0	BB	PRT	Groups	TA/TO	0	0	0	A	A	0	No Deposit	1	NULL	0	Transient-Party	62	0	0	Canceled	2015-08-06
0	145	2015	August	33	15	2	2	2	0	0	BB	PRT	Online TA	TA/TO	0	0	0	A	D	0	No Deposit	9	NULL	0	Transient	76.5	0	1	Check-Out	2015-08-19
0	40	2015	August	33	15	2	2	2	0	0	BB	ESP	Groups	TA/TO	0	0	0	A	A	0	No Deposit	1	NULL	0	Transient-Party	62	0	0	Check-Out	2015-08-19
0	40	2015	August	33	15	2	2	1	0	0	BB	ESP	Groups	TA/TO	0	0	0	A	A	0	No Deposit	1	NULL	0	Transient-Party	60	0	0	Check-Out	2015-08-19
0	40	2015	August	33	15	2	2	2	0	0	BB	ESP	Groups	TA/TO	0	0	0	A	A	0	No Deposit	1	NULL	0	Transient-Party	62	0	0	Check-Out	2015-08-19
0	40	2015	August	33	15	2	2	2	0	0	BB	ESP	Groups	TA/TO	0	0	0	A	A	0	No Deposit	1	NULL	0	Transient-Party	62	0	0	Check-Out	2015-08-19
0	40	2015	August	33	15	2	2	2	0	0	BB	ESP	Groups	TA/TO	0	0	0	A	A	0	No Deposit	1	NULL	0	Transient-Party	62	0	0	Check-Out	2015-08-19
0	40	2015	August	33	15	2	2	2	0	0	BB	ESP	Groups	TA/TO	0	0	0	A	A	0	No Deposit	1	NULL	0	Transient-Party	62	0	0	Check-Out	2015-08-19
1	40	2015	August	33	15	2	2	2	0	0	BB	PRT	Groups	TA/TO	0	0	0	A	A	0	No Deposit	1	NULL	0	Transient-Party	62	0	0	Canceled	2015-08-06
1	40	2015	August	33	15	2	2	2	0	0	BB	PRT	Groups	TA/TO	0	0	0	A	A	0	No Deposit	1	NULL	0	Transient-Party	62	0	0	Canceled	2015-08-06
0	40	2015	August	33	15	2	2	1	0	0	BB	ESP	Groups	TA/TO	0	0	0	A	A	1	No Deposit	1	NULL	0	Transient-Party	60	0	0	Check-Out	2015-08-19
0	40	2015	August	33	15	2	2	2	0	0	BB	ESP	Groups	TA/TO	0	0	0	A	B	0	No Deposit	1	NULL	0	Transient-Party	62	0	0	Check-Out	2015-08-19
1	40	2015	August	33	15	2	2	2	0	0	BB	PRT	Groups	TA/TO	0	0	0	A	A	0	No Deposit	1	NULL	0	Transient-Party	62	0	0	Canceled	2015-08-06
1	40	2015	August	33	15	2	2	2	0	0	BB	PRT	Groups	TA/TO	0	0	0	A	A	0	No Deposit	1	NULL	0	Transient-Party	62	0	0	Canceled	2015-08-06
0	7	2015	August	33	15	2	3	2	1	0	BB	LUX	Direct	Direct	0	0	0	A	D	0	No Deposit	14	NULL	0	Transient	90	0	1	Check-Out	2015-08-20
0	8	2015	August	33	15	2	3	2	0	0	BB	NLD	Direct	Direct	0	0	0	A	A	0	No Deposit	14	NULL	0	Transient	75	0	0	Check-Out	2015-08-20
1	93	2015	August	33	15	2	3	2	0	0	BB	PRT	Online TA	TA/TO	0	0	0	A	A	0	No Deposit	9	NULL	0	Transient	76.5	0	2	Canceled	2015-06-23
1	93	2015	August	33	15	2	3	2	0	0	BB	PRT	Online TA	TA/TO	0	0	0	A	A	0	No Deposit	9	NULL	0	Transient	85.5	0	1	Canceled	2015-06-23
0	8	2015	August	33	15	2	5	2	0	0	BB	PRT	Direct	Direct	0	0	0	A	A	1	No Deposit	14	NULL	0	Transient	75	0	0	Check-Out	2015-08-22
0	40	2015	August	33	15	2	2	3	0	0	BB	ESP	Groups	TA/TO	0	0	0	A	D	1	No Deposit	1	NULL	0	Transient-Party	84	0	1	Check-Out	2015-08-19
1	40	2015	August	33	15	2	2	2	0	0	BB	PRT	Groups	TA/TO	0	0	0	A	A	0	No Deposit	1	NULL	0	Transient-Party	62	0	0	Canceled	2015-08-06
1	40	2015	August	33	15	2	2	2	0	0	BB	PRT	Groups	TA/TO	0	0	0	A	A	0	No Deposit	1	NULL	0	Transient-Party	62	0	0	Canceled	2015-08-06
0	40	2015	August	33	15	2	2	2	0	0	BB	ESP	Groups	TA/TO	0	0	0	A	A	0	No Deposit	1	NULL	0	Transient-Party	62	0	0	Check-Out	2015-08-19
1	40	2015	August	33	15	2	2	2	0	0	BB	PRT	Groups	TA/TO	0	0	0	A	A	0	No Deposit	1	NULL	0	Transient-Party	62	0	0	Canceled	2015-08-06
0	131	2015	August	33	15	2	1	2	0	0	HB	ITA	Offline TA/TO	TA/TO	0	0	0	A	A	0	No Deposit	17	NULL	0	Transient-Party	94.5	0	0	Check-Out	2015-08-18
0	131	2015	August	33	15	2	1	2	0	0	HB	ITA	Offline TA/TO	TA/TO	0	0	0	A	A	0	No Deposit	17	NULL	0	Transient-Party	94.5	0	0	Check-Out	2015-08-18
1	131	2015	August	33	15	2	1	2	0	0	HB	ITA	Offline TA/TO	TA/TO	0	0	0	A	A	0	No Deposit	17	NULL	0	Transient-Party	94.5	0	0	Canceled	2015-08-01
1	131	2015	August	33	15	2	1	2	0	0	HB	ITA	Offline TA/TO	TA/TO	0	0	0	A	A	0	No Deposit	17	NULL	0	Transient-Party	94.5	0	0	Canceled	2015-08-01
0	5	2015	August	33	15	2	1	2	0	0	HB	ITA	Offline TA/TO	TA/TO	0	0	0	A	D	0	No Deposit	17	NULL	0	Transient-Party	94.5	0	0	Check-Out	2015-08-18
1	131	2015	August	33	15	2	1	1	0	0	HB	ITA	Offline TA/TO	TA/TO	0	0	0	A	A	1	No Deposit	17	NULL	0	Transient-Party	36.25	0	0	Canceled	2015-08-13
1	131	2015	August	33	15	2	1	2	0	0	HB	ITA	Offline TA/TO	TA/TO	0	0	0	A	A	0	No Deposit	17	NULL	0	Transient-Party	94.5	0	0	Canceled	2015-08-01
1	131	2015	August	33	15	2	1	2	0	0	HB	ITA	Offline TA/TO	TA/TO	0	0	0	A	A	0	No Deposit	17	NULL	0	Transient-Party	94.5	0	0	Canceled	2015-08-01
0	131	2015	August	33	15	2	1	2	0	0	HB	ITA	Offline TA/TO	TA/TO	0	0	0	A	E	0	No Deposit	17	NULL	0	Transient-Party	94.5	0	0	Check-Out	2015-08-18
1	131	2015	August	33	15	2	1	2	0	0	HB	ITA	Offline TA/TO	TA/TO	0	0	0	A	A	0	No Deposit	17	NULL	0	Transient-Party	94.5	0	0	Canceled	2015-08-01
1	2	2015	August	33	15	2	1	2	1	0	BB	ITA	Offline TA/TO	TA/TO	0	0	0	A	A	0	No Deposit	17	NULL	0	Transient-Party	68.5	0	0	Canceled	2015-08-13
1	131	2015	August	33	15	2	1	2	0	0	HB	ITA	Offline TA/TO	TA/TO	0	0	0	A	A	0	No Deposit	17	NULL	0	Transient-Party	94.5	0	0	Canceled	2015-08-01
0	5	2015	August	33	15	2	1	2	0	0	HB	ITA	Offline TA/TO	TA/TO	0	0	0	A	D	0	No Deposit	17	NULL	0	Transient-Party	94.5	0	0	Check-Out	2015-08-18
0	5	2015	August	33	15	2	1	2	1	0	HB	ITA	Offline TA/TO	TA/TO	0	0	0	A	D	1	No Deposit	17	NULL	0	Transient-Party	116.5	0	0	Check-Out	2015-08-18
0	131	2015	August	33	15	2	1	2	0	0	HB	ITA	Offline TA/TO	TA/TO	0	0	0	A	A	2	No Deposit	17	NULL	0	Transient-Party	94.5	0	0	Check-Out	2015-08-18
0	131	2015	August	33	15	2	1	2	0	0	HB	ITA	Offline TA/TO	TA/TO	0	0	0	A	A	0	No Deposit	17	NULL	0	Transient-Party	94.5	0	0	Check-Out	2015-08-18
1	131	2015	August	33	15	2	1	2	0	0	HB	ITA	Offline TA/TO	TA/TO	0	0	0	A	A	0	No Deposit	17	NULL	0	Transient-Party	94.5	0	0	Canceled	2015-08-01
0	131	2015	August	33	15	2	1	2	0	0	HB	ITA	Offline TA/TO	TA/TO	0	0	0	A	A	0	No Deposit	17	NULL	0	Transient-Party	94.5	0	0	Check-Out	2015-08-18
1	131	2015	August	33	15	2	1	2	0	0	HB	ITA	Offline TA/TO	TA/TO	0	0	0	A	A	0	No Deposit	17	NULL	0	Transient-Party	94.5	0	0	Canceled	2015-08-01
1	131	2015	August	33	15	2	1	2	0	0	HB	ITA	Offline TA/TO	TA/TO	0	0	0	A	A	0	No Deposit	17	NULL	0	Transient-Party	94.5	0	0	Canceled	2015-08-01
0	2	2015	August	33	15	2	1	1	0	0	HB	ITA	Offline TA/TO	TA/TO	0	0	0	A	D	0	No Deposit	17	NULL	0	Transient-Party	72.5	0	0	Check-Out	2015-08-18
0	1	2015	August	33	15	2	1	3	0	0	HB	ITA	Offline TA/TO	TA/TO	0	0	0	A	E	1	No Deposit	17	NULL	0	Transient-Party	138.5	0	1	Check-Out	2015-08-18
1	11	2015	August	33	15	2	1	3	0	0	HB	ITA	Offline TA/TO	TA/TO	0	0	0	A	D	1	No Deposit	17	NULL	0	Transient-Party	138.5	0	1	Canceled	2015-08-13
0	131	2015	August	33	15	2	1	2	0	0	HB	ITA	Offline TA/TO	TA/TO	0	0	0	A	A	0	No Deposit	17	NULL	0	Transient-Party	94.5	0	0	Check-Out	2015-08-18
0	9	2015	August	33	15	2	1	1	0	0	HB	ITA	Offline TA/TO	TA/TO	0	0	0	A	A	0	No Deposit	17	NULL	0	Transient-Party	36.25	0	0	Check-Out	2015-08-18
1	131	2015	August	33	15	2	1	2	0	0	HB	ITA	Offline TA/TO	TA/TO	0	0	0	A	A	0	No Deposit	17	NULL	0	Transient-Party	94.5	0	0	Canceled	2015-08-01
1	131	2015	August	33	15	2	1	2	0	0	HB	ITA	Offline TA/TO	TA/TO	0	0	0	A	A	0	No Deposit	17	NULL	0	Transient-Party	94.5	0	0	Canceled	2015-08-01
1	131	2015	August	33	15	2	1	2	0	0	HB	ITA	Offline TA/TO	TA/TO	0	0	0	A	A	0	No Deposit	17	NULL	0	Transient-Party	94.5	0	0	Canceled	2015-08-01
0	0	2015	August	33	15	2	1	2	0	0	BB	PRT	Online TA	TA/TO	0	0	0	A	A	0	No Deposit	9	NULL	0	Transient	90	0	0	Check-Out	2015-08-18
1	131	2015	August	33	15	2	1	2	0	0	HB	ITA	Offline TA/TO	TA/TO	0	0	0	A	A	0	No Deposit	17	NULL	0	Transient-Party	94.5	0	0	Canceled	2015-08-01
1	131	2015	August	33	15	2	1	2	0	0	HB	ITA	Offline TA/TO	TA/TO	0	0	0	A	A	0	No Deposit	17	NULL	0	Transient-Party	94.5	0	0	Canceled	2015-08-01
0	5	2015	August	33	15	2	1	2	0	0	HB	ITA	Offline TA/TO	TA/TO	0	0	0	A	A	0	No Deposit	17	NULL	0	Transient-Party	47.25	0	0	Check-Out	2015-08-18
0	5	2015	August	33	15	2	1	2	0	0	HB	ITA	Offline TA/TO	TA/TO	0	0	0	A	D	0	No Deposit	17	NULL	0	Transient-Party	94.5	0	0	Check-Out	2015-08-18
1	2	2015	August	33	15	2	1	1	0	0	HB	ITA	Offline TA/TO	TA/TO	0	0	0	A	A	0	No Deposit	17	NULL	0	Transient-Party	72.5	0	0	Canceled	2015-08-13
0	11	2015	August	33	15	2	1	2	0	0	HB	ITA	Offline TA/TO	TA/TO	0	0	0	A	A	0	No Deposit	17	NULL	0	Transient-Party	94.5	0	0	Check-Out	2015-08-18
0	131	2015	August	33	15	2	1	2	0	0	HB	ITA	Offline TA/TO	TA/TO	0	0	0	A	E	0	No Deposit	17	NULL	0	Transient-Party	94.5	0	0	Check-Out	2015-08-18
0	131	2015	August	33	15	2	1	2	0	0	HB	ITA	Offline TA/TO	TA/TO	0	0	0	A	D	0	No Deposit	17	NULL	0	Transient-Party	94.5	0	0	Check-Out	2015-08-18
1	131	2015	August	33	15	2	1	2	0	0	HB	ITA	Offline TA/TO	TA/TO	0	0	0	A	A	0	No Deposit	17	NULL	0	Transient-Party	94.5	0	0	Canceled	2015-08-01
0	5	2015	August	34	16	2	2	2	0	0	BB	PRT	Direct	Direct	0	0	0	A	A	0	No Deposit	NULL	NULL	0	Transient	75	0	0	Check-Out	2015-08-20
0	8	2015	August	34	16	2	2	2	2	0	SC	PRT	Online TA	TA/TO	0	0	0	F	F	0	No Deposit	9	NULL	0	Transient	153	0	1	Check-Out	2015-08-20
0	12	2015	August	34	16	2	3	3	0	0	BB	DEU	Offline TA/TO	TA/TO	0	0	0	A	D	1	No Deposit	27	NULL	0	Transient	68.8	0	0	Check-Out	2015-08-21
0	5	2015	August	34	16	2	3	2	2	0	BB	ESP	Online TA	TA/TO	0	0	0	F	F	0	No Deposit	9	NULL	0	Contract	162	1	2	Check-Out	2015-08-21
1	8	2015	August	34	16	1	0	2	0	0	BB	PRT	Online TA	TA/TO	0	0	0	A	A	1	No Deposit	9	NULL	0	Transient	99	0	1	Canceled	2015-08-12
1	6	2015	August	34	16	1	0	2	2	0	BB	PRT	Online TA	TA/TO	0	0	0	F	F	0	No Deposit	9	NULL	0	Transient	162	0	0	Canceled	2015-08-13
0	5	2015	August	34	16	1	0	1	0	0	BB	PRT	Direct	Direct	0	0	0	A	A	0	No Deposit	14	NULL	0	Transient	75	0	0	Check-Out	2015-08-17
0	137	2015	August	34	16	1	0	2	0	0	BB	GBR	Online TA	TA/TO	0	0	0	A	A	0	No Deposit	9	NULL	0	Transient	76.5	0	0	Check-Out	2015-08-17
0	3	2015	August	34	16	2	0	2	0	0	BB	PRT	Direct	Direct	0	0	0	B	B	0	No Deposit	NULL	NULL	0	Transient-Party	75	0	1	Check-Out	2015-08-18
0	3	2015	August	34	16	2	0	0	2	0	BB	PRT	Direct	Direct	0	0	0	B	B	1	No Deposit	NULL	NULL	0	Transient-Party	6	0	1	Check-Out	2015-08-18
0	0	2015	August	34	16	2	1	2	0	0	BB	PRT	Direct	Direct	0	0	0	A	A	2	No Deposit	NULL	NULL	0	Transient	124	0	0	Check-Out	2015-08-19
0	1	2015	August	34	16	2	1	2	0	0	BB	FRA	Direct	Direct	0	0	0	D	D	1	No Deposit	14	NULL	0	Group	139	0	0	Check-Out	2015-08-19
0	5	2015	August	34	16	2	1	1	0	0	BB	IRL	Direct	Direct	0	0	0	A	A	0	No Deposit	14	NULL	0	Transient	67	0	0	Check-Out	2015-08-19
0	6	2015	August	34	16	2	1	2	1	0	BB	ESP	Direct	Direct	0	0	0	A	D	0	No Deposit	14	NULL	0	Transient	90	0	2	Check-Out	2015-08-19
0	3	2015	August	34	16	2	1	2	0	0	BB	BEL	Direct	Direct	0	0	0	A	A	0	No Deposit	14	NULL	0	Transient	75	0	0	Check-Out	2015-08-19
0	6	2015	August	34	16	2	1	2	1	0	BB	ESP	Direct	Direct	0	0	0	A	D	0	No Deposit	14	NULL	0	Transient	90	0	2	Check-Out	2015-08-19
1	127	2015	August	34	16	2	1	2	0	0	BB	PRT	Offline TA/TO	TA/TO	0	0	0	A	A	0	No Deposit	13	NULL	0	Transient	63.75	0	1	Canceled	2015-08-12
0	1	2015	August	34	16	2	1	2	0	0	BB	FRA	Online TA	TA/TO	0	0	0	A	D	0	No Deposit	9	NULL	0	Transient	138	0	2	Check-Out	2015-08-19
0	5	2015	August	34	16	2	1	2	0	0	BB	BEL	Online TA	TA/TO	0	0	0	A	A	0	No Deposit	9	NULL	0	Contract	105	0	2	Check-Out	2015-08-19
0	5	2015	August	34	16	2	1	2	0	0	BB	BEL	Online TA	TA/TO	0	0	0	A	A	0	No Deposit	9	NULL	0	Contract	105	0	2	Check-Out	2015-08-19
0	6	2015	August	34	16	2	1	2	0	0	BB	ESP	Direct	Direct	0	0	0	A	D	0	No Deposit	14	NULL	0	Transient	90	0	1	Check-Out	2015-08-19
0	5	2015	August	34	16	2	2	2	0	0	SC	PRT	Online TA	TA/TO	0	0	0	A	A	0	No Deposit	9	NULL	0	Contract	92.25	0	0	Check-Out	2015-08-20
1	90	2015	August	34	16	2	4	2	0	0	BB	PRT	Online TA	TA/TO	0	0	0	A	A	0	No Deposit	9	NULL	0	Transient	76.5	0	0	Canceled	2015-06-15
0	6	2015	August	34	16	3	5	1	0	0	BB	MAR	Online TA	TA/TO	0	0	0	A	A	0	No Deposit	9	NULL	0	Transient	85.63	0	2	Check-Out	2015-08-24
0	0	2015	August	34	17	1	0	2	0	0	BB	PRT	Direct	Direct	0	0	0	A	D	1	No Deposit	NULL	NULL	0	Transient	124	0	0	Check-Out	2015-08-18
0	0	2015	August	34	17	1	0	1	0	0	BB	PRT	Direct	Direct	0	0	0	A	A	1	No Deposit	NULL	NULL	0	Transient	114	0	0	Check-Out	2015-08-18
0	0	2015	August	34	17	1	0	2	0	0	BB	AGO	Direct	Direct	0	0	0	A	A	2	No Deposit	NULL	NULL	0	Transient	124	0	0	Check-Out	2015-08-18
0	0	2015	August	34	17	1	0	1	0	0	BB	AGO	Direct	Direct	0	0	0	A	A	0	No Deposit	NULL	NULL	0	Transient	114	0	0	Check-Out	2015-08-18
0	0	2015	August	34	17	1	0	2	0	0	SC	FRA	Online TA	TA/TO	0	0	0	D	D	1	No Deposit	9	NULL	0	Contract	129	0	0	Check-Out	2015-08-18
1	0	2015	August	34	17	1	0	1	0	0	BB	PRT	Direct	Direct	0	0	0	A	A	0	No Deposit	NULL	NULL	0	Transient	114	0	0	Canceled	2015-08-17
0	0	2015	August	34	17	1	0	2	0	0	BB	ROU	Online TA	TA/TO	0	0	0	A	D	0	No Deposit	9	NULL	0	Contract	138	0	0	Check-Out	2015-08-18
0	46	2015	August	34	17	1	1	2	0	0	BB	ESP	Groups	TA/TO	0	0	0	A	A	0	No Deposit	1	NULL	0	Transient-Party	62	0	0	Check-Out	2015-08-19
0	46	2015	August	34	17	1	1	2	0	0	BB	ESP	Groups	TA/TO	0	0	0	A	A	0	No Deposit	1	NULL	0	Transient-Party	62	0	0	Check-Out	2015-08-19
0	46	2015	August	34	17	1	1	2	0	0	BB	ESP	Groups	TA/TO	0	0	0	A	A	0	No Deposit	1	NULL	0	Transient-Party	62	0	0	Check-Out	2015-08-19
0	46	2015	August	34	17	1	1	1	0	0	BB	ESP	Groups	TA/TO	0	0	0	A	A	0	No Deposit	1	NULL	0	Transient-Party	60	0	0	Check-Out	2015-08-19
0	46	2015	August	34	17	1	1	2	0	0	BB	ESP	Groups	TA/TO	0	0	0	A	A	0	No Deposit	1	NULL	0	Transient-Party	62	0	0	Check-Out	2015-08-19
0	46	2015	August	34	17	1	1	2	0	0	BB	ESP	Groups	TA/TO	0	0	0	A	A	0	No Deposit	1	NULL	0	Transient-Party	62	0	0	Check-Out	2015-08-19
1	46	2015	August	34	17	1	1	1	0	0	BB	PRT	Groups	TA/TO	0	0	0	A	A	1	No Deposit	1	NULL	0	Transient-Party	60	0	0	Canceled	2015-08-12
0	46	2015	August	34	17	1	1	2	0	0	BB	ESP	Groups	TA/TO	0	0	0	A	D	0	No Deposit	1	NULL	0	Transient-Party	62	0	1	Check-Out	2015-08-19
0	46	2015	August	34	17	1	1	2	0	0	BB	ESP	Groups	TA/TO	0	0	0	A	A	0	No Deposit	1	NULL	0	Transient-Party	62	0	1	Check-Out	2015-08-19
0	46	2015	August	34	17	1	1	1	0	0	BB	ESP	Groups	TA/TO	0	0	0	A	A	0	No Deposit	1	NULL	0	Transient-Party	60	0	0	Check-Out	2015-08-19
0	46	2015	August	34	17	1	1	3	0	0	BB	ESP	Groups	TA/TO	0	0	0	A	D	1	No Deposit	1	NULL	0	Transient-Party	84	0	2	Check-Out	2015-08-19
0	46	2015	August	34	17	1	1	2	0	0	BB	ESP	Groups	TA/TO	0	0	0	A	A	0	No Deposit	1	NULL	0	Transient-Party	62	0	1	Check-Out	2015-08-19
0	46	2015	August	34	17	1	1	2	0	0	BB	ESP	Groups	TA/TO	0	0	0	A	A	0	No Deposit	1	NULL	0	Transient-Party	62	0	0	Check-Out	2015-08-19
0	46	2015	August	34	17	1	1	1	0	0	BB	ESP	Groups	TA/TO	0	0	0	A	A	1	No Deposit	1	NULL	0	Transient-Party	60	0	0	Check-Out	2015-08-19
0	46	2015	August	34	17	1	1	2	0	0	BB	ESP	Groups	TA/TO	0	0	0	A	A	0	No Deposit	1	NULL	0	Transient-Party	62	0	0	Check-Out	2015-08-19
0	46	2015	August	34	17	1	1	2	0	0	BB	ESP	Groups	TA/TO	0	0	0	A	A	0	No Deposit	1	NULL	0	Transient-Party	62	0	0	Check-Out	2015-08-19
0	46	2015	August	34	17	1	1	2	0	0	BB	ESP	Groups	TA/TO	0	0	0	A	A	0	No Deposit	1	NULL	0	Transient-Party	62	0	0	Check-Out	2015-08-19
0	4	2015	August	34	17	1	1	1	0	0	BB	PRT	Online TA	TA/TO	0	0	0	A	D	0	No Deposit	9	NULL	0	Contract	128	0	3	Check-Out	2015-08-19
0	5	2015	August	34	17	1	1	2	0	0	BB	ESP	Direct	Direct	0	0	0	A	A	0	No Deposit	NULL	NULL	0	Transient	75	0	0	Check-Out	2015-08-19
0	46	2015	August	34	17	1	1	2	0	0	BB	ESP	Groups	TA/TO	0	0	0	A	A	0	No Deposit	1	NULL	0	Transient-Party	62	0	1	Check-Out	2015-08-19
0	92	2015	August	34	17	1	1	2	0	0	BB	ESP	Online TA	TA/TO	0	0	0	A	A	0	No Deposit	9	NULL	0	Transient	85.5	1	0	Check-Out	2015-08-19
0	7	2015	August	34	17	1	1	2	2	0	SC	NLD	Online TA	TA/TO	0	0	0	F	F	1	No Deposit	9	NULL	0	Contract	153	0	0	Check-Out	2015-08-19
0	4	2015	August	34	17	1	1	1	0	0	BB	FRA	Online TA	TA/TO	0	0	0	A	D	0	No Deposit	9	NULL	0	Contract	128	0	3	Check-Out	2015-08-19
0	46	2015	August	34	17	1	1	2	0	0	BB	ESP	Groups	TA/TO	0	0	0	A	D	0	No Deposit	1	NULL	0	Transient-Party	62	0	1	Check-Out	2015-08-19
0	46	2015	August	34	17	1	1	2	0	0	BB	ESP	Groups	TA/TO	0	0	0	A	A	0	No Deposit	1	NULL	0	Transient-Party	62	0	0	Check-Out	2015-08-19
0	46	2015	August	34	17	1	1	2	0	0	BB	ESP	Groups	TA/TO	0	0	0	A	A	0	No Deposit	1	NULL	0	Transient-Party	62	0	1	Check-Out	2015-08-19
0	46	2015	August	34	17	1	1	2	0	0	BB	ESP	Groups	TA/TO	0	0	0	A	A	0	No Deposit	1	NULL	0	Transient-Party	62	0	0	Check-Out	2015-08-19
0	3	2015	August	34	17	1	2	1	0	0	BB	DEU	Online TA	TA/TO	0	0	0	A	A	0	No Deposit	9	NULL	0	Contract	117.33	0	0	Check-Out	2015-08-20
0	2	2015	August	34	17	1	2	2	0	0	BB	PRT	Online TA	TA/TO	0	0	0	A	A	2	No Deposit	9	NULL	0	Transient	127.33	0	1	Check-Out	2015-08-20
0	6	2015	August	34	17	1	2	2	0	0	BB	PRT	Online TA	TA/TO	0	0	0	A	A	0	No Deposit	9	NULL	0	Contract	100	0	2	Check-Out	2015-08-20
0	4	2015	August	34	17	1	2	1	0	0	BB	CHE	Direct	Direct	0	0	0	A	D	0	No Deposit	14	NULL	0	Transient	67	0	0	Check-Out	2015-08-20
1	6	2015	August	34	17	1	2	2	0	0	BB	PRT	Direct	Direct	0	0	0	A	D	1	No Deposit	14	NULL	0	Transient	75	0	2	Canceled	2015-08-17
0	7	2015	August	34	17	1	2	2	0	0	BB	ESP	Online TA	TA/TO	0	0	0	A	A	0	No Deposit	9	NULL	0	Transient	90	0	1	Check-Out	2015-08-20
1	9	2015	August	34	17	1	2	2	2	0	BB	PRT	Online TA	TA/TO	0	0	0	F	F	0	No Deposit	9	NULL	0	Transient	153	0	1	Canceled	2015-08-10
0	112	2015	August	34	17	1	2	2	0	0	BB	ITA	Online TA	TA/TO	0	0	0	A	A	0	No Deposit	9	NULL	0	Transient	76.5	0	1	Check-Out	2015-08-20
1	3	2015	August	34	17	1	2	2	0	0	BB	PRT	Corporate	Corporate	0	0	0	A	A	0	No Deposit	NULL	38	0	Transient	120	0	0	Canceled	2015-08-17
1	9	2015	August	34	17	1	2	1	2	0	BB	PRT	Online TA	TA/TO	0	0	0	A	A	0	No Deposit	9	NULL	0	Transient	153	0	2	Canceled	2015-08-17
1	3	2015	August	34	17	1	2	2	0	0	BB	PRT	Corporate	Corporate	0	0	0	A	A	0	No Deposit	NULL	38	0	Transient	120	0	0	Canceled	2015-08-17
0	2	2015	August	34	17	1	3	2	0	0	BB	CHN	Online TA	TA/TO	0	0	0	A	A	0	No Deposit	9	NULL	0	Transient	122	0	2	Check-Out	2015-08-21
0	7	2015	August	34	17	1	3	2	0	0	BB	PRT	Direct	Direct	0	0	0	A	A	0	No Deposit	14	NULL	0	Transient	75	0	0	Check-Out	2015-08-21
0	46	2015	August	34	17	1	3	2	0	0	BB	ESP	Groups	TA/TO	0	0	0	A	A	1	No Deposit	1	NULL	0	Transient-Party	62	0	1	Check-Out	2015-08-21
1	3	2015	August	34	17	1	3	2	0	0	BB	PRT	Corporate	Corporate	0	0	0	A	A	0	No Deposit	NULL	38	0	Transient	130	0	0	Canceled	2015-08-17
0	4	2015	August	34	17	1	3	2	0	0	BB	ESP	Online TA	TA/TO	0	0	0	A	A	0	No Deposit	9	NULL	0	Contract	122	0	3	Check-Out	2015-08-21
0	4	2015	August	34	17	1	3	2	0	0	BB	ESP	Online TA	TA/TO	0	0	0	A	D	0	No Deposit	9	NULL	0	Contract	122	0	3	Check-Out	2015-08-21
0	2	2015	August	34	17	1	3	2	0	0	BB	ESP	Online TA	TA/TO	0	0	0	A	A	0	No Deposit	9	NULL	0	Transient	122	0	2	Check-Out	2015-08-21
0	4	2015	August	34	17	1	3	2	0	0	BB	ESP	Online TA	TA/TO	0	0	0	A	A	0	No Deposit	9	NULL	0	Contract	122	0	3	Check-Out	2015-08-21
1	3	2015	August	34	17	1	3	2	0	0	BB	PRT	Corporate	Corporate	0	0	0	A	A	0	No Deposit	NULL	38	0	Transient	99	0	0	Canceled	2015-08-17
1	10	2015	August	34	17	1	3	2	0	0	BB	PRT	Online TA	TA/TO	0	0	0	A	A	0	No Deposit	9	NULL	0	Transient	99	0	1	Canceled	2015-08-13
0	137	2015	August	34	17	1	4	2	0	0	HB	FRA	Offline TA/TO	TA/TO	0	0	0	A	A	0	No Deposit	13	NULL	0	Transient	83.47	0	0	Check-Out	2015-08-22
1	3	2015	August	34	17	1	4	2	0	0	BB	PRT	Corporate	Corporate	0	0	0	A	A	0	No Deposit	NULL	38	0	Transient	119	0	0	Canceled	2015-08-17
1	11	2015	August	34	17	1	4	2	0	0	BB	PRT	Online TA	TA/TO	0	0	0	A	A	0	No Deposit	9	NULL	0	Contract	90	0	2	Canceled	2015-08-08
0	5	2015	August	34	17	1	5	2	0	0	BB	ESP	Direct	Direct	0	0	0	B	B	0	No Deposit	14	NULL	0	Transient	75	1	1	Check-Out	2015-08-23
1	3	2015	August	34	17	1	5	2	0	0	BB	PRT	Corporate	Corporate	0	0	0	A	A	0	No Deposit	NULL	38	0	Transient	79.2	0	0	Canceled	2015-08-17
1	4	2015	August	34	17	1	5	2	1	0	BB	PRT	Online TA	TA/TO	0	0	0	A	A	0	No Deposit	9	NULL	0	Contract	134.17	0	2	Canceled	2015-08-15
0	6	2015	August	34	17	1	5	2	0	1	BB	MAR	Online TA	TA/TO	0	0	0	A	D	0	No Deposit	9	NULL	0	Contract	104	1	2	Check-Out	2015-08-23
0	5	2015	August	34	17	1	5	2	0	0	BB	ESP	Direct	Direct	0	0	0	B	B	0	No Deposit	14	NULL	0	Transient	75	0	1	Check-Out	2015-08-23
1	3	2015	August	34	17	2	5	2	0	0	BB	PRT	Corporate	Corporate	0	0	0	A	A	0	No Deposit	NULL	38	0	Transient	136	0	0	Canceled	2015-08-17
0	4	2015	August	34	17	2	5	2	0	0	BB	ESP	Direct	Direct	0	0	0	A	A	0	No Deposit	NULL	NULL	0	Transient	75	0	0	Check-Out	2015-08-24
0	4	2015	August	34	17	2	5	2	0	0	BB	ESP	Direct	Direct	0	0	0	A	A	0	No Deposit	NULL	NULL	0	Transient	75	0	0	Check-Out	2015-08-24
1	3	2015	August	34	17	2	5	2	0	0	BB	PRT	Corporate	Corporate	0	0	0	A	A	0	No Deposit	NULL	38	0	Transient	79.2	0	0	Canceled	2015-08-17
0	0	2015	August	34	17	1	1	2	0	0	BB	ESP	Corporate	Direct	0	0	0	A	D	2	No Deposit	NULL	38	0	Transient	72	0	0	Check-Out	2015-08-19
0	46	2015	August	34	17	1	1	2	0	0	BB	ESP	Groups	TA/TO	0	0	0	A	A	0	No Deposit	1	NULL	0	Transient-Party	62	0	1	Check-Out	2015-08-19
0	46	2015	August	34	17	1	1	2	0	0	BB	ESP	Groups	TA/TO	0	0	0	A	A	0	No Deposit	1	NULL	0	Transient-Party	62	0	0	Check-Out	2015-08-19
0	46	2015	August	34	17	1	1	2	0	0	BB	ESP	Groups	TA/TO	0	0	0	A	A	0	No Deposit	1	NULL	0	Transient-Party	62	0	0	Check-Out	2015-08-19
0	46	2015	August	34	17	1	1	2	0	0	BB	ESP	Groups	TA/TO	0	0	0	A	A	0	No Deposit	1	NULL	0	Transient-Party	62	0	0	Check-Out	2015-08-19
0	46	2015	August	34	17	1	1	2	0	0	BB	ESP	Groups	TA/TO	0	0	0	A	A	0	No Deposit	1	NULL	0	Transient-Party	62	0	0	Check-Out	2015-08-19
0	46	2015	August	34	17	1	1	1	0	0	BB	ESP	Groups	TA/TO	0	0	0	A	A	1	No Deposit	1	NULL	0	Transient-Party	60	0	0	Check-Out	2015-08-19
1	46	2015	August	34	17	1	1	1	0	0	BB	PRT	Groups	TA/TO	0	0	0	A	A	1	No Deposit	1	NULL	0	Transient-Party	60	0	0	Canceled	2015-08-12
0	46	2015	August	34	17	1	1	2	0	0	BB	ESP	Groups	TA/TO	0	0	0	A	A	0	No Deposit	1	NULL	0	Transient-Party	62	0	0	Check-Out	2015-08-19
0	5	2015	August	34	17	3	10	1	0	0	BB	FRA	Online TA	TA/TO	0	0	0	A	A	0	No Deposit	9	NULL	0	Contract	92.31	0	2	Check-Out	2015-08-30
1	1	2015	August	34	18	0	1	2	0	0	BB	PRT	Direct	Direct	0	0	0	A	A	0	No Deposit	NULL	NULL	0	Transient	114	0	0	No-Show	2015-08-18
0	0	2015	August	34	18	0	1	1	0	0	SC	AGO	Direct	Direct	0	0	0	D	D	0	No Deposit	NULL	NULL	0	Transient	100	0	0	Check-Out	2015-08-19
1	1	2015	August	34	18	0	1	1	0	0	BB	PRT	Direct	Direct	0	0	0	A	A	0	No Deposit	NULL	NULL	0	Transient	114	0	0	No-Show	2015-08-18
0	0	2015	August	34	18	0	1	2	0	0	SC	PRT	Online TA	TA/TO	0	0	0	D	D	0	No Deposit	9	NULL	0	Contract	129	0	0	Check-Out	2015-08-19
0	0	2015	August	34	18	0	1	2	0	0	BB	PRT	Direct	Direct	0	0	0	A	A	0	No Deposit	NULL	NULL	0	Transient	129	0	0	Check-Out	2015-08-19
0	0	2015	August	34	18	0	1	2	0	0	BB	PRT	Direct	Direct	0	0	0	A	A	0	No Deposit	NULL	NULL	0	Transient	124	0	0	Check-Out	2015-08-19
1	1	2015	August	34	18	0	1	2	0	0	BB	PRT	Direct	Direct	0	0	0	A	A	0	No Deposit	NULL	NULL	0	Transient	114	0	0	No-Show	2015-08-18
1	1	2015	August	34	18	0	1	1	0	0	BB	PRT	Direct	Direct	0	0	0	A	A	0	No Deposit	NULL	NULL	0	Transient	114	0	0	No-Show	2015-08-18
0	0	2015	August	34	18	0	1	2	0	0	BB	PRT	Direct	Direct	0	0	0	A	A	0	No Deposit	NULL	NULL	0	Transient	75	0	0	Check-Out	2015-08-19
0	0	2015	August	34	18	0	1	2	0	0	BB	PRT	Direct	Direct	0	0	0	A	A	0	No Deposit	NULL	NULL	0	Transient	124	0	0	Check-Out	2015-08-19
0	0	2015	August	34	18	0	1	2	0	0	BB	PRT	Direct	Direct	0	0	0	A	A	0	No Deposit	NULL	NULL	0	Transient	129	0	0	Check-Out	2015-08-19
1	1	2015	August	34	18	0	1	2	0	0	BB	PRT	Direct	Direct	0	0	0	A	A	0	No Deposit	NULL	NULL	0	Transient	114	0	0	No-Show	2015-08-18
0	0	2015	August	34	18	0	1	2	0	0	BB	ROU	Online TA	Direct	0	0	0	A	D	0	No Deposit	NULL	NULL	0	Transient	124	0	0	Check-Out	2015-08-19
0	0	2015	August	34	18	0	1	2	0	0	BB	PRT	Direct	Direct	0	0	0	A	A	0	No Deposit	NULL	NULL	0	Transient	124	0	0	Check-Out	2015-08-19
1	4	2015	August	34	18	0	1	1	0	0	BB	PRT	Corporate	Corporate	0	0	0	A	A	0	No Deposit	NULL	51	0	Transient	84	0	0	Canceled	2015-08-14
1	1	2015	August	34	18	0	1	1	0	0	BB	PRT	Direct	Direct	0	0	0	A	A	0	No Deposit	NULL	NULL	0	Transient	114	0	0	No-Show	2015-08-18
0	47	2015	August	34	18	0	2	1	0	0	BB	DEU	Offline TA/TO	TA/TO	0	0	0	A	D	0	No Deposit	19	NULL	0	Transient-Party	100	0	1	Check-Out	2015-08-20
0	14	2015	August	34	18	0	2	2	0	0	SC	NLD	Online TA	TA/TO	0	0	0	A	A	0	No Deposit	9	NULL	0	Contract	80	0	1	Check-Out	2015-08-20
0	12	2015	August	34	18	0	2	3	0	0	BB	ESP	Direct	Direct	0	0	0	D	D	0	No Deposit	NULL	NULL	0	Transient	110	0	2	Check-Out	2015-08-20
1	11	2015	August	34	18	0	2	2	0	0	BB	PRT	Corporate	Corporate	0	0	0	A	A	1	Non Refund	NULL	48	0	Transient	75	0	0	Canceled	2015-08-13
1	11	2015	August	34	18	0	2	2	0	0	BB	PRT	Corporate	Corporate	0	0	0	A	A	1	Non Refund	NULL	48	0	Transient	75	0	0	Canceled	2015-08-13
1	11	2015	August	34	18	0	2	2	0	0	BB	PRT	Corporate	Corporate	0	0	0	A	A	1	Non Refund	NULL	48	0	Transient	75	0	0	Canceled	2015-08-13
0	12	2015	August	34	18	0	2	2	1	0	BB	ESP	Direct	Direct	0	0	0	D	D	0	No Deposit	NULL	NULL	0	Transient	92.5	0	2	Check-Out	2015-08-20
0	11	2015	August	34	18	0	2	2	0	0	BB	PRT	Online TA	TA/TO	0	0	0	A	A	0	No Deposit	9	NULL	0	Contract	90	0	1	Check-Out	2015-08-20
0	7	2015	August	34	18	0	3	2	2	0	BB	PRT	Online TA	TA/TO	0	0	0	F	F	1	No Deposit	9	NULL	0	Contract	162	1	0	Check-Out	2015-08-21
0	1	2015	August	34	18	0	4	2	0	0	HB	ITA	Offline TA/TO	TA/TO	0	0	0	A	A	0	No Deposit	17	NULL	0	Transient	109.8	0	0	Check-Out	2015-08-22
0	4	2015	August	34	18	0	4	2	0	0	BB	PRT	Online TA	TA/TO	0	0	0	A	B	1	No Deposit	9	NULL	0	Contract	90.5	0	2	Check-Out	2015-08-22
0	15	2015	August	34	18	0	4	2	0	0	BB	DEU	Offline TA/TO	TA/TO	0	0	0	A	A	0	No Deposit	27	NULL	0	Transient	75	0	0	Check-Out	2015-08-22
0	6	2015	August	34	18	0	4	2	0	0	BB	ESP	Groups	TA/TO	0	0	0	A	A	0	No Deposit	1	NULL	0	Transient	75	0	1	Check-Out	2015-08-22
1	7	2015	August	34	18	0	4	2	0	0	BB	MOZ	Direct	Direct	0	0	0	A	A	1	No Deposit	NULL	NULL	0	Transient	75	0	0	Canceled	2015-08-18
0	7	2015	August	34	18	0	4	2	2	0	BB	PRT	Direct	Direct	0	0	0	F	F	1	No Deposit	NULL	NULL	0	Transient	153	0	1	Check-Out	2015-08-22
0	10	2015	August	34	18	0	5	2	0	0	BB	ESP	Online TA	TA/TO	0	0	0	A	A	1	No Deposit	9	NULL	0	Transient	90	0	1	Check-Out	2015-08-23
0	8	2015	August	34	18	0	5	2	0	0	BB	ESP	Online TA	TA/TO	0	0	0	A	A	0	No Deposit	9	NULL	0	Transient	93	1	1	Check-Out	2015-08-23
0	10	2015	August	34	18	0	5	2	0	0	BB	PRT	Online TA	TA/TO	0	0	0	A	D	1	No Deposit	9	NULL	0	Transient	90	0	2	Check-Out	2015-08-23
0	14	2015	August	34	18	1	5	2	0	0	BB	NLD	Direct	Direct	0	0	0	A	A	0	No Deposit	14	NULL	0	Transient	75	0	0	Check-Out	2015-08-24
0	8	2015	August	34	18	1	5	2	0	0	BB	CN	Online TA	TA/TO	0	0	0	A	A	0	No Deposit	9	NULL	0	Contract	90	0	1	Check-Out	2015-08-24
0	4	2015	August	34	18	2	10	2	0	0	BB	AGO	Online TA	TA/TO	0	0	0	A	E	0	No Deposit	9	NULL	0	Contract	99.33	0	0	Check-Out	2015-08-30
1	5	2015	August	34	18	3	10	2	0	0	BB	PRT	Online TA	TA/TO	0	0	0	A	D	0	No Deposit	9	NULL	0	Contract	98.62	0	2	No-Show	2015-08-18
1	13	2015	August	34	18	0	2	1	0	0	BB	PRT	Online TA	TA/TO	0	0	0	A	A	0	No Deposit	9	NULL	0	Contract	80	0	2	Canceled	2015-08-13
0	3	2015	August	34	18	0	2	2	0	0	BB	FRA	Online TA	TA/TO	0	0	0	A	A	0	No Deposit	9	NULL	0	Transient	122	0	2	Check-Out	2015-08-20
1	11	2015	August	34	18	0	2	1	0	0	BB	PRT	Corporate	Corporate	0	0	0	A	A	2	Non Refund	NULL	48	0	Transient	67	0	0	Canceled	2015-08-13
0	47	2015	August	34	18	0	2	1	0	0	BB	DEU	Offline TA/TO	TA/TO	0	0	0	A	D	0	No Deposit	19	NULL	0	Transient-Party	100	0	1	Check-Out	2015-08-20
1	13	2015	August	34	18	0	2	2	0	0	BB	PRT	Online TA	TA/TO	0	0	0	A	A	0	No Deposit	9	NULL	0	Contract	90	0	2	Canceled	2015-08-13
0	1	2015	August	34	18	0	2	1	0	0	BB	PRT	Corporate	Corporate	0	0	0	A	D	0	No Deposit	NULL	40	0	Transient	65	0	0	Check-Out	2015-08-20
0	4	2015	August	34	18	0	3	1	0	0	BB	PRT	Corporate	Corporate	0	0	0	A	A	0	No Deposit	NULL	40	0	Transient	65	0	0	Check-Out	2015-08-21
0	6	2015	August	34	18	0	3	1	0	0	BB	PRT	Direct	Direct	0	0	0	A	D	0	No Deposit	14	NULL	0	Transient	67	0	0	Check-Out	2015-08-21
0	6	2015	August	34	18	0	3	2	0	0	BB	ESP	Direct	Direct	0	0	0	A	E	0	No Deposit	14	NULL	0	Transient	75	0	2	Check-Out	2015-08-21
0	8	2015	August	34	18	0	3	2	0	0	BB	ESP	Online TA	TA/TO	0	0	0	A	A	0	No Deposit	9	NULL	0	Transient	95	0	2	Check-Out	2015-08-21
1	104	2015	August	34	18	0	3	2	0	0	BB	PRT	Online TA	TA/TO	0	0	0	A	A	0	No Deposit	9	NULL	0	Transient	76.5	0	0	Canceled	2015-08-01
0	6	2015	August	34	18	0	3	2	0	0	BB	ESP	Direct	Direct	0	0	0	A	D	0	No Deposit	14	NULL	0	Transient	75	0	2	Check-Out	2015-08-21
0	10	2015	August	34	18	0	3	2	0	0	SC	FRA	Online TA	TA/TO	0	0	0	A	A	0	No Deposit	9	NULL	0	Transient	81	0	2	Check-Out	2015-08-21
0	6	2015	August	34	18	0	3	2	0	0	BB	PRT	Direct	Direct	0	0	0	A	D	0	No Deposit	14	NULL	0	Transient	75	0	2	Check-Out	2015-08-21
0	1	2015	August	34	18	0	2	1	0	0	BB	PRT	Corporate	Corporate	0	0	0	A	D	0	No Deposit	NULL	40	0	Transient	65	0	0	Check-Out	2015-08-20
1	11	2015	August	34	18	0	2	2	0	0	BB	PRT	Corporate	Corporate	0	0	0	A	A	1	Non Refund	NULL	48	0	Transient	75	0	0	Canceled	2015-08-13
0	12	2015	August	34	18	0	2	2	1	0	BB	ESP	Direct	Direct	0	0	0	D	D	0	No Deposit	NULL	NULL	0	Transient	92.5	0	2	Check-Out	2015-08-20
0	6	2015	August	34	19	0	3	2	0	0	BB	BEL	Direct	Direct	0	0	0	D	D	0	No Deposit	14	NULL	0	Transient	79	0	0	Check-Out	2015-08-22
0	8	2015	August	34	19	0	3	2	0	0	SC	FRA	Online TA	TA/TO	0	0	0	A	A	0	No Deposit	9	NULL	0	Contract	81	0	2	Check-Out	2015-08-22
0	9	2015	August	34	19	0	3	2	0	0	BB	FRA	Online TA	TA/TO	0	0	0	A	A	0	No Deposit	9	NULL	0	Transient	81	0	1	Check-Out	2015-08-22
0	97	2015	August	34	19	0	3	2	0	0	BB	FRA	Online TA	TA/TO	0	0	0	A	A	0	No Deposit	9	NULL	0	Transient	76.5	0	0	Check-Out	2015-08-22
1	135	2015	August	34	19	0	4	2	0	0	SC	PRT	Online TA	TA/TO	0	0	0	A	A	0	No Deposit	11	NULL	0	Transient	55.08	0	0	Canceled	2015-05-05
0	6	2015	August	34	19	0	4	2	0	0	BB	PRT	Online TA	TA/TO	0	0	0	A	A	0	No Deposit	9	NULL	0	Contract	106	0	2	Check-Out	2015-08-23
0	9	2015	August	34	19	0	4	2	0	0	BB	NOR	Online TA	TA/TO	0	0	0	A	A	0	No Deposit	9	NULL	0	Contract	90	0	1	Check-Out	2015-08-23
0	7	2015	August	34	19	1	4	2	0	0	BB	ESP	Direct	Direct	0	0	0	A	B	0	No Deposit	NULL	NULL	0	Transient	67	0	0	Check-Out	2015-08-24
0	7	2015	August	34	19	1	4	2	0	0	BB	ESP	Direct	Direct	0	0	0	A	B	1	No Deposit	NULL	NULL	0	Transient	75	0	0	Check-Out	2015-08-24
0	2	2015	August	34	19	1	4	2	0	0	BB	PRT	Online TA	TA/TO	0	0	0	A	A	0	No Deposit	9	NULL	0	Contract	102.8	0	1	Check-Out	2015-08-24
0	4	2015	August	34	19	1	4	2	0	0	BB	FRA	Direct	Direct	0	0	0	E	E	1	No Deposit	14	NULL	0	Group	89	0	0	Check-Out	2015-08-24
0	1	2015	August	34	19	0	1	1	0	0	BB	PRT	Corporate	Corporate	0	0	0	A	A	0	No Deposit	40	NULL	0	Transient	65	0	0	Check-Out	2015-08-20
0	4	2015	August	34	19	0	2	2	0	0	BB	GBR	Online TA	TA/TO	0	0	0	A	A	0	No Deposit	9	NULL	0	Transient	106	0	2	Check-Out	2015-08-21
0	7	2015	August	34	19	0	2	2	0	0	BB	PRT	Corporate	Corporate	0	0	0	A	A	2	No Deposit	NULL	40	0	Transient	65	0	0	Check-Out	2015-08-21
0	0	2015	August	34	19	0	2	2	1	0	SC	LVA	Online TA	TA/TO	0	0	0	A	D	1	No Deposit	9	NULL	0	Contract	97	0	3	Check-Out	2015-08-21
0	0	2015	August	34	19	0	2	2	0	0	SC	ESP	Online TA	TA/TO	0	0	0	A	A	0	No Deposit	9	NULL	0	Contract	97	0	1	Check-Out	2015-08-21
0	4	2015	August	34	19	0	2	2	0	0	BB	RUS	Online TA	TA/TO	0	0	0	A	A	0	No Deposit	9	NULL	0	Transient	106	0	1	Check-Out	2015-08-21
0	9	2015	August	34	19	0	2	2	0	0	BB	FIN	Direct	Direct	0	0	0	A	A	1	No Deposit	14	NULL	0	Transient	75	0	0	Check-Out	2015-08-21
0	2	2015	August	34	19	0	2	1	0	0	BB	PRT	Complementary	Direct	0	0	0	A	D	1	No Deposit	NULL	45	0	Transient	0	0	0	Check-Out	2015-08-21
0	5	2015	August	34	19	0	2	1	0	0	BB	PRT	Direct	Direct	0	0	0	A	A	0	No Deposit	14	NULL	0	Transient	67	0	1	Check-Out	2015-08-21
0	7	2015	August	34	19	0	2	2	2	0	BB	PRT	Online TA	TA/TO	0	0	0	F	F	0	No Deposit	9	NULL	0	Contract	97	0	1	Check-Out	2015-08-21
0	6	2015	August	34	19	2	4	2	0	0	BB	HRV	Online TA	TA/TO	0	0	0	A	A	0	No Deposit	9	NULL	0	Contract	100.67	0	2	Check-Out	2015-08-25
0	8	2015	August	34	19	2	5	1	0	0	BB	FRA	Online TA	TA/TO	0	0	0	A	A	0	No Deposit	9	NULL	0	Contract	80	0	2	Check-Out	2015-08-26
0	9	2015	August	34	19	2	5	2	0	0	BB	DEU	Direct	Direct	0	0	0	A	A	0	No Deposit	14	NULL	0	Transient	75	0	0	Check-Out	2015-08-26
0	2	2015	August	34	19	2	5	2	0	0	BB	BEL	Online TA	TA/TO	0	0	0	A	A	0	No Deposit	9	NULL	0	Contract	99.14	0	0	Check-Out	2015-08-26
0	0	2015	August	34	19	3	9	2	0	0	BB	AGO	Online TA	TA/TO	0	0	0	A	D	2	No Deposit	NULL	NULL	0	Contract	106.84	0	2	Check-Out	2015-08-31
0	0	2015	August	34	19	4	9	2	0	0	SC	AGO	Online TA	TA/TO	0	0	0	A	D	0	No Deposit	9	NULL	0	Contract	85.92	0	1	Check-Out	2015-09-01
0	0	2015	August	34	19	0	1	2	0	0	BB	PRT	Direct	Direct	0	0	0	A	A	0	No Deposit	NULL	NULL	0	Transient	124	0	0	Check-Out	2015-08-20
0	97	2015	August	34	19	0	1	2	0	0	BB	ITA	Online TA	TA/TO	0	0	0	A	A	0	No Deposit	9	NULL	0	Transient	76.5	0	1	Check-Out	2015-08-20
0	0	2015	August	34	19	0	1	2	0	0	BB	FRA	Online TA	TA/TO	0	0	0	A	A	0	No Deposit	9	NULL	0	Contract	106	0	2	Check-Out	2015-08-20
0	0	2015	August	34	19	0	1	2	0	0	BB	FRA	Online TA	TA/TO	0	0	0	A	A	0	No Deposit	9	NULL	0	Contract	106	0	2	Check-Out	2015-08-20
0	0	2015	August	34	19	0	1	2	0	0	BB	FRA	Online TA	TA/TO	0	0	0	A	A	0	No Deposit	9	NULL	0	Contract	106	0	2	Check-Out	2015-08-20
0	5	2015	August	34	19	0	1	1	0	0	BB	PRT	Complementary	Corporate	0	0	0	A	A	0	No Deposit	45	NULL	0	Transient	0	0	0	Check-Out	2015-08-20
0	5	2015	August	34	20	0	1	2	0	0	BB	PRT	Online TA	TA/TO	0	0	0	A	A	0	No Deposit	9	NULL	0	Transient	105	0	2	Check-Out	2015-08-21
0	10	2015	August	34	20	0	1	2	2	0	SC	PRT	Online TA	TA/TO	0	0	0	F	F	0	No Deposit	9	NULL	0	Contract	153	0	1	Check-Out	2015-08-21
0	0	2015	August	34	20	0	1	1	0	0	BB	ESP	Online TA	TA/TO	0	0	0	A	A	0	No Deposit	9	NULL	0	Contract	114	0	1	Check-Out	2015-08-21
0	1	2015	August	34	20	0	1	2	0	0	BB	PRT	Direct	Direct	0	0	0	A	A	0	No Deposit	14	NULL	0	Transient	75	0	2	Check-Out	2015-08-21
0	0	2015	August	34	20	0	1	2	0	0	BB	PRT	Direct	Direct	0	0	0	A	A	0	No Deposit	NULL	NULL	0	Transient	124	0	0	Check-Out	2015-08-21
1	118	2015	August	34	20	0	1	2	0	0	BB	PRT	Offline TA/TO	TA/TO	0	0	0	A	A	0	No Deposit	27	NULL	0	Transient	63.75	0	0	No-Show	2015-08-20
0	134	2015	August	34	20	0	1	2	0	0	BB	PRT	Offline TA/TO	TA/TO	0	0	0	A	E	0	No Deposit	27	NULL	0	Transient	63.75	0	1	Check-Out	2015-08-21
0	0	2015	August	34	20	0	1	2	0	0	BB	STP	Direct	Direct	0	0	0	A	A	0	No Deposit	NULL	NULL	0	Transient	124	0	3	Check-Out	2015-08-21
0	1	2015	August	34	20	0	1	1	0	0	BB	PRT	Complementary	Direct	0	0	0	A	A	0	No Deposit	NULL	45	0	Transient	0	0	0	Check-Out	2015-08-21
0	0	2015	August	34	20	0	1	2	0	0	BB	PRT	Direct	Direct	0	0	0	A	A	0	No Deposit	NULL	NULL	0	Transient	124	0	0	Check-Out	2015-08-21
0	7	2015	August	34	20	0	1	2	1	0	BB	PRT	Direct	Direct	0	0	0	A	D	0	No Deposit	NULL	NULL	0	Transient	67.5	0	1	Check-Out	2015-08-21
0	10	2015	August	34	20	0	2	2	0	0	SC	FRA	Online TA	TA/TO	0	0	0	A	A	0	No Deposit	9	NULL	0	Contract	90	1	2	Check-Out	2015-08-22
1	3	2015	August	34	20	0	2	2	0	0	BB	PRT	Direct	Direct	0	0	0	A	A	0	No Deposit	NULL	NULL	0	Transient	75	0	1	Canceled	2015-08-17
0	9	2015	August	34	20	0	2	2	0	0	BB	PRT	Online TA	TA/TO	0	0	0	A	D	0	No Deposit	9	NULL	0	Contract	99	1	3	Check-Out	2015-08-22
0	10	2015	August	34	20	0	2	2	2	0	BB	ESP	Online TA	TA/TO	0	0	0	F	F	1	No Deposit	9	NULL	0	Transient	153	0	0	Check-Out	2015-08-22
1	1	2015	August	34	20	0	2	2	0	0	BB	PRT	Online TA	TA/TO	0	0	0	A	A	0	No Deposit	9	NULL	0	Contract	106	0	3	Canceled	2015-08-19
1	1	2015	August	34	20	0	2	2	0	0	BB	PRT	Online TA	TA/TO	0	0	0	A	A	0	No Deposit	9	NULL	0	Contract	106	0	3	Canceled	2015-08-19
0	1	2015	August	34	20	0	2	2	0	0	BB	DEU	Online TA	TA/TO	0	0	0	A	A	0	No Deposit	9	NULL	0	Contract	106	0	2	Check-Out	2015-08-22
0	2	2015	August	34	20	0	3	1	0	0	BB	BGR	Direct	Direct	0	0	0	A	A	0	No Deposit	14	NULL	0	Transient	67	0	0	Check-Out	2015-08-23
0	12	2015	August	34	20	0	3	3	0	0	BB	POL	Online TA	TA/TO	0	0	0	A	D	1	No Deposit	9	NULL	0	Transient	125	0	2	Check-Out	2015-08-23
1	13	2015	August	34	20	0	3	1	0	0	BB	PRT	Online TA	TA/TO	0	0	0	A	A	0	No Deposit	9	NULL	0	Contract	80	0	1	Canceled	2015-08-17
0	13	2015	August	34	20	0	3	2	0	0	BB	PRT	Online TA	TA/TO	0	0	0	A	A	0	No Deposit	9	NULL	0	Contract	90	0	2	Check-Out	2015-08-23
0	10	2015	August	34	20	0	3	2	0	0	BB	ITA	Direct	Direct	0	0	0	A	A	0	No Deposit	14	NULL	0	Transient	75	0	0	Check-Out	2015-08-23
1	7	2015	August	34	20	1	3	2	1	0	BB	PRT	Online TA	TA/TO	0	0	0	A	A	0	No Deposit	9	NULL	0	Contract	119.5	0	1	Canceled	2015-08-14
0	10	2015	August	34	20	1	3	2	0	0	SC	PRT	Online TA	TA/TO	0	0	0	A	D	1	No Deposit	9	NULL	0	Transient	106.5	0	2	Check-Out	2015-08-24
0	10	2015	August	34	20	1	3	2	0	0	BB	PRT	Direct	Direct	0	0	0	A	A	1	No Deposit	14	NULL	0	Transient	75	0	1	Check-Out	2015-08-24
0	6	2015	August	34	20	2	4	2	0	0	BB	ITA	Online TA	TA/TO	0	0	0	A	A	0	No Deposit	9	NULL	0	Transient	98	0	1	Check-Out	2015-08-26
0	120	2015	August	34	20	2	5	2	0	0	HB	PRT	Offline TA/TO	TA/TO	0	0	0	A	A	0	No Deposit	13	NULL	0	Transient-Party	88.38	0	2	Check-Out	2015-08-27
0	120	2015	August	34	20	2	5	2	0	1	HB	PRT	Offline TA/TO	TA/TO	0	0	0	A	D	0	No Deposit	13	NULL	0	Transient-Party	88.38	0	4	Check-Out	2015-08-27
0	0	2015	August	34	20	2	5	2	0	0	BB	POL	Direct	Direct	0	0	0	A	A	1	No Deposit	NULL	NULL	0	Transient	96	0	0	Check-Out	2015-08-27
0	5	2015	August	34	20	3	8	2	0	0	BB	PRT	Direct	Direct	0	0	0	A	A	0	No Deposit	14	NULL	0	Transient	75	0	0	Check-Out	2015-08-31
0	3	2015	August	34	21	0	1	2	1	0	BB	PRT	Direct	Direct	0	0	0	A	D	0	No Deposit	NULL	NULL	0	Transient	71.25	1	3	Check-Out	2015-08-22
0	0	2015	August	34	21	0	1	2	2	0	BB	FRA	Online TA	TA/TO	0	0	0	F	F	0	No Deposit	9	NULL	0	Transient	174	0	1	Check-Out	2015-08-22
0	22	2015	August	34	21	0	1	2	0	0	BB	ITA	Offline TA/TO	TA/TO	0	0	0	A	A	2	No Deposit	17	NULL	0	Transient-Party	75	0	0	Check-Out	2015-08-22
0	0	2015	August	34	21	0	1	2	0	0	BB	AGO	Direct	Direct	0	0	0	D	A	0	No Deposit	NULL	NULL	0	Transient	115	0	0	Check-Out	2015-08-22
0	22	2015	August	34	21	0	1	2	0	0	BB	ITA	Offline TA/TO	TA/TO	0	0	0	A	A	1	No Deposit	17	NULL	0	Transient-Party	75	0	0	Check-Out	2015-08-22
0	10	2015	August	34	21	0	1	2	0	0	BB	PRT	Complementary	Direct	0	0	0	D	D	0	No Deposit	NULL	NULL	0	Transient	0	0	2	Check-Out	2015-08-22
0	2	2015	August	34	21	0	2	2	0	0	BB	POL	Online TA	TA/TO	0	0	0	A	A	0	No Deposit	9	NULL	0	Contract	106	0	2	Check-Out	2015-08-23
0	2	2015	August	34	21	0	2	1	0	0	BB	AGO	Direct	Direct	0	0	0	A	A	0	No Deposit	NULL	NULL	0	Transient-Party	75	0	0	Check-Out	2015-08-23
0	4	2015	August	34	21	0	2	2	0	0	BB	PRT	Online TA	TA/TO	0	0	0	A	A	0	No Deposit	9	NULL	0	Contract	106	0	1	Check-Out	2015-08-23
0	2	2015	August	34	21	0	2	2	1	0	BB	ESP	Online TA	TA/TO	0	0	0	A	D	0	No Deposit	9	NULL	0	Contract	123.5	0	3	Check-Out	2015-08-23
0	4	2015	August	34	21	0	2	2	0	0	BB	ESP	Online TA	TA/TO	0	0	0	A	A	0	No Deposit	9	NULL	0	Contract	106	0	1	Check-Out	2015-08-23
0	3	2015	August	34	21	0	2	2	0	0	BB	FRA	Online TA	TA/TO	0	0	0	A	A	0	No Deposit	9	NULL	0	Contract	106	0	2	Check-Out	2015-08-23
0	102	2015	August	34	21	0	2	2	0	0	BB	PRT	Online TA	TA/TO	0	0	0	A	A	0	No Deposit	9	NULL	0	Transient	76.5	0	1	Check-Out	2015-08-23
1	107	2015	August	34	21	1	2	2	0	0	BB	PRT	Online TA	TA/TO	0	0	0	A	A	0	No Deposit	9	NULL	0	Transient	76.5	0	1	Canceled	2015-06-30
1	10	2015	August	34	21	1	2	2	2	0	BB	PRT	Online TA	TA/TO	0	0	0	F	F	1	No Deposit	9	NULL	0	Contract	153	0	2	Canceled	2015-08-17
0	2	2015	August	34	21	1	2	2	0	0	BB	ESP	Online TA	TA/TO	0	0	0	A	A	0	No Deposit	9	NULL	0	Contract	100.67	0	2	Check-Out	2015-08-24
1	0	2015	August	34	21	1	2	2	0	0	BB	PRT	Online TA	TA/TO	0	0	0	A	A	0	No Deposit	9	NULL	0	Transient	124	0	0	Canceled	2015-08-21
0	1	2015	August	34	21	1	2	2	0	0	BB	ESP	Online TA	TA/TO	0	0	0	A	E	0	No Deposit	9	NULL	0	Transient	90	0	0	Check-Out	2015-08-24
1	0	2015	August	34	21	1	2	2	0	0	BB	PRT	Online TA	TA/TO	0	0	0	A	A	0	No Deposit	9	NULL	0	Transient	124	0	0	Canceled	2015-08-21
0	3	2015	August	34	21	1	2	1	0	0	BB	ESP	Direct	Direct	0	0	0	A	A	0	No Deposit	14	NULL	0	Transient	75	0	1	Check-Out	2015-08-24
0	11	2015	August	34	21	1	2	2	0	0	BB	POL	Online TA	TA/TO	0	0	0	A	A	0	No Deposit	9	NULL	0	Contract	90	0	0	Check-Out	2015-08-24
0	11	2015	August	34	21	1	2	2	2	0	SC	PRT	Online TA	TA/TO	0	0	0	F	F	0	No Deposit	9	NULL	0	Contract	153	0	1	Check-Out	2015-08-24
0	10	2015	August	34	21	1	2	1	0	0	BB	ESP	Online TA	TA/TO	0	0	0	A	A	0	No Deposit	9	NULL	0	Contract	80	0	2	Check-Out	2015-08-24
1	0	2015	August	34	21	1	2	2	0	0	BB	PRT	Online TA	TA/TO	0	0	0	A	E	0	No Deposit	9	NULL	0	Transient	90	0	0	Canceled	2015-08-21
0	9	2015	August	34	21	1	2	2	2	0	BB	RUS	Online TA	TA/TO	0	0	0	F	F	1	No Deposit	9	NULL	0	Contract	115.67	0	3	Check-Out	2015-08-24
1	0	2015	August	34	21	1	2	2	0	0	BB	PRT	Online TA	TA/TO	0	0	0	A	A	0	No Deposit	9	NULL	0	Transient	124	0	0	Canceled	2015-08-21
0	2	2015	August	34	21	1	2	2	0	0	BB	RUS	Online TA	TA/TO	0	0	0	A	A	0	No Deposit	9	NULL	0	Contract	100.67	0	2	Check-Out	2015-08-24
0	43	2015	August	34	21	2	2	2	0	0	HB	ITA	Groups	TA/TO	0	0	0	A	D	1	No Deposit	1	NULL	0	Transient-Party	80.25	0	0	Check-Out	2015-08-25
0	2	2015	August	34	21	2	2	2	0	0	BB	ESP	Direct	Direct	0	0	0	D	D	0	No Deposit	14	NULL	0	Transient	79	0	0	Check-Out	2015-08-25
0	43	2015	August	34	21	2	2	1	0	0	HB	ITA	Groups	TA/TO	0	0	0	A	A	1	No Deposit	1	NULL	0	Transient-Party	61	0	0	Check-Out	2015-08-25
0	2	2015	August	34	21	2	2	2	0	0	SC	MEX	Online TA	TA/TO	0	0	0	A	A	0	No Deposit	9	NULL	0	Contract	89	0	2	Check-Out	2015-08-25
0	43	2015	August	34	21	2	2	2	0	0	HB	ITA	Groups	TA/TO	0	0	0	A	A	1	No Deposit	1	NULL	0	Transient-Party	80.25	0	0	Check-Out	2015-08-25
0	151	2015	August	34	21	2	3	2	0	0	BB	DEU	Online TA	TA/TO	0	0	0	A	A	0	No Deposit	9	NULL	0	Transient-Party	76.5	0	2	Check-Out	2015-08-26
0	151	2015	August	34	21	2	3	2	0	0	BB	DEU	Online TA	TA/TO	0	0	0	A	A	0	No Deposit	9	NULL	0	Transient-Party	76.5	0	2	Check-Out	2015-08-26
0	9	2015	August	34	21	2	4	2	2	0	BB	ESP	Direct	Direct	0	0	0	F	F	0	No Deposit	NULL	NULL	0	Transient	153	0	1	Check-Out	2015-08-27
1	99	2015	August	34	21	2	5	2	0	0	BB	PRT	Online TA	TA/TO	0	0	0	A	A	0	No Deposit	9	NULL	0	Transient	76.5	0	0	Canceled	2015-06-30
0	8	2015	August	34	21	2	5	2	0	0	BB	FRA	Online TA	TA/TO	0	0	0	A	A	0	No Deposit	9	NULL	0	Transient	85.57	0	0	Check-Out	2015-08-28
0	14	2015	August	34	21	4	11	2	0	0	BB	PRT	Online TA	TA/TO	0	0	0	A	A	0	No Deposit	9	NULL	0	Contract	94	0	3	Check-Out	2015-09-05
0	6	2015	August	34	21	2	3	2	0	0	BB	ESP	Online TA	TA/TO	0	0	0	A	A	0	No Deposit	9	NULL	0	Transient	96.4	0	0	Check-Out	2015-08-26
0	138	2015	August	34	22	2	1	1	0	0	HB	ITA	Offline TA/TO	TA/TO	0	0	0	A	A	1	No Deposit	17	NULL	0	Transient-Party	72.5	0	0	Check-Out	2015-08-25
1	138	2015	August	34	22	2	1	2	0	0	HB	ITA	Offline TA/TO	TA/TO	0	0	0	A	A	0	No Deposit	17	NULL	0	Transient-Party	94.5	0	0	Canceled	2015-08-06
0	3	2015	August	34	22	2	1	3	0	0	HB	ITA	Offline TA/TO	TA/TO	0	0	0	A	D	0	No Deposit	17	NULL	0	Transient-Party	138.5	0	1	Check-Out	2015-08-25
1	17	2015	August	34	22	2	1	2	0	0	HB	PRT	Groups	TA/TO	0	0	0	A	A	0	No Deposit	1	NULL	0	Transient-Party	35.2	0	0	Canceled	2015-08-05
1	44	2015	August	34	22	2	1	2	0	0	HB	PRT	Groups	TA/TO	0	0	0	A	A	0	No Deposit	1	NULL	0	Transient-Party	86	0	0	Canceled	2015-08-05
0	138	2015	August	34	22	2	1	2	0	0	HB	ITA	Offline TA/TO	TA/TO	0	0	0	A	D	0	No Deposit	17	NULL	0	Transient-Party	94.5	0	0	Check-Out	2015-08-25
1	138	2015	August	34	22	2	1	2	0	0	HB	ITA	Offline TA/TO	TA/TO	0	0	0	A	A	0	No Deposit	17	NULL	0	Transient-Party	94.5	0	0	Canceled	2015-08-06
0	138	2015	August	34	22	2	1	3	0	0	HB	ITA	Offline TA/TO	TA/TO	0	0	0	A	D	1	No Deposit	17	NULL	0	Transient-Party	138.5	0	1	Check-Out	2015-08-25
0	138	2015	August	34	22	2	1	2	0	0	HB	ITA	Offline TA/TO	TA/TO	0	0	0	A	A	0	No Deposit	17	NULL	0	Transient-Party	94.5	0	0	Check-Out	2015-08-25
0	138	2015	August	34	22	2	1	2	0	0	HB	ITA	Offline TA/TO	TA/TO	0	0	0	A	A	0	No Deposit	17	NULL	0	Transient-Party	47.25	0	0	Check-Out	2015-08-25
1	138	2015	August	34	22	2	1	2	0	0	HB	ITA	Offline TA/TO	TA/TO	0	0	0	A	A	0	No Deposit	17	NULL	0	Transient-Party	94.5	0	0	Canceled	2015-08-06
1	138	2015	August	34	22	2	1	2	0	0	HB	ITA	Offline TA/TO	TA/TO	0	0	0	A	A	0	No Deposit	17	NULL	0	Transient-Party	94.5	0	0	Canceled	2015-08-06
0	18	2015	August	34	22	0	1	2	0	0	BB	PRT	Direct	Direct	0	0	0	A	A	0	No Deposit	14	NULL	0	Transient	75	0	1	Check-Out	2015-08-23
1	117	2015	August	34	22	0	1	2	0	0	BB	PRT	Online TA	TA/TO	0	0	0	A	A	0	No Deposit	9	NULL	0	Transient	76.5	0	0	Canceled	2015-05-04
0	18	2015	August	34	22	0	1	2	0	0	BB	PRT	Direct	Direct	0	0	0	A	A	0	No Deposit	14	NULL	0	Transient	75	0	1	Check-Out	2015-08-23
0	10	2015	August	34	22	0	1	2	2	0	BB	FRA	Online TA	TA/TO	0	0	0	F	F	1	No Deposit	9	NULL	0	Contract	97	0	1	Check-Out	2015-08-23
0	12	2015	August	34	22	0	1	2	0	0	SC	DEU	Online TA	TA/TO	0	0	0	A	A	2	No Deposit	9	NULL	0	Transient	81	0	0	Check-Out	2015-08-23
0	0	2015	August	34	22	0	1	2	2	0	BB	PRT	Online TA	TA/TO	0	0	0	F	F	0	No Deposit	9	NULL	0	Transient	174	0	1	Check-Out	2015-08-23
0	0	2015	August	34	22	0	1	2	2	0	BB	PRT	Direct	Direct	0	0	0	A	D	0	No Deposit	NULL	NULL	0	Transient	130	0	2	Check-Out	2015-08-23
1	113	2015	August	34	22	0	1	2	0	0	BB	PRT	Online TA	TA/TO	0	0	0	A	A	0	No Deposit	9	NULL	0	Transient-Party	76.5	0	1	Canceled	2015-06-01
0	4	2015	August	34	22	0	1	2	0	0	BB	PRT	Direct	Direct	0	0	0	D	D	0	No Deposit	NULL	NULL	0	Transient	79	0	1	Check-Out	2015-08-23
1	113	2015	August	34	22	0	1	2	0	0	BB	PRT	Online TA	TA/TO	0	0	0	A	A	0	No Deposit	9	NULL	0	Transient-Party	76.5	0	2	Canceled	2015-06-01
1	5	2015	August	34	22	1	1	2	0	0	BB	PRT	Direct	Direct	0	0	0	A	A	0	No Deposit	14	NULL	0	Contract	75	0	0	Canceled	2015-08-20
0	0	2015	August	34	22	1	1	2	0	0	SC	NLD	Online TA	TA/TO	0	0	0	A	A	0	No Deposit	9	NULL	0	Transient	98	0	1	Check-Out	2015-08-24
0	5	2015	August	34	22	1	1	2	0	0	BB	ITA	Direct	Direct	0	0	0	A	A	0	No Deposit	14	NULL	0	Transient	75	0	0	Check-Out	2015-08-24
1	3	2015	August	34	22	1	1	2	0	0	BB	PRT	Online TA	TA/TO	0	0	0	A	A	0	No Deposit	9	NULL	0	Contract	98	0	2	Canceled	2015-08-21
0	44	2015	August	34	22	2	1	2	0	0	HB	PRT	Groups	TA/TO	0	0	0	A	A	0	No Deposit	1	NULL	0	Transient-Party	86	0	0	Check-Out	2015-08-25
1	138	2015	August	34	22	2	1	2	0	0	HB	ITA	Offline TA/TO	TA/TO	0	0	0	A	A	0	No Deposit	17	NULL	0	Transient-Party	94.5	0	0	Canceled	2015-08-06
1	138	2015	August	34	22	2	1	2	0	0	HB	ITA	Offline TA/TO	TA/TO	0	0	0	A	A	0	No Deposit	17	NULL	0	Transient-Party	94.5	0	0	Canceled	2015-08-06
0	138	2015	August	34	22	2	1	1	0	0	HB	ITA	Offline TA/TO	TA/TO	0	0	0	A	A	1	No Deposit	17	NULL	0	Transient-Party	72.5	0	0	Check-Out	2015-08-25
1	138	2015	August	34	22	2	1	2	0	0	HB	ITA	Offline TA/TO	TA/TO	0	0	0	A	A	0	No Deposit	17	NULL	0	Transient-Party	94.5	0	0	Canceled	2015-08-06
1	44	2015	August	34	22	2	1	2	0	0	HB	PRT	Groups	TA/TO	0	0	0	A	A	0	No Deposit	1	NULL	0	Transient-Party	86	0	0	Canceled	2015-08-05
0	3	2015	August	34	22	2	1	1	0	0	HB	PRT	Groups	TA/TO	0	0	0	A	D	0	No Deposit	1	NULL	0	Transient-Party	63	0	0	Check-Out	2015-08-25
0	138	2015	August	34	22	2	1	2	0	0	HB	ITA	Offline TA/TO	TA/TO	0	0	0	A	D	0	No Deposit	17	NULL	0	Transient-Party	94.5	0	0	Check-Out	2015-08-25
0	138	2015	August	34	22	2	1	2	0	0	HB	ITA	Offline TA/TO	TA/TO	0	0	0	A	A	0	No Deposit	17	NULL	0	Transient-Party	94.5	0	0	Check-Out	2015-08-25
1	138	2015	August	34	22	2	1	2	0	0	HB	ITA	Offline TA/TO	TA/TO	0	0	0	A	A	0	No Deposit	17	NULL	0	Transient-Party	94.5	0	0	Canceled	2015-08-06
1	17	2015	August	34	22	2	1	2	0	0	HB	PRT	Groups	TA/TO	0	0	0	A	A	0	No Deposit	1	NULL	0	Transient-Party	35.2	0	0	Canceled	2015-08-05
0	44	2015	August	34	22	2	1	2	0	0	HB	ITA	Groups	TA/TO	0	0	0	A	A	0	No Deposit	1	NULL	0	Transient-Party	86	0	0	Check-Out	2015-08-25
0	138	2015	August	34	22	2	1	2	0	0	HB	PRT	Offline TA/TO	TA/TO	0	0	0	A	A	0	No Deposit	17	NULL	0	Transient-Party	94.5	0	0	Check-Out	2015-08-25
1	138	2015	August	34	22	2	1	2	0	0	HB	ITA	Offline TA/TO	TA/TO	0	0	0	A	A	0	No Deposit	17	NULL	0	Transient-Party	94.5	0	0	Canceled	2015-08-06
0	1	2015	August	34	22	2	1	2	0	0	HB	ITA	Offline TA/TO	TA/TO	0	0	0	A	A	0	No Deposit	17	NULL	0	Transient-Party	94.5	0	0	Check-Out	2015-08-25
0	3	2015	August	34	22	2	1	1	0	0	HB	ITA	Offline TA/TO	TA/TO	0	0	0	A	A	0	No Deposit	17	NULL	0	Transient-Party	36.25	0	0	Check-Out	2015-08-25
1	138	2015	August	34	22	2	1	2	0	0	HB	ITA	Offline TA/TO	TA/TO	0	0	0	A	A	0	No Deposit	17	NULL	0	Transient-Party	94.5	0	0	Canceled	2015-08-06
0	138	2015	August	34	22	2	1	2	0	0	HB	ITA	Offline TA/TO	TA/TO	0	0	0	A	A	0	No Deposit	17	NULL	0	Transient-Party	94.5	0	0	Check-Out	2015-08-25
0	44	2015	August	34	22	2	1	2	0	0	HB	ITA	Groups	TA/TO	0	0	0	A	A	0	No Deposit	1	NULL	0	Transient-Party	86	0	0	Check-Out	2015-08-25
0	44	2015	August	34	22	2	1	2	0	0	HB	PRT	Groups	TA/TO	0	0	0	A	A	0	No Deposit	1	NULL	0	Transient-Party	86	0	0	Check-Out	2015-08-25
0	138	2015	August	34	22	2	1	3	0	0	HB	ITA	Offline TA/TO	TA/TO	0	0	0	A	D	1	No Deposit	17	NULL	0	Transient-Party	138.5	0	1	Check-Out	2015-08-25
0	0	2015	August	34	22	2	1	2	0	0	BB	PRT	Online TA	TA/TO	0	0	0	A	A	1	No Deposit	9	NULL	0	Transient-Party	106.67	0	1	Check-Out	2015-08-25
1	138	2015	August	34	22	2	1	2	0	0	HB	ITA	Offline TA/TO	TA/TO	0	0	0	A	A	0	No Deposit	17	NULL	0	Transient-Party	94.5	0	0	Canceled	2015-08-06
1	138	2015	August	34	22	2	1	2	0	0	HB	ITA	Offline TA/TO	TA/TO	0	0	0	A	A	0	No Deposit	17	NULL	0	Transient-Party	94.5	0	0	Canceled	2015-08-06
0	44	2015	August	34	22	2	1	1	0	0	HB	PRT	Groups	TA/TO	0	0	0	A	A	1	No Deposit	1	NULL	0	Transient-Party	63	0	0	Check-Out	2015-08-25
0	138	2015	August	34	22	2	1	3	0	0	HB	ITA	Offline TA/TO	TA/TO	0	0	0	A	D	1	No Deposit	17	NULL	0	Transient-Party	138.5	0	1	Check-Out	2015-08-25
0	138	2015	August	34	22	2	1	2	0	0	HB	ITA	Offline TA/TO	TA/TO	0	0	0	A	A	0	No Deposit	17	NULL	0	Transient-Party	94.5	0	0	Check-Out	2015-08-25
0	0	2015	August	34	22	2	1	2	0	0	BB	PRT	Online TA	TA/TO	0	0	0	A	A	1	No Deposit	9	NULL	0	Transient-Party	124	0	1	Check-Out	2015-08-25
1	1	2015	August	34	22	2	2	2	0	0	BB	PRT	Online TA	TA/TO	0	0	0	A	A	1	No Deposit	9	NULL	0	Transient	12	0	0	Canceled	2015-08-22
1	11	2015	August	34	22	2	2	2	0	0	BB	PRT	Online TA	TA/TO	0	0	0	A	A	0	No Deposit	9	NULL	0	Contract	90	0	2	Canceled	2015-08-17
1	96	2015	August	34	22	2	5	2	0	0	BB	PRT	Online TA	TA/TO	0	0	0	A	A	0	No Deposit	9	NULL	0	Transient	76.5	0	0	Canceled	2015-05-30
0	103	2015	August	34	22	2	5	2	0	0	BB	PRT	Online TA	TA/TO	0	0	0	A	A	0	No Deposit	7	NULL	0	Transient	55.96	0	0	Check-Out	2015-08-29
0	6	2015	August	35	23	1	0	2	0	0	SC	PRT	Online TA	TA/TO	0	0	0	A	A	0	No Deposit	9	NULL	0	Contract	81	0	0	Check-Out	2015-08-24
0	3	2015	August	35	23	1	0	2	0	1	BB	CHE	Online TA	TA/TO	0	0	0	A	A	0	No Deposit	9	NULL	0	Contract	90	0	3	Check-Out	2015-08-24
0	10	2015	August	35	23	1	0	2	2	0	BB	PRT	Online TA	TA/TO	0	0	0	F	F	0	No Deposit	9	NULL	0	Contract	153	0	0	Check-Out	2015-08-24
0	0	2015	August	35	23	1	0	1	0	0	BB	AGO	Direct	Direct	0	0	0	D	A	1	No Deposit	NULL	NULL	0	Transient	98	0	0	Check-Out	2015-08-24
0	0	2015	August	35	23	1	0	1	0	0	BB	UKR	Online TA	TA/TO	0	0	0	A	A	0	No Deposit	9	NULL	0	Contract	80	0	0	Check-Out	2015-08-24
1	15	2015	August	35	23	1	0	2	0	0	BB	PRT	Online TA	TA/TO	0	0	0	A	A	0	No Deposit	9	NULL	0	Transient	99	0	0	Canceled	2015-08-10
0	3	2015	August	35	23	2	0	2	0	0	BB	ESP	Direct	Direct	0	0	0	A	A	0	No Deposit	14	NULL	0	Transient	75	0	1	Check-Out	2015-08-25
0	9	2015	August	35	23	2	0	2	0	0	BB	ESP	Direct	Direct	0	0	0	A	A	0	No Deposit	14	NULL	0	Transient	75	0	0	Check-Out	2015-08-25
0	1	2015	August	35	23	2	0	2	0	0	BB	FRA	Online TA	TA/TO	0	0	0	A	A	0	No Deposit	9	NULL	0	Transient	98	0	2	Check-Out	2015-08-25
0	4	2015	August	35	23	2	1	1	0	0	BB	PRT	Complementary	Direct	0	0	0	A	A	1	No Deposit	NULL	45	0	Transient	0	0	1	Check-Out	2015-08-26
0	4	2015	August	35	23	2	1	1	0	0	BB	PRT	Complementary	Direct	0	0	0	A	A	1	No Deposit	NULL	45	0	Transient	0	0	1	Check-Out	2015-08-26
0	11	2015	August	35	23	2	1	2	1	0	BB	ESP	Direct	Direct	0	0	0	A	D	0	No Deposit	14	NULL	0	Transient	90	0	1	Check-Out	2015-08-26
0	12	2015	August	35	23	2	2	2	0	0	BB	PRT	Online TA	TA/TO	0	0	0	A	B	0	No Deposit	9	NULL	0	Contract	90	0	3	Check-Out	2015-08-27
0	12	2015	August	35	23	2	2	2	0	0	BB	ESP	Online TA	TA/TO	0	0	0	A	B	0	No Deposit	9	NULL	0	Contract	99	1	3	Check-Out	2015-08-27
0	6	2015	August	35	23	2	3	1	0	0	BB	PRT	Online TA	TA/TO	0	0	0	A	D	0	No Deposit	9	NULL	0	Contract	80	0	2	Check-Out	2015-08-28
1	4	2015	August	35	23	2	3	1	0	0	BB	PRT	Online TA	TA/TO	0	0	0	A	A	0	No Deposit	9	NULL	0	Contract	80	0	0	Canceled	2015-08-22
0	9	2015	August	35	23	2	3	2	0	0	BB	FRA	Online TA	TA/TO	0	0	0	A	D	0	No Deposit	9	NULL	0	Contract	90	0	2	Check-Out	2015-08-28
0	9	2015	August	35	23	2	4	2	0	0	BB	FRA	Online TA	TA/TO	0	0	0	A	A	0	No Deposit	9	NULL	0	Contract	90	0	2	Check-Out	2015-08-29
0	4	2015	August	35	23	2	4	1	0	0	BB	MAR	Direct	Direct	0	0	0	A	D	1	No Deposit	NULL	NULL	0	Transient	67	0	0	Check-Out	2015-08-29
0	90	2015	August	35	23	2	3	2	0	0	BB	FRA	Online TA	TA/TO	0	0	0	A	A	0	No Deposit	8	NULL	0	Transient	76.5	0	0	Check-Out	2015-08-28
0	90	2015	August	35	23	2	3	2	0	0	BB	FRA	Online TA	TA/TO	0	0	0	A	A	0	No Deposit	8	NULL	0	Transient	76.5	0	1	Check-Out	2015-08-28
0	0	2015	August	35	24	1	0	2	2	0	BB	PRT	Direct	Direct	0	0	0	F	F	0	No Deposit	NULL	NULL	0	Transient	153	0	0	Check-Out	2015-08-25
0	11	2015	August	35	24	1	0	2	0	0	BB	PRT	Online TA	TA/TO	0	0	0	A	A	0	No Deposit	9	NULL	0	Transient	90	0	1	Check-Out	2015-08-25
0	4	2015	August	35	24	1	0	2	0	0	BB	PRT	Direct	Direct	0	0	0	A	A	0	No Deposit	NULL	NULL	0	Transient	75	0	1	Check-Out	2015-08-25
0	53	2015	August	35	24	1	1	2	0	0	BB	ESP	Groups	TA/TO	0	0	0	A	A	0	No Deposit	1	NULL	0	Transient-Party	62	0	0	Check-Out	2015-08-26
0	53	2015	August	35	24	1	1	2	0	0	BB	ESP	Groups	TA/TO	0	0	0	A	A	0	No Deposit	1	NULL	0	Transient-Party	62	0	0	Check-Out	2015-08-26
1	53	2015	August	35	24	1	1	2	0	0	BB	PRT	Groups	TA/TO	0	0	0	A	A	0	No Deposit	1	NULL	0	Transient-Party	62	0	0	Canceled	2015-08-19
0	53	2015	August	35	24	1	1	2	0	0	BB	ESP	Groups	TA/TO	0	0	0	A	A	0	No Deposit	1	NULL	0	Transient-Party	62	0	0	Check-Out	2015-08-26
0	53	2015	August	35	24	1	1	2	0	0	BB	ESP	Groups	TA/TO	0	0	0	A	D	0	No Deposit	1	NULL	0	Transient-Party	62	0	0	Check-Out	2015-08-26
0	13	2015	August	35	24	1	1	2	0	0	BB	ESP	Online TA	TA/TO	0	0	0	F	F	0	No Deposit	9	NULL	0	Contract	153	0	0	Check-Out	2015-08-26
0	53	2015	August	35	24	1	1	2	0	0	BB	ESP	Groups	TA/TO	0	0	0	A	A	0	No Deposit	1	NULL	0	Transient-Party	62	0	0	Check-Out	2015-08-26
0	53	2015	August	35	24	1	1	2	0	0	BB	ESP	Groups	TA/TO	0	0	0	A	D	0	No Deposit	1	NULL	0	Transient-Party	62	0	0	Check-Out	2015-08-26
0	53	2015	August	35	24	1	1	2	0	0	BB	ESP	Groups	TA/TO	0	0	0	A	A	0	No Deposit	1	NULL	0	Transient-Party	62	0	0	Check-Out	2015-08-26
0	53	2015	August	35	24	1	1	2	0	0	BB	ESP	Groups	TA/TO	0	0	0	A	A	0	No Deposit	1	NULL	0	Transient-Party	62	0	0	Check-Out	2015-08-26
0	53	2015	August	35	24	1	1	2	0	0	BB	ESP	Groups	TA/TO	0	0	0	A	A	0	No Deposit	1	NULL	0	Transient-Party	62	0	0	Check-Out	2015-08-26
0	53	2015	August	35	24	1	1	2	0	0	BB	PRT	Groups	TA/TO	0	0	0	A	B	0	No Deposit	1	NULL	0	Transient-Party	62	0	0	Check-Out	2015-08-26
0	53	2015	August	35	24	1	1	2	0	0	BB	ESP	Groups	TA/TO	0	0	0	A	A	0	No Deposit	1	NULL	0	Transient-Party	62	0	0	Check-Out	2015-08-26
0	53	2015	August	35	24	1	1	1	0	0	BB	PRT	Groups	TA/TO	0	0	0	A	A	1	No Deposit	1	NULL	0	Transient-Party	60	0	0	Check-Out	2015-08-26
0	53	2015	August	35	24	1	1	2	0	0	BB	ESP	Groups	TA/TO	0	0	0	A	D	0	No Deposit	1	NULL	0	Transient-Party	62	0	0	Check-Out	2015-08-26
0	53	2015	August	35	24	1	1	2	0	0	BB	ESP	Groups	TA/TO	0	0	0	A	D	0	No Deposit	1	NULL	0	Transient-Party	62	0	0	Check-Out	2015-08-26
0	53	2015	August	35	24	1	1	2	0	0	BB	ESP	Groups	TA/TO	0	0	0	A	A	0	No Deposit	1	NULL	0	Transient-Party	62	0	0	Check-Out	2015-08-26
0	53	2015	August	35	24	1	1	3	0	0	BB	ESP	Groups	TA/TO	0	0	0	A	D	1	No Deposit	1	NULL	0	Transient-Party	84	0	1	Check-Out	2015-08-26
0	53	2015	August	35	24	1	1	3	0	0	BB	ESP	Groups	TA/TO	0	0	0	A	D	1	No Deposit	1	NULL	0	Transient-Party	84	0	1	Check-Out	2015-08-26
0	53	2015	August	35	24	1	1	2	0	0	BB	ESP	Groups	TA/TO	0	0	0	A	A	0	No Deposit	1	NULL	0	Transient-Party	62	0	0	Check-Out	2015-08-26
0	53	2015	August	35	24	1	1	2	1	0	BB	ESP	Groups	TA/TO	0	0	0	A	D	1	No Deposit	1	NULL	0	Transient-Party	62	0	1	Check-Out	2015-08-26
0	53	2015	August	35	24	1	1	2	0	0	BB	ESP	Groups	TA/TO	0	0	0	A	A	0	No Deposit	1	NULL	0	Transient-Party	62	0	0	Check-Out	2015-08-26
0	53	2015	August	35	24	1	1	2	0	0	BB	ESP	Groups	TA/TO	0	0	0	A	A	0	No Deposit	1	NULL	0	Transient-Party	62	0	0	Check-Out	2015-08-26
1	53	2015	August	35	24	1	1	2	0	0	BB	PRT	Groups	TA/TO	0	0	0	A	A	0	No Deposit	1	NULL	0	Transient-Party	62	0	0	Canceled	2015-08-19
0	53	2015	August	35	24	1	1	2	0	0	BB	ESP	Groups	TA/TO	0	0	0	A	A	0	No Deposit	1	NULL	0	Transient-Party	62	0	0	Check-Out	2015-08-26
0	53	2015	August	35	24	1	1	2	0	0	BB	ESP	Groups	TA/TO	0	0	0	A	A	0	No Deposit	1	NULL	0	Transient-Party	62	0	0	Check-Out	2015-08-26
0	53	2015	August	35	24	1	1	1	0	0	BB	ESP	Groups	TA/TO	0	0	0	A	A	1	No Deposit	1	NULL	0	Transient-Party	60	0	0	Check-Out	2015-08-26
0	53	2015	August	35	24	1	1	2	0	0	BB	ESP	Groups	TA/TO	0	0	0	A	A	0	No Deposit	1	NULL	0	Transient-Party	62	0	0	Check-Out	2015-08-26
0	53	2015	August	35	24	1	1	2	0	0	BB	ESP	Groups	TA/TO	0	0	0	A	A	0	No Deposit	1	NULL	0	Transient-Party	62	0	0	Check-Out	2015-08-26
1	53	2015	August	35	24	1	1	2	0	0	BB	PRT	Groups	TA/TO	0	0	0	A	A	0	No Deposit	1	NULL	0	Transient-Party	62	0	0	Canceled	2015-08-19
0	53	2015	August	35	24	1	1	1	0	0	BB	PRT	Groups	TA/TO	0	0	0	A	A	0	No Deposit	1	NULL	0	Transient-Party	0	0	0	Check-Out	2015-08-26
0	6	2015	August	35	24	1	2	2	0	0	BB	ESP	Online TA	TA/TO	0	0	0	A	D	0	No Deposit	9	NULL	0	Contract	90	0	0	Check-Out	2015-08-27
0	7	2015	August	35	24	1	2	2	0	0	BB	PRT	Online TA	TA/TO	0	0	0	A	A	0	No Deposit	9	NULL	0	Contract	90	0	1	Check-Out	2015-08-27
0	13	2015	August	35	24	1	2	2	0	0	BB	FRA	Online TA	TA/TO	0	0	0	A	A	0	No Deposit	9	NULL	0	Contract	90	0	2	Check-Out	2015-08-27
0	108	2015	August	35	24	1	2	2	0	0	BB	ESP	Online TA	TA/TO	0	0	0	A	A	0	No Deposit	9	NULL	0	Transient	76.5	0	1	Check-Out	2015-08-27
0	5	2015	August	35	24	1	3	2	0	0	BB	FRA	Online TA	TA/TO	0	0	0	A	D	0	No Deposit	9	NULL	0	Contract	90	0	2	Check-Out	2015-08-28
0	14	2015	August	35	24	1	3	2	0	0	BB	ESP	Online TA	TA/TO	0	0	0	A	A	0	No Deposit	9	NULL	0	Contract	90	0	1	Check-Out	2015-08-28
0	11	2015	August	35	24	1	3	2	0	0	BB	SWE	Online TA	TA/TO	0	0	0	A	D	0	No Deposit	9	NULL	0	Contract	90	0	2	Check-Out	2015-08-28
0	5	2015	August	35	24	1	3	2	0	0	BB	ESP	Online TA	TA/TO	0	0	0	A	D	0	No Deposit	9	NULL	0	Contract	90	0	2	Check-Out	2015-08-28
0	10	2015	August	35	24	1	4	2	0	0	BB	PRT	Direct	Direct	0	0	0	B	B	0	No Deposit	NULL	NULL	0	Transient	75	0	1	Check-Out	2015-08-29
0	10	2015	August	35	24	1	4	2	0	0	BB	PRT	Direct	Direct	0	0	0	B	B	0	No Deposit	NULL	NULL	0	Transient	75	0	1	Check-Out	2015-08-29
0	11	2015	August	35	24	1	5	1	0	0	BB	PRT	Direct	Direct	0	0	0	A	D	0	No Deposit	14	NULL	0	Transient	67	0	0	Check-Out	2015-08-30
0	11	2015	August	35	24	3	5	2	0	0	BB	FRA	Direct	Direct	0	0	0	D	A	0	No Deposit	14	NULL	0	Transient	79	0	1	Check-Out	2015-09-01
0	10	2015	August	35	24	1	2	2	0	0	BB	PRT	Online TA	TA/TO	0	0	0	A	A	0	No Deposit	9	NULL	0	Contract	90	0	2	Check-Out	2015-08-27
0	0	2015	August	35	24	1	2	2	0	0	BB	PRT	Direct	Direct	0	0	0	B	B	1	No Deposit	NULL	NULL	0	Transient-Party	67.5	0	0	Check-Out	2015-08-27
0	50	2015	August	35	25	0	4	2	0	0	BB	ESP	Groups	TA/TO	0	0	0	A	D	0	No Deposit	1	NULL	0	Transient-Party	62	0	0	Check-Out	2015-08-29
1	50	2015	August	35	25	0	4	2	0	0	BB	PRT	Groups	TA/TO	0	0	0	A	A	0	No Deposit	1	NULL	0	Transient-Party	62	0	0	Canceled	2015-08-06
0	50	2015	August	35	25	0	4	2	0	0	BB	ESP	Groups	TA/TO	0	0	0	A	D	0	No Deposit	1	NULL	0	Transient-Party	62	0	0	Check-Out	2015-08-29
0	50	2015	August	35	25	0	4	1	0	0	BB	PRT	Groups	TA/TO	0	0	0	A	A	0	No Deposit	1	NULL	0	Transient-Party	0	0	0	Check-Out	2015-08-29
0	4	2015	August	35	25	0	4	2	0	0	BB	ESP	Groups	TA/TO	0	0	0	A	A	0	No Deposit	1	NULL	0	Transient-Party	62	0	0	Check-Out	2015-08-29
0	50	2015	August	35	25	0	4	1	0	0	BB	PRT	Groups	TA/TO	0	0	0	A	D	1	No Deposit	1	NULL	0	Transient-Party	60	0	0	Check-Out	2015-08-29
0	50	2015	August	35	25	0	4	2	0	0	BB	ESP	Groups	TA/TO	0	0	0	A	D	0	No Deposit	1	NULL	0	Transient-Party	62	0	0	Check-Out	2015-08-29
1	50	2015	August	35	25	0	4	2	0	0	BB	PRT	Groups	TA/TO	0	0	0	A	A	0	No Deposit	1	NULL	0	Transient-Party	62	0	0	Canceled	2015-08-06
0	50	2015	August	35	25	0	4	2	0	0	BB	ESP	Groups	TA/TO	0	0	0	A	A	0	No Deposit	1	NULL	0	Transient-Party	62	0	0	Check-Out	2015-08-29
1	50	2015	August	35	25	0	4	2	0	0	BB	PRT	Groups	TA/TO	0	0	0	A	A	0	No Deposit	1	NULL	0	Transient-Party	62	0	0	Canceled	2015-08-06
0	4	2015	August	35	25	0	4	2	0	0	BB	ESP	Groups	TA/TO	0	0	0	A	A	0	No Deposit	1	NULL	0	Transient-Party	62	0	0	Check-Out	2015-08-29
0	4	2015	August	35	25	0	4	2	0	0	BB	ESP	Groups	TA/TO	0	0	0	A	D	0	No Deposit	1	NULL	0	Transient-Party	62	0	0	Check-Out	2015-08-29
1	50	2015	August	35	25	0	4	2	0	0	BB	PRT	Groups	TA/TO	0	0	0	A	A	0	No Deposit	1	NULL	0	Transient-Party	62	0	0	Canceled	2015-08-06
1	50	2015	August	35	25	0	4	2	0	0	BB	PRT	Groups	TA/TO	0	0	0	A	A	0	No Deposit	1	NULL	0	Transient-Party	62	0	0	Canceled	2015-08-06
0	4	2015	August	35	25	0	4	2	0	0	BB	PRT	Groups	TA/TO	0	0	0	A	D	0	No Deposit	1	NULL	0	Transient-Party	62	0	0	Check-Out	2015-08-29
1	50	2015	August	35	25	0	4	2	0	0	BB	PRT	Groups	TA/TO	0	0	0	A	A	0	No Deposit	1	NULL	0	Transient-Party	62	0	0	Canceled	2015-08-06
0	4	2015	August	35	25	0	4	2	0	0	BB	ESP	Groups	TA/TO	0	0	0	A	A	0	No Deposit	1	NULL	0	Transient-Party	62	0	0	Check-Out	2015-08-29
0	50	2015	August	35	25	0	4	2	0	0	BB	ESP	Groups	TA/TO	0	0	0	A	D	0	No Deposit	1	NULL	0	Transient-Party	62	0	0	Check-Out	2015-08-29
1	50	2015	August	35	25	0	4	2	0	0	BB	PRT	Groups	TA/TO	0	0	0	A	A	0	No Deposit	1	NULL	0	Transient-Party	62	0	0	Canceled	2015-08-06
1	50	2015	August	35	25	0	4	2	0	0	BB	PRT	Groups	TA/TO	0	0	0	A	A	0	No Deposit	1	NULL	0	Transient-Party	62	0	0	Canceled	2015-08-06
0	50	2015	August	35	25	0	4	2	0	0	BB	PRT	Groups	TA/TO	0	0	0	A	A	0	No Deposit	1	NULL	0	Transient-Party	62	0	0	Check-Out	2015-08-29
0	50	2015	August	35	25	0	4	2	0	0	BB	PRT	Groups	TA/TO	0	0	0	A	A	0	No Deposit	1	NULL	0	Transient-Party	62	0	0	Check-Out	2015-08-29
1	50	2015	August	35	25	0	4	2	0	0	BB	PRT	Groups	TA/TO	0	0	0	A	A	0	No Deposit	1	NULL	0	Transient-Party	62	0	0	Canceled	2015-08-06
0	4	2015	August	35	25	0	4	1	0	0	BB	PRT	Groups	TA/TO	0	0	0	A	D	0	No Deposit	1	NULL	0	Transient-Party	60	0	0	Check-Out	2015-08-29
0	50	2015	August	35	25	0	4	3	0	0	BB	PRT	Groups	TA/TO	0	0	0	A	D	1	No Deposit	1	NULL	0	Transient-Party	84	0	1	Check-Out	2015-08-29
1	50	2015	August	35	25	0	4	1	0	0	BB	PRT	Groups	TA/TO	0	0	0	A	D	1	No Deposit	1	NULL	0	Transient-Party	60	0	0	Canceled	2015-08-24
1	50	2015	August	35	25	0	4	2	0	0	BB	PRT	Groups	TA/TO	0	0	0	A	A	0	No Deposit	1	NULL	0	Transient-Party	62	0	0	Canceled	2015-08-06
0	50	2015	August	35	25	0	4	2	0	0	BB	PRT	Groups	TA/TO	0	0	0	A	A	0	No Deposit	1	NULL	0	Transient-Party	62	0	0	Check-Out	2015-08-29
1	50	2015	August	35	25	0	4	2	0	0	BB	PRT	Groups	TA/TO	0	0	0	A	A	0	No Deposit	1	NULL	0	Transient-Party	62	0	0	Canceled	2015-08-06
0	50	2015	August	35	25	0	4	2	0	0	BB	ESP	Groups	TA/TO	0	0	0	A	A	0	No Deposit	1	NULL	0	Transient-Party	62	0	0	Check-Out	2015-08-29
1	50	2015	August	35	25	0	4	2	0	0	BB	PRT	Groups	TA/TO	0	0	0	A	A	0	No Deposit	1	NULL	0	Transient-Party	62	0	0	Canceled	2015-08-06
0	50	2015	August	35	25	0	4	1	0	0	BB	PRT	Groups	TA/TO	0	0	0	A	A	0	No Deposit	1	NULL	0	Transient-Party	0	0	0	Check-Out	2015-08-29
0	10	2015	August	35	25	0	4	2	2	0	BB	PRT	Online TA	TA/TO	0	0	0	F	F	0	No Deposit	9	NULL	0	Transient	153	0	1	Check-Out	2015-08-29
0	4	2015	August	35	25	0	4	2	0	0	BB	ESP	Groups	TA/TO	0	0	0	A	A	0	No Deposit	1	NULL	0	Transient-Party	62	0	0	Check-Out	2015-08-29
0	4	2015	August	35	25	0	4	2	0	0	BB	PRT	Groups	TA/TO	0	0	0	A	A	0	No Deposit	1	NULL	0	Transient-Party	62	0	0	Check-Out	2015-08-29
0	4	2015	August	35	25	0	4	2	0	0	BB	ESP	Groups	TA/TO	0	0	0	A	D	0	No Deposit	1	NULL	0	Transient-Party	62	0	0	Check-Out	2015-08-29
0	4	2015	August	35	25	0	4	1	0	0	BB	PRT	Groups	TA/TO	0	0	0	A	D	0	No Deposit	1	NULL	0	Transient-Party	60	0	0	Check-Out	2015-08-29
0	50	2015	August	35	25	0	5	2	0	0	BB	ESP	Groups	TA/TO	0	0	0	A	A	0	No Deposit	1	NULL	0	Transient	62	0	0	Check-Out	2015-08-30
0	50	2015	August	35	25	0	4	1	0	0	BB	ESP	Groups	TA/TO	0	0	0	A	A	1	No Deposit	1	NULL	0	Transient-Party	60	0	0	Check-Out	2015-08-29
0	5	2015	August	35	25	2	5	2	0	0	HB	FRA	Offline TA/TO	TA/TO	0	0	0	A	A	0	No Deposit	20	NULL	0	Transient	100	0	1	Check-Out	2015-09-01
0	1	2015	August	35	25	0	1	2	0	0	BB	FRA	Online TA	TA/TO	0	0	0	A	A	0	No Deposit	9	NULL	0	Contract	106	0	2	Check-Out	2015-08-26
0	4	2015	August	35	25	0	1	2	0	0	BB	ITA	Direct	Direct	0	0	0	A	A	2	No Deposit	14	NULL	0	Transient	75	0	0	Check-Out	2015-08-26
0	0	2015	August	35	25	0	1	2	2	0	BB	PRT	Online TA	TA/TO	0	0	0	F	F	0	No Deposit	9	NULL	0	Contract	156	0	0	Check-Out	2015-08-26
0	0	2015	August	35	25	0	1	2	0	0	BB	ESP	Direct	Direct	0	0	0	A	A	0	No Deposit	NULL	NULL	0	Transient	106	0	0	Check-Out	2015-08-26
0	0	2015	August	35	25	0	1	2	0	0	BB	AGO	Direct	Direct	0	0	0	A	A	0	No Deposit	NULL	NULL	0	Transient	106	0	0	Check-Out	2015-08-26
0	0	2015	August	35	25	0	2	2	2	0	BB	FRA	Online TA	TA/TO	0	0	0	F	F	0	No Deposit	9	NULL	0	Contract	156	0	1	Check-Out	2015-08-27
0	0	2015	August	35	25	0	2	2	1	0	BB	PRT	Direct	Direct	0	0	0	A	D	0	No Deposit	NULL	NULL	0	Transient	121	0	2	Check-Out	2015-08-27
0	13	2015	August	35	25	0	2	2	0	0	BB	SWE	Online TA	TA/TO	0	0	0	A	A	0	No Deposit	9	NULL	0	Transient	90	0	1	Check-Out	2015-08-27
0	11	2015	August	35	25	0	2	1	0	0	BB	GBR	Online TA	TA/TO	0	0	0	A	A	3	No Deposit	9	NULL	0	Transient	97	1	0	Check-Out	2015-08-27
0	0	2015	August	35	25	0	2	2	0	0	BB	PRT	Online TA	TA/TO	0	0	0	A	A	0	No Deposit	9	NULL	0	Contract	106	0	2	Check-Out	2015-08-27
0	1	2015	August	35	25	0	2	2	2	0	BB	PRT	Online TA	TA/TO	0	0	0	F	F	0	No Deposit	9	NULL	0	Contract	156	0	2	Check-Out	2015-08-27
1	12	2015	August	35	25	0	2	2	0	0	BB	PRT	Online TA	TA/TO	0	0	0	A	A	0	No Deposit	9	NULL	0	Contract	12	0	1	Canceled	2015-08-20
0	50	2015	August	35	25	0	4	1	0	0	BB	ESP	Groups	TA/TO	0	0	0	A	D	1	No Deposit	1	NULL	0	Transient-Party	60	0	0	Check-Out	2015-08-29
1	50	2015	August	35	25	0	4	2	0	0	BB	PRT	Groups	TA/TO	0	0	0	A	A	0	No Deposit	1	NULL	0	Transient-Party	62	0	0	Canceled	2015-08-06
0	4	2015	August	35	25	0	4	2	0	0	BB	ESP	Groups	TA/TO	0	0	0	A	D	0	No Deposit	1	NULL	0	Transient-Party	62	0	0	Check-Out	2015-08-29
0	4	2015	August	35	25	0	4	1	0	0	BB	ESP	Groups	TA/TO	0	0	0	A	A	0	No Deposit	1	NULL	0	Transient-Party	60	0	0	Check-Out	2015-08-29
1	50	2015	August	35	25	0	4	2	0	0	BB	PRT	Groups	TA/TO	0	0	0	A	A	0	No Deposit	1	NULL	0	Transient-Party	62	0	0	Canceled	2015-08-06
0	6	2015	August	35	26	0	1	2	0	0	SC	FRA	Online TA	TA/TO	0	0	0	A	D	0	No Deposit	9	NULL	0	Contract	97	0	2	Check-Out	2015-08-27
1	1	2015	August	35	26	0	1	2	1	0	BB	PRT	Complementary	Direct	0	0	0	D	G	2	No Deposit	NULL	45	0	Transient	0	0	2	No-Show	2015-08-26
0	2	2015	August	35	26	0	1	2	2	0	BB	PRT	Online TA	TA/TO	0	0	0	F	F	0	No Deposit	9	NULL	0	Contract	156	0	2	Check-Out	2015-08-27
0	1	2015	August	35	26	0	1	2	0	0	BB	PRT	Complementary	Direct	0	0	0	A	G	2	No Deposit	NULL	45	0	Transient	0	0	0	Check-Out	2015-08-27
0	2	2015	August	35	26	0	1	1	0	0	BB	PRT	Corporate	Corporate	0	0	0	A	D	0	No Deposit	40	NULL	0	Transient	65	0	0	Check-Out	2015-08-27
0	1	2015	August	35	26	0	1	1	0	0	BB	PRT	Offline TA/TO	TA/TO	0	0	0	A	D	0	No Deposit	34	NULL	0	Transient	0	0	2	Check-Out	2015-08-27
0	0	2015	August	35	26	0	1	3	0	0	BB	PRT	Direct	Direct	0	0	0	D	D	0	No Deposit	NULL	NULL	0	Transient	151	0	0	Check-Out	2015-08-27
0	0	2015	August	35	26	0	1	2	0	0	BB	PRT	Direct	Direct	0	0	0	A	A	0	No Deposit	NULL	NULL	0	Transient	106	0	0	Check-Out	2015-08-27
0	2	2015	August	35	26	0	1	1	0	0	BB	PRT	Corporate	Corporate	0	0	0	A	D	0	No Deposit	40	NULL	0	Transient	65	0	0	Check-Out	2015-08-27
0	55	2015	August	35	26	0	2	2	0	0	BB	ESP	Groups	TA/TO	0	0	0	A	A	0	No Deposit	1	NULL	0	Transient-Party	62	0	0	Check-Out	2015-08-28
0	55	2015	August	35	26	0	2	2	0	0	BB	ESP	Groups	TA/TO	0	0	0	A	A	0	No Deposit	1	NULL	0	Transient-Party	62	0	0	Check-Out	2015-08-28
1	55	2015	August	35	26	0	2	2	0	0	BB	PRT	Groups	TA/TO	0	0	0	A	A	0	No Deposit	1	NULL	0	Transient-Party	62	0	0	Canceled	2015-08-24
0	8	2015	August	35	26	0	2	2	0	0	BB	NLD	Online TA	TA/TO	0	0	0	A	D	0	No Deposit	9	NULL	0	Contract	90	0	2	Check-Out	2015-08-28
0	55	2015	August	35	26	0	2	2	0	0	BB	ESP	Groups	TA/TO	0	0	0	A	B	0	No Deposit	1	NULL	0	Transient-Party	62	0	0	Check-Out	2015-08-28
0	55	2015	August	35	26	0	2	2	0	0	BB	ESP	Groups	TA/TO	0	0	0	A	A	0	No Deposit	1	NULL	0	Transient-Party	62	0	0	Check-Out	2015-08-28
0	55	2015	August	35	26	0	2	2	0	1	BB	ESP	Groups	TA/TO	0	0	0	A	D	1	No Deposit	1	NULL	0	Transient-Party	62	0	1	Check-Out	2015-08-28
0	55	2015	August	35	26	0	2	1	0	0	BB	ESP	Groups	TA/TO	0	0	0	A	A	1	No Deposit	1	NULL	0	Transient-Party	60	0	0	Check-Out	2015-08-28
0	55	2015	August	35	26	0	2	1	0	0	BB	PRT	Groups	TA/TO	0	0	0	A	A	0	No Deposit	1	NULL	0	Transient-Party	0	0	0	Check-Out	2015-08-28
0	55	2015	August	35	26	0	2	2	0	0	BB	ESP	Groups	TA/TO	0	0	0	A	A	0	No Deposit	1	NULL	0	Transient-Party	62	0	0	Check-Out	2015-08-28
0	55	2015	August	35	26	0	2	1	0	0	BB	ESP	Groups	TA/TO	0	0	0	A	A	1	No Deposit	1	NULL	0	Transient-Party	60	0	0	Check-Out	2015-08-28
0	55	2015	August	35	26	0	2	3	0	0	BB	ESP	Groups	TA/TO	0	0	0	A	E	1	No Deposit	1	NULL	0	Transient-Party	84	0	1	Check-Out	2015-08-28
0	55	2015	August	35	26	0	2	2	0	0	BB	ESP	Groups	TA/TO	0	0	0	A	A	0	No Deposit	1	NULL	0	Transient-Party	62	0	0	Check-Out	2015-08-28
0	55	2015	August	35	26	0	2	2	0	0	BB	ESP	Groups	TA/TO	0	0	0	A	A	0	No Deposit	1	NULL	0	Transient-Party	62	0	0	Check-Out	2015-08-28
1	2	2015	August	35	26	0	2	2	0	0	BB	PRT	Groups	TA/TO	0	0	0	A	A	0	No Deposit	1	NULL	0	Transient-Party	62	0	0	Canceled	2015-08-24
0	55	2015	August	35	26	0	2	2	0	0	BB	ESP	Groups	TA/TO	0	0	0	A	D	0	No Deposit	1	NULL	0	Transient-Party	62	0	0	Check-Out	2015-08-28
0	55	2015	August	35	26	0	2	2	0	0	BB	ESP	Groups	TA/TO	0	0	0	A	A	0	No Deposit	1	NULL	0	Transient-Party	62	0	0	Check-Out	2015-08-28
0	55	2015	August	35	26	0	2	1	0	0	BB	ESP	Groups	TA/TO	0	0	0	A	A	1	No Deposit	1	NULL	0	Transient-Party	60	0	0	Check-Out	2015-08-28
0	55	2015	August	35	26	0	2	3	0	0	BB	ESP	Groups	TA/TO	0	0	0	A	E	1	No Deposit	1	NULL	0	Transient-Party	84	0	1	Check-Out	2015-08-28
0	55	2015	August	35	26	0	2	2	0	0	BB	ESP	Groups	TA/TO	0	0	0	A	A	0	No Deposit	1	NULL	0	Transient-Party	62	0	0	Check-Out	2015-08-28
0	0	2015	August	35	26	0	2	2	0	0	BB	PRT	Direct	Direct	0	0	0	E	E	1	No Deposit	14	NULL	0	Transient	148	0	0	Check-Out	2015-08-28
0	55	2015	August	35	26	0	2	2	0	0	BB	PRT	Groups	TA/TO	0	0	0	A	D	0	No Deposit	1	NULL	0	Transient-Party	62	0	0	Check-Out	2015-08-28
0	55	2015	August	35	26	0	2	2	0	0	BB	PRT	Groups	TA/TO	0	0	0	A	A	0	No Deposit	1	NULL	0	Transient-Party	62	0	0	Check-Out	2015-08-28
1	2	2015	August	35	26	0	2	2	0	0	BB	PRT	Groups	TA/TO	0	0	0	A	A	0	No Deposit	1	NULL	0	Transient-Party	62	0	0	Canceled	2015-08-24
1	55	2015	August	35	26	0	2	2	0	0	BB	PRT	Groups	TA/TO	0	0	0	A	A	0	No Deposit	1	NULL	0	Transient-Party	62	0	0	Canceled	2015-08-24
1	5	2015	August	35	26	0	2	1	0	0	BB	PRT	Corporate	Corporate	0	0	0	A	D	0	No Deposit	NULL	40	0	Transient	65	0	0	No-Show	2015-08-26
1	2	2015	August	35	26	0	2	2	0	0	BB	PRT	Groups	TA/TO	0	0	0	A	A	0	No Deposit	1	NULL	0	Transient-Party	62	0	0	Canceled	2015-08-24
0	55	2015	August	35	26	0	2	2	0	0	BB	ESP	Groups	TA/TO	0	0	0	A	A	0	No Deposit	1	NULL	0	Transient-Party	62	0	0	Check-Out	2015-08-28
0	55	2015	August	35	26	0	2	3	0	0	BB	ESP	Groups	TA/TO	0	0	0	A	E	1	No Deposit	1	NULL	0	Transient-Party	84	0	0	Check-Out	2015-08-28
0	55	2015	August	35	26	0	2	1	0	0	BB	ESP	Groups	TA/TO	0	0	0	A	A	1	No Deposit	1	NULL	0	Transient-Party	60	0	0	Check-Out	2015-08-28
1	55	2015	August	35	26	0	2	2	0	0	BB	PRT	Groups	TA/TO	0	0	0	A	A	0	No Deposit	1	NULL	0	Transient-Party	62	0	0	Canceled	2015-08-24
0	55	2015	August	35	26	0	2	2	0	0	BB	ESP	Groups	TA/TO	0	0	0	A	B	0	No Deposit	1	NULL	0	Transient-Party	62	0	0	Check-Out	2015-08-28
0	55	2015	August	35	26	0	2	2	0	0	BB	ESP	Groups	TA/TO	0	0	0	A	A	0	No Deposit	1	NULL	0	Transient-Party	62	0	0	Check-Out	2015-08-28
0	55	2015	August	35	26	0	2	2	0	0	BB	ESP	Groups	TA/TO	0	0	0	A	A	0	No Deposit	1	NULL	0	Transient-Party	62	0	0	Check-Out	2015-08-28
0	55	2015	August	35	26	0	2	2	0	0	BB	ESP	Groups	TA/TO	0	0	0	A	A	0	No Deposit	1	NULL	0	Transient-Party	62	0	0	Check-Out	2015-08-28
0	55	2015	August	35	26	0	2	1	0	0	BB	ESP	Groups	TA/TO	0	0	0	A	A	0	No Deposit	1	NULL	0	Transient-Party	0	0	0	Check-Out	2015-08-28
0	7	2015	August	35	26	0	2	2	0	0	BB	AUT	Online TA	TA/TO	0	0	0	A	A	0	No Deposit	9	NULL	0	Contract	90	0	2	Check-Out	2015-08-28
0	55	2015	August	35	26	0	2	2	0	0	BB	ESP	Groups	TA/TO	0	0	0	A	B	0	No Deposit	1	NULL	0	Transient-Party	62	0	0	Check-Out	2015-08-28
0	1	2015	August	35	26	0	3	2	1	0	BB	ESP	Offline TA/TO	TA/TO	0	0	0	A	D	1	No Deposit	13	NULL	0	Transient	99.3	0	0	Check-Out	2015-08-29
0	18	2015	August	35	26	0	3	2	0	0	BB	ESP	Online TA	TA/TO	0	0	0	A	A	0	No Deposit	8	NULL	0	Transient	93	1	0	Check-Out	2015-08-29
0	8	2015	August	35	26	0	4	2	0	0	BB	PRT	Online TA	TA/TO	0	0	0	A	E	0	No Deposit	9	NULL	0	Contract	90	0	2	Check-Out	2015-08-30
1	118	2015	August	35	26	0	4	2	0	0	BB	PRT	Online TA	TA/TO	0	0	0	A	A	0	No Deposit	7	NULL	0	Transient	58.9	0	1	Canceled	2015-05-01
0	7	2015	August	35	26	0	4	2	0	0	BB	ESP	Online TA	TA/TO	0	0	0	A	A	0	No Deposit	9	NULL	0	Contract	90	0	2	Check-Out	2015-08-30
0	14	2015	August	35	26	0	4	2	0	0	BB	ITA	Direct	Direct	0	0	0	A	A	0	No Deposit	14	NULL	0	Transient	75	0	1	Check-Out	2015-08-30
1	118	2015	August	35	26	0	4	2	0	0	BB	PRT	Online TA	TA/TO	0	0	0	A	A	0	No Deposit	7	NULL	0	Transient	58.9	0	1	Canceled	2015-05-01
1	118	2015	August	35	26	0	4	2	0	0	BB	PRT	Online TA	TA/TO	0	0	0	A	A	0	No Deposit	7	NULL	0	Transient	58.9	0	1	Canceled	2015-05-01
0	1	2015	August	35	26	1	4	2	0	0	BB	PRT	Online TA	TA/TO	0	0	0	A	A	0	No Deposit	9	NULL	0	Transient	110.8	0	1	Check-Out	2015-08-31
0	13	2015	August	35	27	0	1	2	2	0	BB	FRA	Online TA	TA/TO	0	0	0	F	F	2	No Deposit	9	NULL	0	Transient	153	0	2	Check-Out	2015-08-28
0	0	2015	August	35	27	0	1	2	0	0	BB	PRT	Online TA	TA/TO	0	0	0	A	A	0	No Deposit	9	NULL	0	Contract	122	0	2	Check-Out	2015-08-28
1	1	2015	August	35	27	0	1	2	0	0	BB	PRT	Direct	Direct	0	0	0	E	E	0	No Deposit	NULL	NULL	0	Transient	160	0	0	Canceled	2015-08-26
0	8	2015	August	35	27	0	1	2	0	0	BB	NLD	Online TA	TA/TO	0	0	0	A	D	0	No Deposit	9	NULL	0	Contract	90	0	1	Check-Out	2015-08-28
1	15	2015	August	35	27	0	2	1	0	0	BB	PRT	Online TA	TA/TO	0	0	0	A	A	0	No Deposit	9	NULL	0	Contract	80	0	1	Canceled	2015-08-25
0	15	2015	August	35	27	0	2	2	0	0	BB	ESP	Online TA	TA/TO	0	0	0	A	A	0	No Deposit	9	NULL	0	Contract	90	0	1	Check-Out	2015-08-29
0	2	2015	August	35	27	0	2	1	0	0	BB	ITA	Direct	Direct	0	0	0	A	A	0	No Deposit	14	NULL	0	Transient	67	0	0	Check-Out	2015-08-29
0	4	2015	August	35	27	0	2	2	0	0	BB	FRA	Online TA	TA/TO	0	0	0	A	A	0	No Deposit	NULL	NULL	0	Transient	79	0	2	Check-Out	2015-08-29
0	17	2015	August	35	27	2	3	2	0	0	BB	FRA	Online TA	TA/TO	0	0	0	A	D	0	No Deposit	9	NULL	0	Transient	90	0	1	Check-Out	2015-09-01
0	12	2015	August	35	27	2	3	2	0	1	BB	PRT	Online TA	TA/TO	0	0	0	A	D	1	No Deposit	9	NULL	0	Transient	90	0	2	Check-Out	2015-09-01
0	17	2015	August	35	27	2	3	2	0	0	BB	PRT	Online TA	TA/TO	0	0	0	A	D	0	No Deposit	9	NULL	0	Contract	105	0	2	Check-Out	2015-09-01
1	13	2015	August	35	27	2	5	2	0	0	BB	PRT	Online TA	TA/TO	0	0	0	B	B	0	No Deposit	9	NULL	0	Transient	85.29	0	1	Canceled	2015-08-19
1	15	2015	August	35	27	2	5	2	0	0	BB	PRT	Online TA	TA/TO	0	0	0	B	B	0	No Deposit	9	NULL	0	Transient	85.29	0	1	Canceled	2015-08-19
0	119	2015	August	35	27	2	6	2	0	0	BB	ISR	Online TA	TA/TO	0	0	0	A	A	1	No Deposit	9	NULL	0	Transient	82.87	0	1	Check-Out	2015-09-04
1	0	2015	August	35	27	2	6	2	0	0	BB	PRT	Direct	Direct	0	0	0	A	A	0	No Deposit	NULL	NULL	0	Transient	62.8	0	0	Canceled	2015-08-27
1	10	2015	August	35	28	0	1	1	0	0	BB	PRT	Online TA	TA/TO	0	0	0	A	A	1	No Deposit	9	NULL	0	Contract	80	0	1	Canceled	2015-08-27
0	15	2015	August	35	28	0	1	0	2	0	BB	PRT	Complementary	Direct	0	0	0	B	B	0	No Deposit	NULL	45	0	Transient	0	0	1	Check-Out	2015-08-29
0	24	2015	August	35	28	0	1	2	0	0	BB	PRT	Direct	Direct	0	0	0	A	A	0	No Deposit	14	NULL	0	Transient	75	1	1	Check-Out	2015-08-29
1	10	2015	August	35	28	0	1	2	0	1	BB	PRT	Online TA	TA/TO	0	0	0	A	A	0	No Deposit	9	NULL	0	Contract	90	0	2	Canceled	2015-08-27
0	15	2015	August	35	28	0	1	2	0	1	BB	PRT	Complementary	Direct	0	0	0	B	B	0	No Deposit	NULL	45	0	Transient	0	0	4	Check-Out	2015-08-29
0	0	2015	August	35	28	0	1	1	0	0	BB	FRA	Online TA	TA/TO	0	0	0	A	A	1	No Deposit	9	NULL	0	Transient	96	0	2	Check-Out	2015-08-29
1	11	2015	August	35	28	0	1	2	0	0	BB	PRT	Online TA	TA/TO	0	0	0	A	A	0	No Deposit	9	NULL	0	Contract	90	0	2	Canceled	2015-08-26
0	11	2015	August	35	28	0	2	2	0	0	SC	FRA	Online TA	TA/TO	0	0	0	A	D	0	No Deposit	9	NULL	0	Contract	81	0	2	Check-Out	2015-08-30
0	2	2015	August	35	28	0	2	2	1	0	BB	PRT	Online TA	TA/TO	0	0	0	A	D	0	No Deposit	9	NULL	0	Contract	123.5	0	3	Check-Out	2015-08-30
0	11	2015	August	35	28	0	2	2	0	0	BB	GBR	Direct	Direct	0	0	0	D	D	0	No Deposit	14	NULL	0	Transient	79	0	0	Check-Out	2015-08-30
1	11	2015	August	35	28	0	2	2	2	0	BB	PRT	Online TA	TA/TO	0	0	0	F	F	0	No Deposit	9	NULL	0	Contract	153	0	2	Canceled	2015-08-27
1	162	2015	August	35	28	1	2	2	0	0	BB	PRT	Online TA	TA/TO	0	0	0	A	A	1	No Deposit	9	NULL	0	Transient	76.5	0	1	Canceled	2015-05-04
0	1	2015	August	35	28	1	2	2	0	0	BB	FRA	Online TA	TA/TO	0	0	0	A	A	0	No Deposit	9	NULL	0	Contract	106	0	2	Check-Out	2015-08-31
0	11	2015	August	35	28	2	2	2	0	0	BB	FRA	Direct	Direct	0	0	0	A	A	0	No Deposit	14	NULL	0	Transient	85	0	0	Check-Out	2015-09-01
1	148	2015	August	35	28	2	3	2	0	0	BB	PRT	Online TA	TA/TO	0	0	0	A	A	0	No Deposit	9	NULL	0	Transient	79.9	0	2	Canceled	2015-05-28
0	8	2015	August	35	28	2	4	2	0	0	BB	ITA	Online TA	TA/TO	0	0	0	A	A	0	No Deposit	9	NULL	0	Contract	105.67	0	2	Check-Out	2015-09-03
0	4	2015	August	35	28	2	6	2	0	0	BB	FRA	Direct	Direct	0	0	0	A	A	0	No Deposit	14	NULL	0	Transient	75	0	1	Check-Out	2015-09-05
1	17	2015	August	35	28	4	10	1	0	0	BB	PRT	Online TA	TA/TO	0	0	0	A	A	0	No Deposit	9	NULL	0	Contract	97.77	0	1	Canceled	2015-08-11
0	3	2015	August	35	29	0	1	2	2	0	BB	GBR	Online TA	TA/TO	0	0	0	F	F	0	No Deposit	9	NULL	0	Contract	156	0	0	Check-Out	2015-08-30
0	10	2015	August	35	29	0	1	1	0	0	BB	PRT	Offline TA/TO	TA/TO	0	0	0	A	A	0	No Deposit	17	NULL	0	Transient	67	0	0	Check-Out	2015-08-30
1	11	2015	August	35	29	0	1	2	0	0	BB	PRT	Online TA	TA/TO	0	0	0	A	A	0	No Deposit	9	NULL	0	Contract	90	0	2	Canceled	2015-08-18
0	1	2015	August	35	29	0	1	2	0	0	BB	DEU	Online TA	TA/TO	0	0	0	A	D	0	No Deposit	9	NULL	0	Contract	106	1	2	Check-Out	2015-08-30
1	12	2015	August	35	29	0	1	2	0	0	BB	PRT	Online TA	TA/TO	0	0	0	A	A	1	No Deposit	9	NULL	0	Contract	90	0	2	Canceled	2015-08-26
0	17	2015	August	35	29	0	1	2	0	0	BB	PRT	Online TA	TA/TO	0	0	0	A	D	0	No Deposit	9	NULL	0	Transient-Party	90	0	1	Check-Out	2015-08-30
0	3	2015	August	35	29	0	1	2	1	0	BB	PRT	Direct	Direct	0	0	0	A	D	1	No Deposit	NULL	NULL	0	Transient	90	0	2	Check-Out	2015-08-30
0	11	2015	August	35	29	0	1	2	0	0	BB	PRT	Online TA	TA/TO	0	0	0	A	A	0	No Deposit	9	NULL	0	Contract	90	0	1	Check-Out	2015-08-30
0	17	2015	August	35	29	0	1	2	2	1	BB	PRT	Online TA	TA/TO	0	0	0	F	F	1	No Deposit	9	NULL	0	Transient-Party	153	0	2	Check-Out	2015-08-30
0	0	2015	August	35	29	0	1	2	0	0	BB	PRT	Direct	Direct	0	0	0	A	A	0	No Deposit	NULL	NULL	0	Transient	106	0	0	Check-Out	2015-08-30
0	3	2015	August	35	29	0	1	2	1	0	BB	PRT	Direct	Direct	0	0	0	A	D	1	No Deposit	NULL	NULL	0	Transient	90	0	2	Check-Out	2015-08-30
0	16	2015	August	35	29	1	1	2	0	0	BB	PRT	Online TA	TA/TO	0	0	0	A	A	0	No Deposit	9	NULL	0	Contract	90	0	2	Check-Out	2015-08-31
0	0	2015	August	35	29	1	1	1	0	0	BB	AGO	Direct	Direct	0	0	0	A	A	0	No Deposit	NULL	NULL	0	Transient	96	0	0	Check-Out	2015-08-31
0	15	2015	August	35	29	1	1	2	0	0	BB	PRT	Direct	Direct	0	0	0	A	D	0	No Deposit	NULL	NULL	0	Transient	75	0	1	Check-Out	2015-08-31
0	15	2015	August	35	29	1	1	2	0	0	BB	PRT	Direct	Direct	0	0	0	A	A	0	No Deposit	NULL	NULL	0	Transient	75	0	1	Check-Out	2015-08-31
1	15	2015	August	35	29	1	1	2	2	0	BB	PRT	Online TA	TA/TO	0	0	0	F	F	0	No Deposit	9	NULL	0	Contract	153	0	0	Canceled	2015-08-24
0	16	2015	August	35	29	1	1	2	0	0	BB	FRA	Online TA	TA/TO	0	0	0	A	A	0	No Deposit	9	NULL	0	Contract	90	0	2	Check-Out	2015-08-31
0	145	2015	August	35	29	2	1	2	0	0	HB	ITA	Offline TA/TO	TA/TO	0	0	0	A	A	0	No Deposit	17	NULL	0	Transient-Party	94.5	0	0	Check-Out	2015-09-01
1	145	2015	August	35	29	2	1	2	0	0	HB	ITA	Offline TA/TO	TA/TO	0	0	0	A	A	0	No Deposit	17	NULL	0	Transient-Party	94.5	0	0	Canceled	2015-08-20
0	145	2015	August	35	29	2	1	2	0	0	HB	ITA	Offline TA/TO	TA/TO	0	0	0	A	A	0	No Deposit	17	NULL	0	Transient-Party	94.5	0	0	Check-Out	2015-09-01
0	12	2015	August	35	29	2	1	2	0	0	BB	AUT	Online TA	TA/TO	0	0	0	A	A	0	No Deposit	9	NULL	0	Contract	105	0	1	Check-Out	2015-09-01
0	145	2015	August	35	29	2	1	2	0	0	HB	ITA	Offline TA/TO	TA/TO	0	0	0	A	A	0	No Deposit	17	NULL	0	Transient-Party	94.5	0	0	Check-Out	2015-09-01
0	145	2015	August	35	29	2	1	2	0	0	HB	ITA	Offline TA/TO	TA/TO	0	0	0	A	A	0	No Deposit	17	NULL	0	Transient-Party	94.5	0	0	Check-Out	2015-09-01
0	145	2015	August	35	29	2	1	1	0	0	HB	ITA	Offline TA/TO	TA/TO	0	0	0	A	A	1	No Deposit	17	NULL	0	Transient-Party	72.5	0	0	Check-Out	2015-09-01
0	145	2015	August	35	29	2	1	2	0	0	HB	ITA	Offline TA/TO	TA/TO	0	0	0	A	D	0	No Deposit	17	NULL	0	Transient-Party	94.5	0	0	Check-Out	2015-09-01
0	145	2015	August	35	29	2	1	2	0	0	HB	ITA	Offline TA/TO	TA/TO	0	0	0	A	A	0	No Deposit	17	NULL	0	Transient-Party	94.5	0	0	Check-Out	2015-09-01
0	145	2015	August	35	29	2	1	3	0	0	HB	ITA	Offline TA/TO	TA/TO	0	0	0	A	D	1	No Deposit	17	NULL	0	Transient-Party	138.5	0	1	Check-Out	2015-09-01
0	1	2015	August	35	29	2	1	2	0	0	HB	ITA	Offline TA/TO	TA/TO	0	0	0	A	A	0	No Deposit	17	NULL	0	Transient-Party	47.25	0	0	Check-Out	2015-09-01
0	145	2015	August	35	29	2	1	2	0	0	HB	ITA	Offline TA/TO	TA/TO	0	0	0	A	A	0	No Deposit	17	NULL	0	Transient-Party	94.5	0	0	Check-Out	2015-09-01
0	145	2015	August	35	29	2	1	2	0	0	HB	ITA	Offline TA/TO	TA/TO	0	0	0	A	A	0	No Deposit	17	NULL	0	Transient-Party	94.5	0	0	Check-Out	2015-09-01
0	145	2015	August	35	29	2	1	1	0	0	HB	ITA	Offline TA/TO	TA/TO	0	0	0	A	A	1	No Deposit	17	NULL	0	Transient-Party	72.5	0	0	Check-Out	2015-09-01
1	145	2015	August	35	29	2	1	2	0	0	HB	ITA	Offline TA/TO	TA/TO	0	0	0	A	A	0	No Deposit	17	NULL	0	Transient-Party	94.5	0	0	Canceled	2015-08-20
0	145	2015	August	35	29	2	1	2	0	0	HB	ITA	Offline TA/TO	TA/TO	0	0	0	A	D	0	No Deposit	17	NULL	0	Transient-Party	94.5	0	0	Check-Out	2015-09-01
0	145	2015	August	35	29	2	1	1	0	0	HB	ITA	Offline TA/TO	TA/TO	0	0	0	A	A	1	No Deposit	17	NULL	0	Transient-Party	72.5	0	0	Check-Out	2015-09-01
0	145	2015	August	35	29	2	1	1	0	0	HB	ITA	Offline TA/TO	TA/TO	0	0	0	A	A	0	No Deposit	17	NULL	0	Transient-Party	36.25	0	0	Check-Out	2015-09-01
0	145	2015	August	35	29	2	1	2	0	0	HB	ITA	Offline TA/TO	TA/TO	0	0	0	A	A	0	No Deposit	17	NULL	0	Transient-Party	94.5	0	0	Check-Out	2015-09-01
0	145	2015	August	35	29	2	1	2	0	0	HB	ITA	Offline TA/TO	TA/TO	0	0	0	A	D	0	No Deposit	17	NULL	0	Transient-Party	94.5	0	0	Check-Out	2015-09-01
0	145	2015	August	35	29	2	1	2	0	0	HB	ITA	Offline TA/TO	TA/TO	0	0	0	A	A	0	No Deposit	17	NULL	0	Transient-Party	94.5	0	0	Check-Out	2015-09-01
1	145	2015	August	35	29	2	1	2	0	0	HB	ITA	Offline TA/TO	TA/TO	0	0	0	A	A	0	No Deposit	17	NULL	0	Transient-Party	94.5	0	0	Canceled	2015-08-25
0	10	2015	August	35	29	2	1	2	0	0	BB	ESP	Online TA	TA/TO	0	0	0	A	A	1	No Deposit	9	NULL	0	Contract	90	0	1	Check-Out	2015-09-01
0	145	2015	August	35	29	2	1	2	0	0	HB	ITA	Offline TA/TO	TA/TO	0	0	0	A	A	0	No Deposit	17	NULL	0	Transient-Party	94.5	0	0	Check-Out	2015-09-01
0	1	2015	August	35	29	2	1	1	0	0	BB	FRA	Online TA	TA/TO	0	0	0	A	A	0	No Deposit	9	NULL	0	Contract	96	0	0	Check-Out	2015-09-01
0	145	2015	August	35	29	2	1	2	0	0	HB	ITA	Offline TA/TO	TA/TO	0	0	0	A	A	0	No Deposit	17	NULL	0	Transient-Party	94.5	0	0	Check-Out	2015-09-01
0	145	2015	August	35	29	2	1	2	0	0	HB	ITA	Offline TA/TO	TA/TO	0	0	0	A	D	0	No Deposit	17	NULL	0	Transient-Party	94.5	0	0	Check-Out	2015-09-01
0	145	2015	August	35	29	2	1	2	0	0	HB	ITA	Offline TA/TO	TA/TO	0	0	0	A	A	0	No Deposit	17	NULL	0	Transient-Party	94.5	0	0	Check-Out	2015-09-01
0	145	2015	August	35	29	2	1	2	0	0	HB	ITA	Offline TA/TO	TA/TO	0	0	0	A	A	0	No Deposit	17	NULL	0	Transient-Party	94.5	0	0	Check-Out	2015-09-01
0	0	2015	August	35	29	2	1	2	1	0	BB	PRT	Direct	Direct	0	0	0	A	D	0	No Deposit	NULL	NULL	0	Transient	121	0	1	Check-Out	2015-09-01
0	5	2015	August	35	29	2	2	2	0	0	BB	ESP	Direct	Direct	0	0	0	E	E	0	No Deposit	14	NULL	0	Transient	89	0	0	Check-Out	2015-09-02
1	10	2015	August	35	29	2	2	2	0	0	BB	PRT	Online TA	TA/TO	0	0	0	F	F	0	No Deposit	9	NULL	0	Contract	156	0	1	Canceled	2015-08-21
1	149	2015	August	35	29	2	2	2	0	0	BB	PRT	Online TA	TA/TO	0	0	0	A	A	0	No Deposit	9	NULL	0	Transient	80.75	0	0	Canceled	2015-08-24
1	17	2015	August	35	29	2	4	2	0	0	BB	PRT	Online TA	TA/TO	0	0	0	A	A	1	No Deposit	9	NULL	0	Transient	97.5	0	1	Canceled	2015-08-19
1	17	2015	August	35	29	2	4	1	0	0	BB	PRT	Online TA	TA/TO	0	0	0	A	A	1	No Deposit	9	NULL	0	Transient	87.5	0	1	Canceled	2015-08-19
0	0	2015	August	35	29	2	5	2	0	0	SC	AUS	Online TA	TA/TO	0	0	0	A	A	0	No Deposit	9	NULL	0	Transient	99.14	0	0	Check-Out	2015-09-05
1	18	2015	August	35	29	2	5	2	0	0	BB	PRT	Online TA	TA/TO	0	0	0	A	A	0	No Deposit	9	NULL	0	Contract	98.57	0	2	Canceled	2015-08-24
0	14	2015	August	35	29	2	5	2	0	0	BB	PRT	Direct	Direct	0	0	0	D	D	0	No Deposit	14	NULL	0	Transient	79	0	0	Check-Out	2015-09-05
0	0	2015	August	36	30	0	0	1	0	0	BB	PRT	Direct	Direct	0	0	0	A	A	0	No Deposit	NULL	NULL	0	Transient	0	0	0	Check-Out	2015-08-30
0	12	2015	August	36	30	1	0	2	0	0	BB	PRT	Direct	Direct	0	0	0	D	D	0	No Deposit	14	NULL	0	Transient	79	0	0	Check-Out	2015-08-31
0	2	2015	August	36	30	1	0	1	0	0	BB	PRT	Online TA	TA/TO	0	0	0	A	A	0	No Deposit	8	NULL	0	Transient	96	0	1	Check-Out	2015-08-31
0	2	2015	August	36	30	1	0	1	0	0	BB	ISR	Groups	TA/TO	0	0	0	A	D	1	No Deposit	37	NULL	0	Transient-Party	65	0	2	Check-Out	2015-08-31
1	12	2015	August	36	30	1	0	1	0	0	BB	PRT	Direct	Direct	0	0	0	D	D	0	No Deposit	14	NULL	0	Transient	79	0	0	Canceled	2015-08-19
1	12	2015	August	36	30	1	0	2	0	0	BB	PRT	Online TA	TA/TO	0	0	0	A	A	0	No Deposit	9	NULL	0	Contract	90	0	2	Canceled	2015-08-18
1	12	2015	August	36	30	1	0	1	0	0	BB	PRT	Direct	Direct	0	0	0	D	D	0	No Deposit	14	NULL	0	Transient	79	0	0	Canceled	2015-08-19
0	2	2015	August	36	30	1	0	1	0	0	BB	ISR	Groups	TA/TO	0	0	0	A	D	1	No Deposit	37	NULL	0	Transient-Party	65	0	2	Check-Out	2015-08-31
1	2	2015	August	36	30	1	0	1	0	0	BB	PRT	Groups	TA/TO	0	0	0	A	A	0	No Deposit	37	NULL	0	Transient-Party	65	0	1	Canceled	2015-08-28
0	2	2015	August	36	30	1	0	1	0	0	BB	ISR	Groups	TA/TO	0	0	0	A	D	0	No Deposit	37	NULL	0	Transient-Party	65	0	2	Check-Out	2015-08-31
1	104	2015	August	36	30	2	1	2	0	0	HB	ESP	Groups	TA/TO	0	0	0	A	A	0	Non Refund	1	NULL	0	Transient	90	0	0	Canceled	2015-07-22
1	104	2015	August	36	30	2	1	2	0	0	HB	ESP	Groups	TA/TO	0	0	0	A	A	0	Non Refund	1	NULL	0	Transient	90	0	0	Canceled	2015-07-22
1	104	2015	August	36	30	2	1	2	0	0	HB	ESP	Groups	TA/TO	0	0	0	A	A	0	Non Refund	1	NULL	0	Transient	90	0	0	Canceled	2015-07-22
1	104	2015	August	36	30	2	1	2	0	0	HB	ESP	Groups	TA/TO	0	0	0	A	A	0	Non Refund	1	NULL	0	Transient	90	0	0	Canceled	2015-07-22
1	104	2015	August	36	30	2	1	2	0	0	HB	ESP	Groups	TA/TO	0	0	0	A	A	0	Non Refund	1	NULL	0	Transient	90	0	0	Canceled	2015-07-22
1	104	2015	August	36	30	2	1	2	0	0	HB	ESP	Groups	TA/TO	0	0	0	A	A	0	Non Refund	1	NULL	0	Transient	90	0	0	Canceled	2015-07-22
1	104	2015	August	36	30	2	1	2	0	0	HB	ESP	Groups	TA/TO	0	0	0	A	A	0	Non Refund	1	NULL	0	Transient	90	0	0	Canceled	2015-07-22
1	104	2015	August	36	30	2	1	2	0	0	HB	ESP	Groups	TA/TO	0	0	0	A	A	0	Non Refund	1	NULL	0	Transient	90	0	0	Canceled	2015-07-22
1	104	2015	August	36	30	2	1	2	0	0	HB	ESP	Groups	TA/TO	0	0	0	A	A	0	Non Refund	1	NULL	0	Transient	90	0	0	Canceled	2015-07-22
1	104	2015	August	36	30	2	1	2	0	0	HB	ESP	Groups	TA/TO	0	0	0	A	A	0	Non Refund	1	NULL	0	Transient	90	0	0	Canceled	2015-07-22
1	104	2015	August	36	30	2	1	2	0	0	HB	ESP	Groups	TA/TO	0	0	0	A	A	0	Non Refund	1	NULL	0	Transient	90	0	0	Canceled	2015-07-22
1	104	2015	August	36	30	2	1	2	0	0	HB	ESP	Groups	TA/TO	0	0	0	A	A	0	Non Refund	1	NULL	0	Transient	90	0	0	Canceled	2015-07-22
1	104	2015	August	36	30	2	1	2	0	0	HB	ESP	Groups	TA/TO	0	0	0	A	A	0	Non Refund	1	NULL	0	Transient	90	0	0	Canceled	2015-07-22
1	104	2015	August	36	30	2	1	2	0	0	HB	ESP	Groups	TA/TO	0	0	0	A	A	0	Non Refund	1	NULL	0	Transient	90	0	0	Canceled	2015-07-22
1	104	2015	August	36	30	2	1	2	0	0	HB	ESP	Groups	TA/TO	0	0	0	A	A	0	Non Refund	1	NULL	0	Transient	90	0	0	Canceled	2015-07-22
1	104	2015	August	36	30	2	1	2	0	0	HB	ESP	Groups	TA/TO	0	0	0	A	A	0	Non Refund	1	NULL	0	Transient	90	0	0	Canceled	2015-07-22
1	104	2015	August	36	30	2	1	2	0	0	HB	ESP	Groups	TA/TO	0	0	0	A	A	0	Non Refund	1	NULL	0	Transient	90	0	0	Canceled	2015-07-22
1	104	2015	August	36	30	2	1	2	0	0	HB	ESP	Groups	TA/TO	0	0	0	A	A	0	Non Refund	1	NULL	0	Transient	90	0	0	Canceled	2015-07-22
1	104	2015	August	36	30	2	1	2	0	0	HB	ESP	Groups	TA/TO	0	0	0	A	A	0	Non Refund	1	NULL	0	Transient	90	0	0	Canceled	2015-07-22
1	104	2015	August	36	30	2	1	2	0	0	HB	ESP	Groups	TA/TO	0	0	0	A	A	0	Non Refund	1	NULL	0	Transient	90	0	0	Canceled	2015-07-22
1	104	2015	August	36	30	2	1	2	0	0	HB	ESP	Groups	TA/TO	0	0	0	A	A	0	Non Refund	1	NULL	0	Transient	90	0	0	Canceled	2015-07-22
1	104	2015	August	36	30	2	1	2	0	0	HB	ESP	Groups	TA/TO	0	0	0	A	A	0	Non Refund	1	NULL	0	Transient	90	0	0	Canceled	2015-07-22
1	104	2015	August	36	30	2	1	2	0	0	HB	ESP	Groups	TA/TO	0	0	0	A	A	0	Non Refund	1	NULL	0	Transient	90	0	0	Canceled	2015-07-22
1	104	2015	August	36	30	2	1	2	0	0	HB	ESP	Groups	TA/TO	0	0	0	A	A	0	Non Refund	1	NULL	0	Transient	90	0	0	Canceled	2015-07-22
1	104	2015	August	36	30	2	1	2	0	0	HB	ESP	Groups	TA/TO	0	0	0	A	A	0	Non Refund	1	NULL	0	Transient	90	0	0	Canceled	2015-07-22
[truncated: 77,331 more rows]
