# Supplementary material for: Hotel booking demand datasets
Source: Data Brief. 2018 Nov 29;22:41–9. doi: 10.1016/j.dib.2018.11.126 (PMC6297060; doi:10.1016/j.dib.2018.11.126)
Supplement: Supplementary file 3 — Supplementary material [file mmc3.zip]

Archive with 2 entries (2 files):
- H1.rds
- H2.rds
