# Supplementary material for: Hotel booking demand datasets
Source: Data Brief. 2018 Nov 29;22:41–9. doi: 10.1016/j.dib.2018.11.126 (PMC6297060; doi:10.1016/j.dib.2018.11.126)
Supplement: Supplementary file 4 — Supplementary material [file mmc4.zip]

Archive with 1 entries (1 files):
- DataExploration.R
